# Supplementary material for: DeSIDE-DDI: interpretable prediction of drug-drug interactions using drug-induced gene expressions
Source: J Cheminform. 2022 Mar 4;14:9. doi: 10.1186/s13321-022-00589-5 (PMC8895921; doi:10.1186/s13321-022-00589-5)
Supplement: Supplementary file 2 — Additional file 2. LINCS compound properties. Total list of compound properties used for the feature generation model and each value. [file 13321_2022_589_MOESM2_ESM.xlsx]

## Sheet: lincs_100prop_noScale
pubchem_cid	NsssCH	ATSC3d	VSA_EState4	ATSC5d	ATSC8v	SaasC	JGI4	ATSC5dv	ATSC7d	GATS1dv	nN	ATSC6i	ATSC7v	nSpiro	SaaaC	SsOH	SdssC	MATS1dv	AXp-2d	ATSC7i	SaaN	JGI9	RotRatio	ATSC4v	SdsCH	JGI2	IC2	PEOE_VSA7	Xpc-6dv	ATSC4d	ATSC6d	SsNH2	JGI7	JGI8	ATSC1i	VSA_EState3	ATSC4m	EState_VSA4	ATSC3se	ATSC7dv	BIC3	ATSC5i	ATSC5m	PEOE_VSA11	AATS2d	SlogP_VSA8	Xch-7dv	ATSC6v	ATSC4Z
100016	4	-7.69898	-0.585796	-3.81633	31.6725	0	0.0498611	-6.69388	0.494898	0.696286	2	-1.56117	-250.893	0	0	28.0616	0	0.0253463	0.279655	-0.487523	3.50622	0	0.117647	-46.7825	0	0.101852	4.32486	6.06637	1.35975	-4.54082	-2.21939	0	0.0142361	0.0204082	-12.6162	28.0616	-272.627	4.5671	1.06022	-17.7347	0.9329	2.46789	-12.6737	6.2279	3.8	0	0.125417	-173.939	-59.3061
100018	25	-46.3326	-1.47458	12.4709	-419.373	0	0.0575178	142.192	-21.7352	0.774623	0	55.4354	-1555.93	0	0	151.025	1.09957	0.159096	0.266321	-51.4339	0	0.0122165	0.195122	-2930.32	2.10403	0.123077	4.656	123.89	36.2225	-40.1082	5.45282	0	0.018593	0.0147621	12.4096	151.025	-1778.96	24.8356	10.7446	5.57385	0.771912	-12.7972	-27.3957	25.1601	3.73653	0	1.27361	2839.71	-366.254
10020353	1	-1.49905	4.29957	-5.53686	-1517.51	4.18129	0.0455694	-0.0430115	-16.9187	0.700644	1	-11.0181	98.2642	0	0	20.0849	0	0.262105	0.281686	13.406	0	0.00520833	0.115385	-497.777	1.90262	0.0840841	4.77651	36.1013	4.20942	-7.38563	-10.4367	0	0.0172121	0.0153548	-0.410894	20.3516	-76.7344	37.182	1.37085	-61.9147	0.892407	-5.28238	-281.467	11.499	3.72289	0	0.126407	-490.036	-13.293
10022508	0	-6.92969	1.83379	5.15625	-296.978	2.97659	0.0402222	20.873	-3.22656	0.72252	0	5.51293	-426.604	0	0	17.9673	-0.122658	0.0134561	0.307122	-5.35077	0	0.01425	0.190476	-869.987	3.26368	0.0952381	3.62581	51.8259	1.26698	1.78516	-2.51562	0	0.00857843	0.0100781	-0.797874	17.9673	-1993.97	9.13363	-0.160879	-4.02488	0.87053	20.2323	1349.02	5.78324	3.72	6.07602	0.116393	476.385	-374.438
10040286	9	-32.5601	0.580392	12.7029	-330.758	0.915309	0.062197	9.3424	-1.34014	0.592442	1	31.1612	270.927	0	0	11.5804	0	0.193182	0.228355	-0.681921	0	0.0135648	0.107143	-1090.88	0	0.0567376	4.29708	66.0453	16.9049	-23.9819	8.52154	0	0.0188785	0.01337	4.75977	11.5804	-586.369	54.0365	-0.653805	27.3673	0.891856	25.2025	94.4823	0	5.03061	0	3.67344	744.578	-123.472
10042240	0	0.609467	11.4266	-7.73964	-627.313	5.39915	0.0411111	-18.2312	-8.15385	0.474878	3	-13.3565	-403.211	0	0	0	1.78769	0.365451	0.276345	-9.25794	0	0.0124367	0.04	-1.97413	0	0.0740741	4.50939	36.7527	2.22141	1.01775	-12.1124	5.77358	0.0139775	0.0133556	9.30119	8.75188	-85.3171	51.721	-0.84057	-60.6097	0.892234	3.03217	65.0783	11.499	4.08955	0	0.107755	-966.513	-18.4642
100493	0	-3.19667	1.89723	-5.03746	-27.6284	1.76338	0.0436325	-36.2619	-1.55255	0.547355	2	9.8565	-32.1875	0	1.45261	9.20537	-1.01754	0.186848	0.286368	-4.69316	4.19068	0.016875	0.136364	-380.891	0	0.0716846	4.05097	23.7626	1.79448	-9.17794	-0.82206	0	0.0122028	0.0152228	4.14549	14.7148	-337.345	11.0802	0.189702	-9.71895	0.900629	10.0726	99.391	5.69393	4.18868	10.9029	0.165667	-268.236	-70.5005
100526	0	-3.6845	0.869491	0.665295	57.0953	0.604307	0.0484848	9.09739	-1.16598	0.611713	1	3.55335	-217.403	0	0	18.2089	-0.0759257	0.212932	0.331022	-0.85677	0	0	0.214286	-537.999	0	0.0864198	4.0323	24.117	0.490202	-1.42524	-0.449931	0	0.0218254	0.0180398	1.68415	20.8539	-343.995	5.56345	-0.40266	-8.51166	0.864416	-3.19774	77.3267	11.499	3.06818	0	0.0385269	273.301	-72.2524
10058277	0	-1.31962	6.7224	-9.66804	312.44	1.50266	0.0516667	-25.417	3.29218	0.710964	1	-18.4192	144.519	0	2.24231	9.39166	0	0.199232	0.291091	6.75293	0	0	0.133333	-449.652	0	0.0777778	3.95823	41.4342	1.35874	-9.33745	-3.47737	5.52712	0.0138889	0	10.7196	11.634	-157.03	17.1933	-0.194396	3.93416	0.898555	-28.6612	-152.702	0	3.52174	10.7724	0.0814634	-531.864	-31.7325
10063341	1	-2.88	2.63258	-0.24	734.848	0	0.0380952	58.7918	-0.32	0.579734	1	5.04728	-825.981	0	0	8.94884	1.33018	0.311878	0.362958	-25.4249	0	0.00666667	0.473684	283.975	4.33125	0.0772947	4.11909	33.6129	0.976596	-0.64	-1.04	0	0.015625	0.0123457	-1.1882	11.3753	794.929	18.5945	-0.179724	6.79687	0.811103	-3.54308	347.928	0	2.5974	0	0	-7.46734	179.56
10068193	0	-5.35158	2.06953	-2.53242	-212.064	2.15695	0.0489043	-2.99147	-11.0595	0.582067	1	-7.79138	-285.762	0	1.4167	0	-0.480492	0.170594	0.290262	-11.0257	0	0.00915441	0.148148	-842.456	0	0.0888889	4.44268	41.9617	3.56652	-2.39738	-11.204	0	0.0186782	0.0182354	-8.86616	1.29573	-1039.68	17.3359	-0.843581	-61.3965	0.877813	12.1962	427.659	9.83725	3.93151	10.9029	0.217067	-536.809	-222.766
10074640	0	-9.33333	6.44777	7.44444	-46.8879	7.23607	0.0378487	57.9217	-2.55556	0.611164	6	-6.68298	189.987	0	0	0	-0.121238	0.280101	0.288087	3.45812	8.84935	0.00673888	0.175	128.179	0	0.0646465	4.86198	61.4965	3.29385	8.88889	-1.22222	0	0.0154772	0.00852337	-21.061	9.21692	617.503	66.0509	-0.591217	9.75829	0.847049	39.4911	1314.39	5.13156	3.625	11.2574	0.264593	-1055.12	137
10077147	0	-3.66667	1.49817	-2.88889	-208.305	4.29374	0.0338501	-133.792	-2.22222	0.568362	7	4.39494	-791.518	0	0	0	-0.115572	0.251494	0.295268	-40.4966	8.93529	0.00662478	0.243243	616.095	0	0.0634921	4.7899	71.4989	2.32552	-1.11111	-5.88889	0	0.00925211	0.00918949	-18.5914	14.2645	233.632	53.1148	-0.535971	-39.7898	0.884283	13.28	-2284.94	0	3.44444	0	0.183099	-951.763	44.1122
1007755	0	-6.04339	3.53562	3.41552	-134.461	5.29623	0.0538021	21.3498	-3.20907	0.494878	1	17.5629	-195.778	0	0	0	-0.313562	0.341042	0.290842	-0.804013	0	0.00968773	0.115385	-152.146	0	0.0900901	4.0672	55.8091	2.48209	-4.18146	3.03024	0	0.0153512	0.0110295	-0.117575	3.91033	-174.688	16.8143	0.213704	-51.5633	0.847851	-10.0127	1241.91	5.76025	3.91045	11.3237	0.169004	713.771	-37.0592
10081070	2	-7.7968	0.0610648	-6.2608	423.922	0	0.0534375	-81.4528	5.6784	0.400534	0	-6.44386	-192.953	0	0	8.80543	-1.54991	0.34012	0.302346	3.15151	0	0	0.230769	-152.888	0	0.0987654	4.05366	6.42082	1.17446	-10.8064	-1.1856	0	0	0	-1.55836	8.80543	3.77121	6.42082	-0.689611	-37.7856	0.876503	0.930622	-591.465	0	3.31818	0	0.099215	-251.482	1.5376
10096043	1	2.77515	6.31047	-3.10059	-1200.94	1.90373	0.0407375	-29.0883	-15.4438	0.501535	3	-23.9705	-479.77	0	0	10.2337	1.22186	0.34765	0.283973	-4.85043	0	0.00806421	0.162162	233.757	2.84821	0.0769231	4.86008	35.6177	3.54864	2.36095	-10.2899	0	0.0168764	0.0139803	-3.84634	13.0225	687.945	43.9749	0.0423302	-151.819	0.847421	5.16452	9.97268	11.5424	3.575	5.5731	0.165272	-492.264	148.819
10109823	1	-1.05571	2.69684	-3.70471	-430.308	3.05317	0.0263016	6.25095	-0.191996	0.562195	6	-10.3577	123.682	0	1.9706	0	0	0.19034	0.283396	6.153	17.4968	0.00653292	0.2	-166.602	0	0.0555556	4.78321	36.2497	2.54494	-2.91563	-0.866955	0	0.00726568	0.00713561	-11.7049	13.6655	-19.6795	27.2085	-0.565014	-13.383	0.902483	0.203006	-312.605	0	3.90667	10.2166	0.235605	-24.7366	-2.50514
10125107	0	-5.45429	0.607269	0.423823	0	0.607269	0.0625185	-20.6371	1.86981	0.346622	0	5.31209	176.355	0	0	0	-1.4175	0.209674	0.283078	4.54438	0	0	0	-375.283	0	0.1	3.40582	0	1.17056	-7.65928	3.36565	0	0	0	1.23352	0	-164.029	0	-0.14091	6.04986	0.814153	-2.97667	-170.514	5.78324	4.21212	0	0.0803566	143.744	-33.7341
10126189	0	-2.49858	2.41306	-10.9655	-275.306	3.21603	0.0533673	-34.7089	-15.6191	0.437503	4	2.84127	-1466.7	0	0	0	-0.291059	0.332894	0.268695	-21.3753	8.40473	0.00551471	0.166667	-747.591	0	0.0671835	4.70813	0	4.26785	-13.9234	-17.9731	0	0.0128289	0.00710313	-24.9778	0	-79.6483	11.5183	0.296157	-59.1229	0.829907	-5.55501	283.548	0	4.10714	0	0.264201	-622.284	-13.2892
10127622	0	1.53628	3.05606	-6.19331	454.344	0.733024	0.0519241	3.57217	-6.48753	0.529196	4	-7.96354	-557.315	0	0.549372	8.7674	-0.679459	0.209268	0.284615	-13.5034	4.04393	0.00900568	0.206897	-90.0645	0	0.0921409	4.89815	24.2655	2.9623	-0.138889	-10.7381	0	0.0158136	0.0134358	-8.74882	11.9742	958.939	4.47272	0.6936	-131.421	0.90938	16.5027	553.845	5.81722	4.04167	11.0334	0.187989	-547.615	189.254
10133	8	-22	0.522729	-7.5	-108.552	0	0.057956	26.128	-4	0.776407	0	19.6992	245.174	0	0	30.5423	-0.683876	0.244789	0.270662	-9.62991	0	0.0120662	0.129032	-2046.92	0	0.117914	3.96088	104.125	18.9443	-23.75	1.75	0	0.0175314	0.0151741	12.7061	30.5423	-1116.13	32.1041	-0.958682	9.34948	0.823297	-37.3632	161.487	0	3.59722	0	0.915901	435.704	-230.668
10133297	0	-6.02755	4.3248	4.18274	-392.38	4.55156	0.0454798	17.6114	-4.87328	0.572085	3	16.3293	-222.378	0	0.978798	0	0	0.374567	0.286291	-5.92671	4.64462	0.0108036	0.0952381	-238.624	0	0.0814815	3.9832	46.8563	1.98309	2.31221	-2.49954	0	0.0149468	0.0183177	-17.5068	0	-135.663	16.9046	-0.239671	-31.5091	0.837079	-3.63198	736.713	0	3.86207	16.9046	0.163823	675.861	-26.7815
1013376	0	-5.55102	3.14956	6.38776	-300.803	3.11259	0.0389226	20.0011	-4.87755	0.5257	3	4.73878	-64.3178	0	0	0	-0.188914	0.368637	0.31705	-15.139	0	0.00647727	0.111111	601.692	0	0.0818713	4.12912	59.5945	2.00313	3.91837	-1.89796	0	0.0114583	0.0134975	-2.1678	8.50202	1095.22	5.56345	-1.27222	-33.2175	0.794734	-3.72373	150.986	5.11244	3.40476	0	0.0555556	670.155	241
1013514	1	-10.7116	2.33045	6.65355	-167.023	2.56347	0.0386667	-24.247	-3.22867	0.667449	2	3.44046	-591.084	0	0	0	-0.216588	0.187562	0.297533	-29.7724	0	0.01205	0.129032	166.546	0	0.111111	4.29325	66.1362	5.57077	9.25481	-6.43781	0	0.015749	0.015747	-10.1916	2.83305	-317.448	18.4051	-0.276399	-93.4569	0.793736	27.8529	116.276	0	3.36937	0	0.219294	-31.4432	-77.7874
10135759	8	-22.1911	2.44449	1.27556	387.909	0	0.0529111	23.5028	-7.87556	0.907959	0	31.31	-702.521	0	0	20.5127	1.58953	0.328102	0.270815	-23.8703	0	0.0103424	0.15625	-2158.65	2.56055	0.128889	3.97725	110.546	17.2705	-15.5378	1.76	0	0.0190199	0.014518	10.6892	20.5127	-1420.62	48.852	-0.423928	-4.39609	0.806124	-27.5255	-125.272	0	3.39873	0	0.863166	1263.49	-296.115
101498	0	-0.280992	-0.535741	1.05785	0	-0.537407	0.151111	20.876	0	0.429688	2	0	0	0	0	0	0	0.0828125	0.336504	0	3.09259	0	0	0.865483	0	0.0888889	3.45943	0	0.0807409	-0.330579	0	0	0	0	-12.0617	0	-158.571	12.3937	-0.45642	0	0.908618	1.56472	136.22	5.81722	3.4375	0	0.0146502	0	-34.1488
101526	3	5.73587	-0.155362	-19.6093	-404.077	-0.196631	0.0448851	-60.1809	-8.24331	0.446154	3	-40.8868	-1000.2	0	0.549879	9.43976	-1.30144	0.325533	0.262874	-8.22726	0	0.00703164	0.121212	258.476	0	0.072104	4.90382	44.2123	5.05059	-1.93091	-25.6502	0	0.0146236	0.0123841	-13.4776	13.0177	771.037	38.7728	0.94245	-138.477	0.894606	3.86166	-31.2737	11.5667	4.00962	10.9029	0.509655	-1723.23	163.273
101615	3	-10.1838	1.76456	3.62963	-756.427	1.76456	0.0373611	31.6667	-5.71468	0.706485	1	16.8441	-787.65	0	0	10.5431	0.209915	0.239432	0.292565	-5.79592	0	0.00820313	0.222222	-1186.83	0	0.0802469	4.20889	31.8736	3.28954	-4.51166	-1.67353	0	0.00954861	0.00893287	-0.953463	10.5431	-488.295	36.8102	-0.531088	-83.1955	0.853737	-2.22593	758.827	5.78324	3.28866	0	0.161796	432.899	-98.8738
10172943	1	-9.83161	12.77	-9.5251	241.436	5.04811	0.0309687	-22.8437	4.91456	0.58033	5	-17.5068	212.01	0	4.40587	0	0	0.272738	0.27726	5.17334	8.63884	0.00536087	0.176471	-430.895	0	0.0740741	5.03443	48.7369	2.75631	-7.26201	-1.62371	6.35027	0.0126568	0.00752437	9.76803	9.62978	-409.482	39.6613	0.0616814	30.6878	0.901404	-21.882	-46.488	0	3.92708	32.9328	0.221391	-590.28	-86.6757
10173949	0	-8.70929	-0.27413	1.16535	-83.2824	0.175131	0.0381235	-31.2268	1.24823	0.438601	3	5.78374	-87.332	0	0	0	-0.975512	0.189755	0.302212	38.7343	0	0.00963362	0.147059	-360.998	0	0.0740741	4.39913	60.6637	1.90224	-5.39608	-1.62141	0	0.00877976	0.0141615	-6.61767	6.90942	101.096	12.1327	-2.41255	81.4186	0.882968	21.3839	-138.846	0	3.81707	0	0.101792	195.774	12.449
1017704	0	-5.48574	5.05738	-4.64418	-331.312	4.38561	0.039642	-46.8337	-2.09642	0.468833	5	-11.349	-595.419	0	1.50894	0	-0.328459	0.272752	0.278687	10.6687	12.1349	0.00610468	0.114286	-48.4007	0	0.0711111	4.61897	61.0181	2.50735	1.12132	-9.23178	0	0.0119952	0.00914952	-7.43866	10.8119	55.0862	22.331	-1.07817	7.52958	0.901811	37.7287	20.2814	5.58302	4.30488	28.2413	0.187845	-227.244	12.4839
10184653	1	7.079	1.65435	1.55243	-376.086	1.49527	0.0413773	48.7805	-6.39041	0.515439	5	-12.4231	-180.234	0	1.25585	0	-0.286669	0.269746	0.29466	8.56112	8.68341	0.00717235	0.216216	1525.73	3.25389	0.0653595	5.0857	38.3608	2.2406	15.1798	-5.77937	0	0.0123981	0.0102275	-24.7682	6.67318	1161.51	6.42082	-0.448222	-73.1111	0.883361	29.5682	-89.3081	0	3.65094	10.9029	0.127947	-50.5153	243.726
10196499	1	-8.11605	10.4425	-7.07578	381.245	5.05507	0.0386473	-70.1851	1.86312	0.521571	7	4.19048	-298.061	0	5.39582	0	0	0.275767	0.266702	-30.0793	14.5753	0.00608121	0.102041	204.163	0	0.0625978	4.62562	42.6706	5.0678	-6.05217	-2.98909	0	0.0126102	0.00830517	-19.8711	0	85.8377	88.0909	-0.501303	34.0401	0.835932	25.7965	-6.03546	0	4.19259	55.615	0.334255	-1191.36	17.7026
101989	5	-23.1696	1.04624	0.2624	272.326	0	0.0611111	20.2096	1.7664	0.925269	0	18.3671	-357.381	0	0	10.0398	0	0.298775	0.260038	-10.1329	0	0.00823045	0	-1944.74	4.99903	0.12012	3.8925	85.8682	13.4955	-15.1888	-0.5712	0	0.014066	0.0248913	8.40178	10.0398	-1065.14	36.5133	-0.346656	-2.1744	0.845102	-7.53405	118.761	0	3.63303	0	0.706558	700.728	-220.155
10200390	0	-10.2368	7.85871	4.83431	-908.212	3.68928	0.0391304	-23.8407	-6.94387	0.474641	6	17.3271	432.921	0	0.670223	0	-0.584703	0.302275	0.27654	12.5738	13.266	0.00870031	0.1875	-1180.06	0	0.0790123	4.59673	30.3318	2.08326	-6.54368	4.18651	5.45687	0.0130616	0.0112331	-20.6425	3.08825	-577.862	5.56345	-0.897243	11.7972	0.852235	-20.6468	-265.442	11.499	4.075	16.9046	0.117441	430.999	-118.55
10205	0	-8.21488	0.811296	-3.41322	459.144	0.266389	0.0615205	-74.9256	4.16529	0.402863	0	-1.37719	22.285	0	0	9.42848	-0.0983333	0.271496	0.281763	2.75839	0	0	0	-285.326	1.25435	0.10101	3.78875	19.0661	1.50753	-12.0661	0.528926	0	0	0	4.12306	9.42848	-113.51	0	-0.508955	8.47934	0.87347	-5.28752	-656.276	11.5665	4.21622	0	0.0870259	-34.9586	-23.4463
10206158	1	2.93	0.852436	0.36	37.87	-3.7909	0.0473651	-4.6774	-6.15	0.529243	2	-2.18594	-449.437	0	0	17.7914	-0.956056	0.091325	0.298766	12.3173	0	0.010125	0.259259	383.999	0	0.102102	4.66281	52.9227	1.81006	6.05	-7.53	0	0.0152567	0.0131418	3.33328	20.1607	324.178	12.1327	1.44117	-46.8108	0.934998	5.25318	696.094	11.6344	3.78788	0	0.118696	-150.991	55.25
10212	0	4.29412	1.7583	-3.41176	-138.67	0.470093	0.0460317	-44.1176	-12.4533	0.408219	0	-9.58126	-407.337	0	2.73645	0	1.15498	0.377584	0.287784	-16.7119	0	0.0078125	0.136364	390.506	1.95303	0.0716846	4.27835	38.1226	1.51165	4.42907	-12.7439	0	0.0174632	0.0171971	-5.69594	1.72616	583.363	16.3456	0.883881	-65.3702	0.831815	25.4775	75.8978	11.166	3.88333	21.9385	0.103292	-756.494	124.159
102175	4	-6.07184	1.00641	-5.34204	-382.768	0.556012	0.0411111	-55.1396	-10.7078	0.645423	5	7.43189	-396.362	0	1.00641	28.917	0	0.148094	0.264196	-9.16484	12.3431	0.00890625	0.136364	-108.411	0	0.0972222	4.60744	0	2.00733	-6.80408	-6.11429	0	0.0188114	0.0148661	-26.0165	31.8112	-335.471	0	1.80928	-24.5739	0.910704	-9.52184	-378.179	17.6929	4.01562	11.1639	0.18637	-96.0011	-72.302
10219	4	-13.8839	5.60258	-13.5301	377.438	8.93217	0.0521147	-118.253	-1.3952	0.601913	2	-16.795	-544.979	0	0	0	0	0.374179	0.264139	-16.2718	0	0.00865057	0.179487	-2204.08	0	0.0793651	4.37823	90.5831	7.61378	-20.1678	-13.6869	0	0.014808	0.0110001	-16.7079	3.83403	-917.609	55.35	1.20602	-30.08	0.743465	7.44209	-429.244	22.998	3.52703	0	0.350437	-1225.01	-187.196
10223146	1	-4.46834	8.56046	-25.975	1461.03	3.32912	0.0471409	-106.776	18.8918	0.418066	7	6.42168	1237.64	0	1.77748	0	-0.497672	0.469938	0.294726	22.9455	12.8039	0.00880435	0.137931	-274.979	0	0.0634921	4.78934	36.6042	3.36556	-22.8856	0.882798	0	0.0144928	0.0113889	-7.78626	8.45815	1127.46	22.2908	-0.876792	150.822	0.849988	-55.7607	-1420	5.64718	3.80247	11.0334	0.182221	-730.143	246.102
10238982	1	-9.1027	3.14133	7.94787	-707.899	2.58252	0.0250712	61.5463	-6.75941	0.61133	2	4.81821	243.479	0	0	0	0	0.213395	0.296944	-41.4768	0	0.0096371	0.277778	-729.357	0	0.0661939	4.10505	60.3422	2.39639	-1.04544	1.95344	0	0.00983796	0.0048194	-14.6304	0	-252.259	56.8163	-0.607872	20.3004	0.788758	-3.48787	753.439	0	3.28926	0	0.146464	144.666	-49.6396
102428	3	-14.6267	0.558399	11.6771	-349.599	0.571978	0.0469136	40.5741	-6.16319	0.606322	1	28.2418	-689.71	0	0	10.0827	-0.55671	0.379634	0.297831	-3.58741	0	0.0108333	0.136364	-1249.78	0	0.104167	4.34228	39.8032	4.27911	-5.11458	1.97396	0	0.0146199	0.0143613	-7.58845	10.0827	-222.945	12.8416	0.259148	-101.253	0.848998	6.53707	460.995	6.10397	3.26744	0	0.182804	1483.6	-41.3333
102484	1	-2.75694	5.95674	-1.99306	89.5331	0.919696	0.0477778	7.20679	0.173611	0.853791	1	-3.86649	14.2837	0	0	18.1118	0	0.107027	0.314677	3.05164	0	0	0.181818	-455.078	0	0.111111	4.08496	17.6962	0.428316	-2.02083	-2.08333	5.22961	0	0	10.1341	18.1118	-267.694	5.56345	-0.0391839	-12.4784	0.939975	-10.1967	206.509	0	3.08571	0	0.0284601	16.7457	-56.0833
10252734	0	6.64941	9.57824	-0.600592	-431.059	7.58055	0.0441383	-3.58602	-19.4808	0.47656	4	-17.3009	-1277.45	0	0	0	-0.165265	0.396254	0.273177	-21.8077	4.72973	0.00525239	0.0882353	1063.68	0	0.0666667	4.70478	43.5279	4.36467	7.70414	-15.5828	0	0.0156651	0.0133612	5.41788	7.78682	1507.33	42.752	0.589874	-160.094	0.854724	18.4687	399.808	5.69393	4.03	16.9448	0.39042	124.312	321.689
10265481	0	0.347222	7.56308	-7.61111	202.047	3.44113	0.0537198	-56.273	-6.375	0.647373	2	-40.8652	-528.16	0	0	0	0	0.221774	0.30835	-24.1575	0	0.0217187	0.2	517.262	0	0.0740741	3.91545	43.9243	2.62816	-0.895833	-7.04861	5.8493	0.0225694	0.00971163	-0.10488	0	-78.9499	16.3357	-0.317168	-2.45473	0.822171	-4.27764	-82.7911	0	3.42623	0	0.106107	-1189.23	-30.5648
10275789	0	-13.6508	1.34109	-7.57287	448.942	1.32108	0.0462678	-86.5687	7.32778	0.560015	5	4.66544	626.365	0	0.680267	0	0	0.142244	0.287913	19.309	4.21113	0.00860031	0.172414	-951.068	1.35781	0.113695	4.79366	40.5499	4.92777	-4.36526	0.688876	0	0.0157503	0.0113382	-10.3454	14.9328	-1869.08	14.9533	-0.822455	0.0202603	0.882176	-7.76814	928.546	0	4.07042	5.64718	0.182463	-697.949	-407.745
1029232	0	-5.36383	2.28668	-6.18298	-93.8294	5.54418	0.0410145	-8.71243	-1.51477	0.509979	4	0.182426	-508.95	0	0	0	-0.0693731	0.26205	0.280405	0.0749233	8.92859	0.00747038	0.189189	-289.147	0	0.0610022	4.51039	54.5973	2.34985	-4.4094	-2.16981	0	0.0137195	0.00703433	-8.27904	7.36467	-713.926	16.1463	-0.693172	10.7034	0.883609	8.40273	61.7829	17.3234	3.97849	17.0752	0.17508	-332.59	-158.91
1030	1	-0.106509	0	0.213018	0	0	0	6.05917	0	0.993056	0	0	0	0	0	16.0046	0	-0.0483218	0.450524	0	0	0	0.25	131.156	0	0.111111	3.02699	6.92374	0	0.95858	0	0	0	0	-0.715594	16.0046	6.10677	0	0.0640672	0	0.887271	1.15157	93.914	0	1.9	0	0	0	0.343195
10302	1	-7.80664	2.67852	-10.6064	412.332	4.31477	0.0640936	-69.75	2.1748	0.57319	1	-9.39728	-395.269	0	0	0	0	0.396507	0.279099	-2.90641	0	0	0.125	-1189.96	0	0.0909091	3.92923	43.149	1.95161	-13.1738	-8.12695	0	0.0185185	0	-6.92225	3.43057	-502.097	24.4646	0.465214	-14.75	0.772106	-10.8617	-343.039	11.499	3.27119	0	0.121521	-511.639	-102.5
10302451	1	-0.911837	1.29973	15.72	-1089.79	4.20969	0.0329045	91.2384	-12.8261	0.560756	5	6.41099	-979.396	0	1.45881	0	0	0.300818	0.278858	-11.0115	9.10664	0.00666235	0.186047	-223.933	0	0.0592593	4.90808	19.1804	3.67191	14.658	-7.08163	0	0.00788997	0.00896631	-37.9608	4.60336	731.431	50.9516	-1.4584	-103.912	0.829787	27.1021	1979.71	11.499	3.63971	10.9029	0.25303	545.818	161.652
10311918	0	8.13748	0.255111	-0.174059	490.767	0.278737	0.029899	44.6891	8.49581	0.434422	1	12.1923	180.758	0	0	0	-0.49149	0.352191	0.313805	8.62078	0	0.0081117	0.461538	323.625	0	0.0666667	3.87023	49.5943	2.35219	-0.880963	1.78906	0	0.00907841	0.0118801	-3.97215	2.19969	1869.46	36.9587	0.657792	113.915	0.695143	19.5221	445.36	0	2.83444	0	0.0901929	194.985	388.595
10314472	2	-6.03395	4.01473	-5.30864	228.119	5.25679	0.0432906	-9.91419	-1.96605	0.741209	1	-1.32	-122.4	0	0	0	0	0.303909	0.273592	-8.96209	0	0.0078125	0.0952381	-746.36	0	0.0888889	4.13767	42.2916	3.54276	-7.98457	-1.57716	0	0.0215692	0.0146492	4.93447	4.62884	-480.395	6.42082	0.465372	-11.1411	0.863125	-10.3895	406.542	0	3.88889	0	0.3057	198.705	-99.5216
10322450	4	10.323	2.41713	-8.47469	-756.904	2.8214	0.0470878	-78.4839	-19.1094	0.438798	3	-0.86034	-541.339	0	1.98962	0	-0.682732	0.428796	0.287937	-35.0674	0	0.0126343	0.162162	1056.15	0	0.0714286	4.6937	57.2269	6.00014	1.10523	-19.5606	0	0.0169366	0.0149538	-14.466	3.93092	654.368	34.3306	-1.62581	-24.2533	0.822923	-8.21084	-883.056	0	3.64925	10.9029	0.280086	-503.813	134.843
10330240	1	-5.25987	1.27679	3.97888	-321.887	1.27679	0.0116111	15.0422	-1.72452	0.828551	3	-1.66368	30.4572	0	0	0	0	0.219154	0.310301	-5.03723	4.02205	0.00327932	0.266667	-161.223	0	0.037037	3.89288	51.1115	0.711373	0.232323	1.18733	0	0.00251165	0.00487371	-8.89634	3.40252	-39.615	12.3387	-0.231235	-11.8237	0.823322	2.34029	170.543	0	2.79688	0	0.0696649	258.921	-7.82828
10337209	0	4.42312	1.00917	-9.37937	-496.035	2.9447	0.0454603	22.1422	-12.7712	0.453566	2	-84.662	-626.314	0	0	0	0	0.239256	0.288991	-70.2875	0	0.0153472	0.16	68.1525	0	0.0802469	4.1429	50.3451	4.01658	-1.16813	-13.3681	0	0.0191667	0.0139274	-6.72031	3.07898	-634.586	34.5103	0.10298	-32.2489	0.856619	24.6376	-402.951	0	3.67123	0	0.201956	-643.267	-138.76
10341154	0	-4.29744	8.78453	-8.02796	-45.621	-6.35002	0.0481481	-55.9185	-7.43486	0.371691	4	7.75055	291.006	0	0	0	-2.28766	0.170271	0.288631	-42.7826	3.96337	0.00747845	0.129032	-293.182	0	0.0888889	4.28438	36.3982	2.37557	-12.5872	0.674598	10.5498	0.022614	0.0124402	-2.88068	0	-123.267	42.4646	-3.18535	27.47	0.897051	-1.69106	-254.61	0	4.47761	11.2574	0.0861233	-640.898	-26.0934
1034641	0	-4.47337	7.78019	-9.6568	-407.656	2.68754	0.0548148	-27.0442	-6.05917	0.419269	4	1.40541	74.022	0	0	0	0	0.29838	0.276426	6.35253	0	0.00854167	0.0714286	-107.804	0	0.0888889	4.39425	36.7527	2.92163	-9.88757	-4.85207	6.16139	0.0182292	0.00859158	2.31491	19.7688	19.0264	5.56345	-0.573432	-106.176	0.879412	-33.9151	171.809	0	4.41538	16.8143	0.127311	-497.181	5.49704
1034643	0	-4.47337	7.82435	-9.6568	-721.171	2.73021	0.0548148	-27.2664	-6.05917	0.419269	4	-9.58233	53.7344	0	0	0	0	0.29838	0.276426	15.9674	0	0.00854167	0.0714286	-107.804	0	0.0888889	4.39425	36.7527	2.92027	-9.88757	-4.85207	6.15447	0.0182292	0.00859158	2.31491	19.7703	19.0264	10.1306	-0.573432	-106.398	0.879412	-28.3257	218.593	0	4.41538	16.8143	0.127311	-637.486	5.49704
10352540	0	-4.75995	6.32834	2.84088	-146.118	1.49094	0.0424747	-13.6543	-2.8203	0.658005	3	-5.2827	-279.835	0	0	0	0.909652	0.2133	0.308718	-2.83384	0	0	0.2	-357.995	0	0.0467836	4.16229	12.1327	0.353696	-0.902606	-2.83676	5.61647	0.0108507	0.0102041	-4.07902	3.1352	-10.0095	24.6746	-0.0733609	-6.49383	0.891718	1.19546	125.009	0	3.19149	0	0.0435152	-162.613	-0.345679
10357822	5	-27.4286	0.639621	3.87755	233.483	0	0.0632479	62.7705	0.122449	0.581039	0	11.6688	-684.443	0	0	10.4214	0.886722	0.264559	0.258648	12.6913	0	0.0150791	0	-2244.92	1.62667	0.130081	4.24156	78.7578	13.3611	-16.2857	-3.36735	0	0.0164956	0.0195432	8.7953	10.4214	-1244.37	37.6772	-0.547907	-40.4556	0.878086	-7.03904	466.536	5.78324	3.85849	0	0.724407	976.199	-261.128
10365	0	-2.43253	-0.349722	-3.65398	79.5168	-0.349722	0.0492929	17.6609	2.49135	0.566319	1	4.47615	71.7508	0	0	16.9059	-2.40463	0.0149031	0.323425	4.14889	3.45843	0	0.166667	-284.791	0	0.0972222	3.61687	12.1327	0.354569	-2.54671	1.74394	0	0	0	-0.439374	16.9059	-313.22	12.2632	-0.235263	-20.5121	0.890207	-4.43569	129.704	0	3.83333	0	0.0215166	-17.3605	-67.8478
10367662	1	-7.96463	3.47795	0.00595041	82.2251	4.42775	0.033851	41.5086	-2.16132	0.460549	2	-4.92888	266.675	0	0	8.7074	-1.44002	0.342501	0.300455	-8.51113	3.97093	0.00783973	0.264706	-722.091	0	0.0821256	4.99027	25.4773	2.58543	-5.8724	1.92165	0	0.0145975	0.011947	3.19601	15.9266	-637.286	11.1269	-1.33919	-38.1211	0.894586	2.01808	-790.161	5.76025	3.56842	11.3237	0.128474	-286.333	-132.744
10370504	3	-8.875	6.69709	-8.18495	1207.27	5.6285	0.0367025	-97.2041	-2.80995	0.582339	3	14.1913	-1436.31	0	0	9.13074	-1.30939	0.309897	0.303937	-41.462	0	0.00951389	0.27907	516.661	0	0.086629	4.64351	66.3422	4.33178	-7.06505	-9.24617	0	0.0160958	0.0101472	8.88791	15.057	236.663	17.5477	0.632325	8.36735	0.832652	15.032	-667.072	0	3.30464	11.1269	0.0876508	-146.337	47.7755
1037728	0	-7.51728	6.04764	-2.57643	-386.621	6.92895	0.0438399	3.62497	-7.36776	0.517116	2	-5.03283	-600.011	0	0	0	0	0.47534	0.284114	-9.22858	0	0.0103995	0.185185	-1134.13	0	0.0840841	4.41734	74.7171	3.20566	-8.3307	-8.1945	0	0.0142506	0.00832743	-11.3345	2.19544	-647.708	22.7831	-0.599762	-31.3729	0.84684	-2.20685	-397.079	4.8014	3.4023	11.2574	0.273755	-355.291	-133.788
10377751	0	-5.3744	2.35758	-0.1184	52.9879	0.815139	0.0397661	14.1652	1.8288	0.517371	3	-12.5936	224.719	0	1.54244	0	-0.306191	0.0967342	0.286905	0.850334	8.3437	0.009125	0.05	-164.838	1.66569	0.0634921	4.00386	35.5341	1.37295	-1.9408	0.9296	0	0.0150908	0.0119945	-4.10035	1.87222	-5.68695	28.3587	-0.513814	10.8572	0.858571	-6.21575	-133.318	0	4.35714	17.1094	0.12559	-124.948	1.4512
10379137	0	-5.2542	3.76824	-1.08108	-342.576	2.25326	0.0507005	36.5405	-3.97516	0.570118	2	-16.1324	-26.8872	0	0	8.42794	-0.600535	0.200201	0.302643	6.57844	0	0.008125	0.227273	-488.565	2.72781	0.0766284	4.24973	17.7058	1.19385	-1.4843	-3.09934	0	0.0168336	0.00637136	1.4754	8.42794	-230.157	5.56345	0.143234	-49.8583	0.886815	10.5261	543.53	5.78324	3.52459	6.07602	0.106795	-428.671	-47.3309
10385095	0	-12.0248	0.425547	5.40496	-589.743	-1.48482	0.0433048	-45.25	-4.41322	0.631892	2	20.0903	-393.473	0	0	38.5496	-1.30092	0.0561088	0.290165	-18.8982	0	0.00920455	0.133333	-486.097	0	0.0899471	3.7782	42.4646	1.56508	-5.38017	1.04132	0	0.0122613	0.0102761	11.1009	43.6485	-240.938	0	0.0594075	-43	0.777176	30.8931	-260.019	22.998	4.1	0	0.0948672	315.618	-50
10398360	1	-4.85066	5.96939	-8.20038	95.4561	1.08926	0.0634375	-6.66163	4.60491	0.584396	1	9.18266	362.392	0	0	17.3071	-2.22794	0.13981	0.310989	12.5449	0	0	0.214286	-763.695	0	0.111111	4.14291	18.5536	2.13144	-10.3251	3.36106	5.37004	0	0	11.5349	17.3071	-1060.67	11.3368	0.116979	44.3064	0.889584	-25.5699	-37.8682	0	3.69444	0	0.213525	24.0164	-236.157
10401611	0	-5.89189	4.46487	-1.61066	-407.75	2.95144	0.0448843	36.3725	-4.04237	0.5208	2	-9.89131	-659.882	0	0	8.43488	-0.694934	0.2722	0.297956	1.06675	0	0.00778409	0.181818	-401.233	2.71522	0.0962963	4.42131	19.0661	1.3594	1.04529	-9.07232	0	0.0124592	0.0159899	1.4754	8.43488	-293.572	5.56345	0.373013	-99.2783	0.896601	1.14497	472.42	5.78324	3.59016	6.07602	0.121922	-209.287	-61.7034
10402601	0	-4.14158	2.25006	-2.83462	-720.544	0	0.033405	-32.9697	-6.82808	0.466402	1	-8.39104	-140.11	0	0	0	2.15335	0.328568	0.293393	-6.81327	0	0.010625	0.217391	-747.731	10.5564	0.0888889	4.6378	36.6428	1.67659	-8.80012	-3.81023	0	0.0134755	0.0113064	-6.09785	2.98954	-670.428	11.1462	-0.142417	-43.4783	0.886825	-18.4121	-420.634	5.75916	3.30986	0	0.0607085	-138.586	-141.986
10405323	0	-5.36111	1.97867	-0.722222	-49.7933	2.07992	0.0457906	38.0674	-3.22222	0.457835	1	-3.49496	-254.708	0	0	0	-0.354479	0.124544	0.286422	-2.74649	0	0.00971914	0.0869565	-326.58	1.27862	0.0875421	4.10689	48.5406	2.1154	-0.305556	-1.16667	0	0.0121546	0.0135689	2.69228	2.70035	-673.489	4.47272	-1.22413	-66.8105	0.915883	2.32903	1024.77	5.78324	4.37255	5.5731	0.177496	-171.595	-135.396
10410310	6	-10.7901	3.16541	-24.8205	315.938	0.302783	0.0611111	-135.622	3.78612	0.446356	2	-24.7458	-337.451	0	0	21.7043	-4.96183	0.27061	0.26175	21.6794	0	0.0146131	0.0588235	-438.068	0	0.105051	5.09455	43.9818	10.2258	-24.843	-11.0552	5.27927	0.0207899	0.0136054	6.91359	21.7043	616.87	0	-0.052755	-148.044	0.877478	-13.271	-1011	34.6519	4.42056	0	0.310141	-597.294	138.258
10410894	0	-1.46057	9.22147	-13.2464	-1108.2	8.14896	0.0541493	-48.9796	-6.88007	0.471366	2	-1.77026	725.558	0	0	9.32072	-0.0627104	0.459983	0.27371	62.6829	0	0.010425	0.0540541	-94.8615	0	0.103448	4.20349	65.1304	9.46466	-1.1353	-5.10456	0	0.020245	0.0145798	-3.54598	9.32072	-1.24364	46.7424	0.0713896	-9.85714	0.757713	-4.12188	183.031	0	4.01681	0	0.260891	-1067.98	-0.265306
10420710	6	-5.62539	0	3.17586	-148.794	0	0.0370833	10.3715	-5.64828	0.741311	0	-3.93743	-40.1	0	0	18.5193	0	0.131502	0.283747	-2.97117	0	0.008	0.3125	-42.6643	5.20142	0.143791	4.01808	6.92374	0.483176	-1.59209	0.8564	0	0.0225765	0.0216692	-0.941666	18.5193	-267.972	0	0.360178	20.3881	0.89293	0.0162636	50.6707	0	3.09615	0	0.211459	-49.9618	-58.6951
10427712	0	3.16	14.3482	-3.84	-1300.78	2.499	0.0460317	-62	-22.56	0.53814	6	-6.52237	-1042.59	0	0.554344	19.6578	0	0.184496	0.28192	-36.1255	17.1421	0.0102679	0.0689655	144.803	0	0.0687831	4.07193	24.2655	2.07102	-2.76	-15.32	11.5873	0.015536	0.0127686	3.64336	19.6578	266.646	0	-0.577438	-88.75	0.803131	20.0704	-380.018	16.9817	4.42424	33.6786	0.102577	-155.885	56.5
1042895	1	-5.1157	0.766464	-6.64463	225.733	2.15692	0.0567267	-66.9835	-2.20661	0.406786	0	-24.8439	149.581	0	1.32192	0	-0.383043	0.34651	0.282938	-10.0532	0	0.00646442	0.103448	121.617	0	0.0826873	4.16866	43.6764	3.06257	-0.933884	-5.86777	0	0.0136658	0.0134326	-4.16301	0.839524	-132.033	10.9497	-1.3114	49.9587	0.837302	5.49058	74.3258	0	4	10.9692	0.198567	-1418.66	-30.1322
10429242	1	-8.77066	2.37914	3.40496	61.7165	2.94107	0.0360153	52.4945	-1.64256	0.475559	2	-3.82105	-629.688	0	0	0	-0.749233	0.247925	0.294213	-10.1788	4.14921	0.00865832	0.25	-673.776	0	0.0760234	4.72614	42.1676	1.88178	1.66322	-5.70041	0	0.0102272	0.0109139	-3.62305	1.56913	-352.488	29.3096	0.200361	-87.6118	0.894175	4.19648	501.246	6.60688	3.5641	0	0.153967	217.653	-70.374
1043828	0	1.10583	0.259608	6.15861	-1134.69	2.06224	0.0468845	-3.28702	-6.46667	0.495551	2	26.0573	-1.93401	0	1.73687	0	-0.721498	0.364169	0.298113	21.4597	0	0.0100133	0.2	1106.06	0	0.08	4.49366	43.6764	2.86217	1.13694	4.16167	0	0.0143995	0.0130913	-8.80555	7.75873	1542.2	10.7724	-0.0572904	-76.7778	0.793147	-26.3773	-796.114	6.60688	3.61905	10.7724	0.126103	1183.95	328.658
10446295	0	-4.13927	1.5619	4.35294	-438.977	1.0246	0.0491162	-5.43282	-6.49221	0.525756	4	19.1105	-605.866	0	1.5619	0	-0.0412755	0.334941	0.284965	-11.6991	4.32897	0.00942644	0.047619	-131.94	0	0.0814815	3.98423	25.2468	1.77086	4.48875	-8.79931	0	0.00911585	0.0159258	-22.8308	0.634024	279.117	37.2124	0.49303	-88.1408	0.813688	18.0929	565.535	5.8244	3.6875	11.0334	0.179859	-67.5452	59.7024
10448938	4	-12.0781	1.84619	3.0625	-460.587	1.74328	0.0464198	40.9375	-6.28125	0.662604	2	1.34313	-570.566	0	1.87459	11.1519	0	0.261797	0.265801	-7.82503	4.42455	0.00975962	0.148148	-954.269	2.08941	0.0797721	4.94424	61.0511	4.93912	-7.1875	-4.82812	0	0.0118189	0.00907029	-8.98169	12.1308	-357.396	41.7262	-0.0741023	-67.0312	0.904795	5.91469	450.737	0	3.76344	10.9029	0.371682	-1.9826	-72.5625
10452020	1	-2.16549	3.35403	-5.5192	-532.222	3.80805	0.0429386	3.51715	-9.70795	0.735814	1	-4.09813	-277.153	0	0	20.1257	0	0.196272	0.279675	-2.66743	0	0.0078125	0.12	-641.216	1.91868	0.0825397	4.53639	45.1075	4.65383	-7.37534	-12.669	0	0.0145399	0.0147108	-0.152331	20.1257	-373.621	37.182	1.17806	-40.0425	0.883549	-6.88076	-1211.52	11.499	3.76623	0	0.116086	-511.828	-66.258
1046	0	-2.60714	5.06444	-0.183673	0	0.19213	0.0382222	-6.79592	0.826531	0.483721	3	0.0493187	133.138	0	0	0	-0.552685	0.153488	0.331101	0.801765	7.2838	0	0.111111	-250.533	0	0.0808081	3.37878	0	0.125706	-2.31633	1.19388	4.87231	0	0	-7.01796	0	-152.494	0	-0.0661987	13.2245	0.844533	-2.43048	-31.1955	0	3.35	0	0.0096225	-1.73558	-31.4898
10461815	1	-17.0766	4.41849	1.99831	3426.08	4.69767	0.0408447	-40.9534	12.4313	0.564371	4	-32.8629	-1273.09	0	0	0	-0.010938	0.246072	0.274974	-28.233	0	0.00954687	0.145833	-175.186	1.70169	0.0895062	4.96917	94.5916	9.1767	1.549	-22.8406	0	0.0142541	0.0127358	-11.6104	3.3691	1558.67	50.278	-1.4203	12.9308	0.868831	51.1084	807.714	9.83725	3.87333	11.6491	0.485125	-848.993	356.058
104758	1	-4.22222	1.29329	-6.33333	-132.956	2.50618	0.0538647	-50.551	-3.33333	0.505358	4	14.425	-219.506	0	1.20249	17.9429	-2.99748	0.238156	0.29982	-8.97117	3.92017	0.00936554	0.264706	-218.502	0	0.0833333	5.14156	43.1735	3.33247	-6.77778	0.444444	0	0.0172666	0.0101313	-8.01985	21.5703	-1037.18	10.5645	-1.50676	-25.3498	0.898458	2.11732	-226.224	0	3.7234	10.9029	0.223974	-202.387	-235.827
104769	2	1.46528	1.05072	-2.05556	-147.906	1.75943	0.0471111	54.3989	-0.104167	0.640034	1	-13.928	266.548	0	0	9.74754	-0.211943	0.293934	0.331971	9.42749	0	0.00630208	0.428571	-84.9525	0	0.0769231	4.70445	24.117	0.759745	1.92361	2.39583	0	0.0199074	0.0126156	-6.63577	12.8972	-281.65	5.56345	-0.403048	-28.7344	0.873427	-13.767	729.137	0	2.74074	0	0.0309821	-246.643	-60.7691
1048267	0	-0.816568	1.86236	-0.106509	-8.37276	2.59838	0.0301587	-60.5273	-3.56213	0.51652	2	6.05934	-618.719	0	0	0	-0.234917	0.278684	0.30556	-12.8043	0	0.0104688	0.217391	167.883	0	0.0666667	4.22105	52.6826	1.54974	-0.940828	-3.47929	0	0.0135417	0.00988544	-0.256829	5.63258	352.753	10.8935	-0.744228	-33.6663	0.884339	20.1063	-1534.09	0	3.37879	0	0.0962211	167.529	83.1874
104830	5	-24.8939	-0.820368	8.51837	-319.936	0	0.044373	-55.9102	-12.7331	0.500676	0	-4.45398	-681.521	2	0	10.6354	-0.674044	0.296062	0.265647	-10.686	0	0.00890675	0	-2052.81	7.41289	0.112994	5.08237	32.1041	14.3357	-10.2122	-14.88	0	0.0160482	0.0127222	-6.56067	10.6354	-1527.6	6.42082	0.331436	39.9412	0.88306	52.8824	117.414	6.10397	3.92754	0	1.29231	3.68011	-321.584
104850	0	1.609	6.41941	-4.05536	283.778	5.03671	0.0470139	-61.1947	-8.90311	0.508422	4	-16.6894	-1213.87	0	0	0	-0.228287	0.377256	0.282898	-31.9594	4.65216	0.00375	0.121212	763.183	0	0.0756501	4.4828	50.0972	3.65795	0.017301	-14.0035	0	0.0152491	0.0143195	3.38107	8.22497	814.183	42.752	0.246484	-115.226	0.84811	24.7508	53.4993	5.69393	3.84043	16.9448	0.245731	-247.023	173.311
1049140	1	14.1837	3.43744	-6.40306	-1373.31	4.02533	0.0477295	-15.0373	-20.7959	0.391417	2	-13.3632	-1336.47	0	1.29002	0	0.00581121	0.385388	0.261485	-21.5151	4.12417	0.00334336	0.0689655	1158.1	0	0.0620155	4.06889	18.908	4.01501	5.42347	-19.8163	0	0.0127121	0.00738702	6.38823	8.93915	1552.99	29.4787	0.441353	-163.696	0.798359	22.2123	300.397	11.5435	4.22892	22.2266	0.241171	-654.213	330.166
104999	0	-5.05711	2.96017	-18.9631	-543.481	2.48254	0.0430217	-161.501	-8.03688	0.409607	2	-23.9278	340.402	0	3.67767	0	-0.431873	0.430354	0.263999	1.83316	4.26057	0.00945312	0.16	-920.056	0	0.0864198	4.23465	18.0506	3.06969	-17.1374	-12.6407	0	0.0184045	0.0163055	-12.2606	1.91751	-513.583	27.3693	1.27529	20.9405	0.779503	-10.9896	-1037.1	17.193	3.89041	21.8058	0.176746	-1357.72	-106.947
105007	1	4.4068	0.940678	-29.4399	552.28	1.41972	0.0462222	-141	-4.57484	0.444485	0	-41.6351	-1084.87	0	0.395541	30.2128	-1.60225	0.346176	0.290326	-30.9771	0	0.00835714	0.315789	-99.5271	0	0.0964361	4.98569	44.0308	3.3524	-17.3214	-24.5785	0	0.0135255	0.0104596	0.787812	30.46	-272.645	12.4872	1.19977	-34	0.835667	-44.9838	-963.921	11.212	3.51282	10.9692	0.114379	-1514.4	-58
105078	0	-2.52	2.29969	-3.03556	-371.253	0.341762	0.0271981	-39.92	-6.03111	0.428033	2	-2.61138	-27.4698	0	4.03117	0	-0.384555	0.330415	0.275254	-1.54393	4.11489	0.00854167	0.1	-472.828	0	0.0793651	4.22807	19.0565	1.58353	-6.33778	-4.72889	0	0.0134566	0.0120589	-4.87269	2.07324	-379.965	21.8058	0.497518	-40.88	0.873171	-7.77198	-287.855	0	3.96226	21.8058	0.156152	-284.217	-80.24
10521421	0	1.89796	2.17976	-0.0612245	591.384	4.71012	0.043268	-7.49087	4.06122	0.5673	2	-22.1367	136.807	0	0	0	0	0.457687	0.283345	-12.8932	0	0.00857143	0.269231	-497.15	0	0.0698413	3.95836	62.8077	2.58272	-4.14286	1.18367	0	0.0123106	0.0113499	-17.8077	0.740622	-324.761	60.4963	-0.151895	8.63679	0.803365	23.9497	587.069	11.499	3.30769	0	0.10604	-176.632	-67.3819
10607	4	-13.8491	2.29541	-8.53994	-604.31	4.91184	0.0497593	-111.052	-4.63314	0.519739	0	-44.6484	1003.49	0	0	11.031	-0.332298	0.262835	0.257308	6.68687	0	0.0101492	0.117647	-952.215	0	0.0784314	4.51681	40.9558	5.8029	-13.0118	-1.13314	0	0.0166334	0.0138512	-9.48906	11.031	-554.623	11.1269	0.0558138	188.417	0.811997	-1.91451	-384.646	22.998	4.24	0	0.290166	-1499.91	-115.53
10620479	1	6.63272	2.73066	-11.213	-1296.17	1.89819	0.0364626	-16.8354	-27.8056	0.509545	1	20.6699	-1166.21	0	0	0	-0.0391715	0.305479	0.290542	-21.2534	0	0.00548077	0.225806	492.36	3.53846	0.0596206	4.00972	24.9744	2.76654	-3.93519	-16.7099	0	0.0131871	0.00722491	-11.369	0	203.761	11.1269	-0.370927	-124.457	0.746772	-42.731	-12.4118	0	3.49474	0	0.0886884	-93.1366	41.6461
10621	11	-19.1795	0.37346	18.3562	-529.792	-0.189349	0.0514554	-57.1818	-4.38894	0.677937	0	14.1164	259.638	0	0	82.2488	-0.435749	0.100531	0.275376	-15.5284	0	0.00986895	0.148936	-1000.94	0	0.0952381	4.96628	24.6199	4.5735	-8.75915	11.2793	0	0.0156498	0.013887	3.76334	82.2488	-727.138	6.06637	1.18891	62.1901	0.859557	27.0386	-584.662	23.5723	3.8951	0	0.248943	898.776	-151.05
10631	4	-34.9391	0.106727	2.26839	918.954	0	0.0595238	-1.78332	-4.29609	0.544664	0	37.9402	-550.792	0	0	11.2049	1.63291	0.398936	0.258482	-22.9597	0	0.0128824	0.0357143	-2943.95	1.95709	0.146572	4.34063	80.6113	17.4758	-29.9788	4.79009	0	0.0231235	0.014969	8.31791	11.2049	-1972.17	32.1041	0.313479	25.148	0.867188	-32.8283	-528.019	11.5665	3.8595	0	0.847067	1612.44	-411.669
10633	4	-34.0274	0.0529505	8.60357	-295.627	0	0.0609877	57.0617	-6.3155	0.704342	0	17.476	-273.062	0	0	10.9259	0.504975	0.364211	0.259885	-12.3136	0	0.0191883	0	-3106.57	0	0.142857	3.72096	86.3711	16.7876	-14.0782	-1.9808	0	0.020076	0.0182526	8.54827	10.9259	-1929.53	37.5191	-0.687245	-3.35802	0.804535	8.47035	691.328	0	3.72034	0	0.962266	760.439	-401.259
10660	1	-8.16044	2.05165	-12.459	-1002.87	2.49834	0.04229	-95.3768	-8.28353	0.53229	5	-7.4836	-334.229	0	0.5025	0	0	0.347	0.294282	-9.51908	3.83497	0.015625	0.171429	538.863	0	0.0833333	4.19715	36.8232	2.80464	-7.82585	-4.3405	0	0.0144676	0.00975744	-35.2044	0.0956481	400.538	17.7187	0.752741	-13.2353	0.776647	5.45467	3.77152	11.1639	3.51402	11.1639	0.151059	-524.552	83.8081
10668061	0	-1.45573	8.6865	-4.60981	-291.647	3.40417	0.0430423	-16.3125	-4.84592	0.429439	7	-5.66424	-57.284	0	2.10869	0	0	0.374282	0.270378	-5.52372	17.9712	0.00774457	0.181818	-591.933	0	0.070922	4.95445	42.6706	2.15036	-3.31814	-7.30165	6.12993	0.00986803	0.00928439	-10.4656	9.69821	-234.993	30.5221	0.162902	-60.3125	0.886361	-14.7598	-39.4373	17.0546	4.06897	28.2652	0.190633	-21.5681	-47.3125
10668211	2	-15.8595	2.49616	8.32231	-466.293	4.36329	0.0279119	-3.07438	-1.38017	0.708897	1	17.0262	577.692	0	0	9.75465	0	0.254796	0.295506	3.13126	0	0.00734393	0.285714	-872.405	0	0.0660661	4.64927	62.057	2.16355	-5.44628	10.6446	0	0.0107813	0.00804647	-9.80373	9.75465	-446.68	43.7271	-0.602197	34.9593	0.869079	7.02422	1.95199	0	3.20588	0	0.20884	655.027	-91.7924
10687292	0	2.31695	0.422086	-2.60975	-787.054	-0.0462929	0.0340741	-20.7822	-11.531	0.48427	0	4.25957	-487.871	0	0	19.5859	-0.701118	0.352788	0.317276	-4.05667	0	0.008125	0.434783	28.2709	0	0.0689655	4.2783	24.9744	1.39331	-3.94002	-4.23407	0	0.0153093	0.00799618	0.548375	19.5859	601.913	38.1705	-0.938347	-142.135	0.844362	-10.427	-703.611	5.78324	2.87356	0	0.043782	392.553	131.024
10695961	2	-2.78769	5.4648	-5.27931	-368.569	0.398283	0.0433889	-100.634	-4.28339	0.392013	5	22.9902	237.525	0	0	0	-3.81786	0.306394	0.287782	13.3324	3.97147	0.0106612	0.21875	-446.83	0	0.0858586	5.22459	0	4.41672	-11.8895	-1.77999	5.57851	0.0165153	0.0127582	-14.297	18.831	-229.107	16.2367	-1.18734	36.4445	0.899651	-28.9494	721.601	10.8432	4	0	0.565324	-460.063	-50.0634
10724564	23	-35.6156	-0.797794	0.311843	-626.458	0	0.0579211	50.0319	-24.4791	0.689206	0	-12.071	-2004.76	0	0	108.049	0.462584	0.216307	0.274824	-59.1401	0	0.0114438	0.197183	-3561.44	3.85113	0.117172	4.69661	83.9736	20.4991	-24.8901	-25.6465	0	0.0189145	0.0128605	-3.27088	108.049	-2461.17	25.3385	7.16851	-25.2131	0.795863	46.208	852.561	25.1601	3.575	0	0.587654	-223.886	-512.236
107410	0	5.75831	2.26895	-9.77078	-663.55	5.56086	0.0510394	-0.532335	-11.0346	0.718524	2	-20.9148	-811.854	0	0	9.71775	0	0.251665	0.283739	-35.4243	0	0.01025	0.173913	165.935	0	0.0694444	4.34623	56.4115	4.26436	-3.71814	-14.1274	0	0.013432	0.0182551	-2.38605	13.6411	5.07605	40.8032	-0.542066	-50.6414	0.898859	-16.4334	254.413	0	3.73529	0	0.221741	-495.269	-0.0775623
10742	0	-5.89583	-0.00324074	-12.8333	907.144	-0.0694444	0.0637908	-6.66667	9.86806	0.534359	0	-11.1532	-291.375	0	0	18.175	-1.10963	0.26178	0.298488	6.01985	0	0	0.214286	-751.718	0	0.105263	3.60539	12.1327	0.783902	-9.51389	-4.90972	0	0	0	-2.7949	18.175	-490.606	0	0.255807	-52.1111	0.801977	-2.6583	55.3437	11.499	3.51351	0	0.036744	-547.998	-103.222
10745	0	-3.29066	-0.112306	-6.16609	-275.776	-0.148941	0.0363889	-82.5467	-2.36678	0.412628	0	-0.0322645	7.97695	0	0	9.06201	-2.60333	0.262012	0.306559	3.58393	0	0.0129687	0.173913	-171.478	0	0.078853	3.71232	24.2655	1.06334	-6.43253	-0.107266	0	0.0119048	0.011444	-1.72645	9.06201	-10.3043	0	-2.12756	-44.8201	0.798504	-2.83326	-484.843	0	3.81481	0	0.0504582	-333.457	-0.788927
10748	0	-5.10204	0.201484	-1.16327	-24.6999	0.682269	0.0655556	24.1224	-2.2449	0.43639	0	7.143	-351.813	0	1.43727	0	0	0.292633	0.290827	-6.91326	0	0	0.0714286	-613.494	0	0.0701754	3.61305	18.1991	0.697034	-2.83673	-3.79592	0	0.0138889	0	-4.28162	0.889259	-363.668	5.38622	-0.977349	-35.7846	0.876129	-5.29458	262.096	0	3.77143	10.9692	0.060117	146.509	-75.2018
1075698	0	-2.29883	1.40853	0.227539	41.0603	3.26567	0.0331276	8.76317	0.18457	0.607582	5	-0.98815	-38.0314	0	0	0	-0.443688	0.103675	0.295514	0.0967667	11.9095	0.00765625	0.12	-288.345	0	0.0653595	4.4497	30.3318	1.87685	-0.333984	-2.42969	0	0.0107657	0.0111004	0.427041	15.0849	-431.328	5.56345	-0.960057	-0.163339	0.909926	-1.04031	-848.801	0	4.15385	10.5711	0.144979	-76.5511	-94.9609
1075883	0	1.66667	10.5634	-16.4444	202.159	4.19478	0.0498025	-82.5	-13.3333	0.400578	2	-31.9408	-1249.86	0	1.19716	0	-0.222946	0.453162	0.272547	11.5876	4.63342	0.00766567	0.103448	-74.7992	0	0.0808081	4.35801	25.8317	4.27559	-3.55556	-31.3333	6.38602	0.0145921	0.0101361	1.11713	0.757274	306.584	28.6279	0.164541	-166.297	0.825375	-2.66663	-180.638	0	3.94444	11.0997	0.206725	-1025.18	66.9531
10770	2	-2.25	0.617608	-1.5	266.002	0.617608	0.0348538	-24.61	1.25	0.600101	1	-16.7727	-7.81106	0	0	0	-0.237459	0.300386	0.311905	-4.62221	0	0.00221591	0.25	176.462	0	0.0622222	3.89009	31.8981	1.01906	-2.5	-2	0	0.0146329	0.00720165	-3.27913	3.50096	120.591	6.54476	0.0886392	-7.56009	0.80353	13.3052	14.4518	0	2.86076	0	0.0670685	-598.952	24.9546
107704	0	-6.77778	2.27308	-2.50617	-460.415	0.323845	0.0297884	-6.57888	-5.67901	0.463061	2	-8.02199	55.2524	0	4.01039	0	-0.419277	0.265126	0.271359	0.0996207	4.06711	0.015625	0.0526316	-437.745	0	0.0823045	4.07472	12.1327	1.55285	-4.45679	-5.02469	0	0.0133486	0.0132905	-4.67998	2.06116	-447.214	21.8058	0.769752	-43.096	0.871329	-5.38099	-143.416	0	4.21277	21.8058	0.156152	-127.117	-95.059
107751	1	-3.256	1.89393	-2.136	-370.3	1.89393	0.0367407	113.064	-0.2016	0.567581	1	-14.3425	-188.741	0	0	0	-0.794183	0.194405	0.320349	10.8173	0	0.0056	0.321429	-427.73	0	0.0634921	4.33418	17.5477	1.63066	1.2096	-3.0596	0	0.0124421	0.0117298	-1.12472	2.58591	-455.41	22.8888	-0.374603	-108.484	0.82591	-1.51605	1021.46	5.11528	3.15116	0	0.0453609	-55.5978	-94.9904
107780	0	-14.7022	6.45259	-1.56747	628.563	8.37577	0.0385913	-51.0415	-1.5173	0.473822	5	-10.1112	327.449	0	0	0	-0.152231	0.402626	0.281235	-12.2516	8.29788	0.00726372	0.146341	-896.636	0	0.0842912	4.67219	67.06	3.69758	-10.8077	-1.13971	0	0.0157828	0.00840855	-20.2644	7.03899	-399.769	65.5571	-0.792087	71.4464	0.839537	7.26229	-146.332	0	3.69355	22.5148	0.205489	-731.023	-82.0242
107838	0	-6.9712	4.15093	-4.3696	219.261	2.87667	0.0211111	-24.4896	4.0256	0.665698	2	-10.3278	337.633	0	2.67611	0	0	0.270374	0.269166	7.92265	0	0	0	-545.741	0	0.0634921	4.00386	24.5954	1.70886	-10.8384	2.184	0	0	0	1.01477	4.77249	-362.322	19.5103	0.0775103	16.6656	0.872766	-11.0142	-229.378	0	3.79167	10.9029	0.196552	-185.231	-75.4384
107867	1	6.63267	1.61326	-1.89724	322.597	2.08836	0.0416082	58.8502	1.83169	0.494164	5	18.2149	-444.466	0	0	0	-0.284371	0.389225	0.27759	-15.049	4.46575	0.00806818	0.176471	-196.129	0	0.070922	4.65534	56.7414	3.98075	-2.40713	-5.78512	0	0.0104167	0.00666474	-29.9786	2.90156	456.323	39.0207	0.40357	-33.538	0.848558	22.8167	903.993	5.81786	3.48305	0	0.144967	-680.683	99.3965
107930	2	-5.11111	5.38626	-6.77778	-12.7943	6.04897	0.0504131	11.8754	-4.11111	0.68348	1	-15.2367	-305.818	0	0	10.1257	0	0.284986	0.268419	-14.6657	0	0.015625	0	-1155.42	0	0.0840841	4.43363	60.6967	5.5373	-12.6667	-13.5556	0	0.0156781	0.0155707	-0.980663	10.5877	-639.631	19.3864	0.389629	-51.732	0.871897	-4.74574	386.597	0	3.93902	0	0.201592	-708.998	-132.293
107967	3	-13.8444	3.26018	0.84	528.321	2.35824	0.0409703	20.56	-12.6306	0.57375	4	11.6733	-1431.2	0	3.82349	10.6104	-1.01359	0.244764	0.278872	-41.9018	0	0.00731012	0.163265	-180.742	0	0.0730159	4.83241	27.9657	5.17211	-11.0787	-2.2975	0	0.0149922	0.0101174	-16.0142	16.5128	-189.401	32.8023	0.599109	-43.71	0.862814	-21.4243	-215.415	0	3.86486	21.6754	0.363638	676.729	-41.44
107982	1	-0.631296	0.916605	-0.748174	36.055	1.45445	0.0406061	3.44291	0.961169	0.621291	1	-7.27177	401.587	0	0	9.52121	0.0795383	0.328264	0.329356	13.2019	0	0.00611607	0.454545	24.6397	0	0.0740741	4.31961	30.0349	0.8048	-0.594002	2.05805	0	0.0133783	0.00976316	-4.09238	12.4239	58.5124	24.323	0.661151	37.474	0.825911	2.80256	65.2787	11.499	2.67391	0	0.0375896	-206.215	12.0657
107985	6	-26.6992	0.229913	-18.0816	-610.427	0	0.0616869	-141.61	-5.9632	0.447966	0	30.6165	-166.239	2	0	11.4417	1.89126	0.381841	0.223787	-6.1285	0	0.0146185	0.03125	-1860.63	0	0.126667	4.49817	36.6714	17.0745	-35.7248	-12.1104	0	0.0209541	0.0180692	0.794923	11.4417	-1448.45	30.4087	2.27164	36.6208	0.853291	-22.8712	-743.425	5.60105	4.78505	0	3.35405	432.167	-304.789
108001	1	-3.51446	5.4112	-5.41322	172.032	-0.27463	0.052381	-27.0661	4.64669	0.707865	1	3.57196	193.139	0	0	26.5611	-1.21759	-0.00093633	0.321148	7.94554	0	0	0.153846	-132.545	0	0.0864198	3.75444	17.6962	0.639001	-4.90702	1.50413	5.2538	0	0	10.9531	26.5611	122.394	6.06637	-0.764573	-24.9256	0.890705	-9.32989	-272.456	0	3.69697	0	0.0354055	-5.19735	27.0331
1080352	0	3.34405	5.14692	-15.1191	282.926	4.62764	0.0481778	-68.0832	-1.48015	0.492594	2	-2.11216	-458.898	0	1.50183	0	-0.00371802	0.229701	0.26723	-4.41073	0	0.00645	0.125	-273.821	0	0.0628019	3.97391	23.6141	3.84321	-10.6408	-13.2684	0	0.00943287	0.00995213	5.50205	4.14786	77.1132	22.9339	0.617634	-30.0151	0.824479	-19.5478	-286.355	5.78324	4.30952	22.0298	0.174447	-705.648	17.3516
108051	0	2.82609	5.17713	-4.37807	-393.733	5.53634	0.0370752	-14.3705	-12.3648	0.675508	2	2.50891	-356.929	0	0	9.80696	0	0.35027	0.291409	-28.3703	0	0.0205	0.166667	219.775	0	0.0740741	4.10701	75.2949	2.7478	-7.40643	-5.68242	0	0.0183854	0.0127769	-12.334	9.80696	-88.7138	32.352	-0.307661	-29.5671	0.810555	-27.2964	-428.511	0	3.42353	0	0.0845668	219.374	-19.707
108143	0	-10.9135	4.21593	-8.53633	210.955	3.99888	0.0589474	-5.03883	13.308	0.486884	1	-26.3307	2401.49	0	0	8.95287	-1.24421	0.394052	0.290723	67.2232	0	0.0084375	0.107143	-409.902	0	0.113695	3.93378	71.1967	7.20164	-6.79239	8.63322	0	0.0176282	0.0152326	4.79354	11.8887	-29.7162	18.529	-0.276379	145.947	0.734869	-9.55161	156.877	0	3.71277	0	0.224947	-1018.71	-4.59977
10831	1	-2.78284	1.29609	6.03412	-93.4586	1.29609	0.0298039	32.9337	-1.95217	0.579819	3	4.5209	-472.454	0	0	0	-1.14149	0.231455	0.310478	-10.2927	0	0.00463542	0.225806	210.735	0	0.034188	4.02613	50.1966	1.26786	-0.532844	-2.45823	0	0.00675676	0.00833543	-16.1962	5.36452	554.152	25.9312	-0.0344974	-63.3673	0.773155	26.3167	365.385	6.10397	3.15842	0	0.0879767	295.558	118.362
1086218	0	-13.9568	4.75699	-6.43519	794.14	6.77037	0.0516796	-14.4344	2.57407	0.444338	3	-32.4393	93.5064	0	0	0	0.0414335	0.415618	0.279103	9.15036	4.59567	0.00783654	0.193548	-1426.13	0	0.0930233	4.7961	54.6548	3.90439	-16.5278	-0.929012	0	0.015849	0.00947863	-14.9989	10.0326	-765.969	29.6625	0.316883	41.4659	0.823302	-11.5499	-613.462	11.499	3.5	0	0.167262	-731.101	-155.778
1086976	0	-4.59635	3.59094	3.36111	-884.025	2.41574	0.0268148	42.1883	-9.54123	0.681136	3	-22.1523	-647.755	0	2.28475	0	0	0.250438	0.284938	-7.19446	4.8742	0.00352734	0.214286	-146.172	0	0.048048	4.09228	17.6962	2.85456	-0.532118	-4.4158	0	0.00738024	0.00730694	-18.65	1.10955	18.4184	55.8188	-0.184129	-72.0455	0.819639	44.4495	318.488	5.15644	3.47778	11.0334	0.212708	-227.299	6.31944
1088438	0	-8.17355	7.80593	-6.85124	-176.076	1.15013	0.0477951	-62.896	1.43802	0.686061	3	-14.7569	-35.4118	0	1.03358	0	0	0.0570178	0.279555	19.103	4.08402	0.01	0.0909091	-331.458	0	0.10101	3.99122	31.1892	4.36435	-8.66942	-6.2314	5.77938	0.0156959	0.0141103	-6.56028	0	-518.129	9.53586	-0.449525	-83.7488	0.864282	2.5655	-508.75	0	4.15517	11.0334	0.221653	-732.311	-120.314
1088439	0	-9	6.72784	-7.24	297.294	0.504921	0.0477951	-88.1813	2.48	0.756869	3	-0.965002	188.815	0	0.974526	0	0	-0.059313	0.279555	2.95959	4.05796	0.01	0.0909091	-524.209	0	0.10101	3.90689	36.3982	4.41079	-11.72	-0.4	5.75332	0.0156959	0.0141103	-6.19434	0.465195	-1377.12	3.97241	-1.07384	-7.03001	0.878552	-2.84202	-371.984	0	4.40385	11.0334	0.225372	-462.372	-309.436
1090779	0	-4.90657	2.06389	1.87543	-172.252	3.72435	0.0270238	5.04729	-0.66436	0.601652	4	8.09524	156.463	0	2.37225	0	0	0.163139	0.278598	19.1557	12.493	0.00304167	0.12	-432.927	0	0.0588235	4.04969	23.5853	2.08559	-4.87889	1.91349	0	0.0109009	0.00593663	4.26382	15.8716	-226	21.39	0.0575413	-1.97655	0.869545	-5.20393	-163.085	0	4.18966	21.3435	0.148129	228.115	-49.1626
1091784	0	-6.1278	2.49666	8.29583	-1192.79	1.14741	0.029009	38.3161	-14.8402	0.483303	6	4.96699	40.5055	0	1.94838	0	-0.176964	0.413291	0.27867	10.7833	8.84663	0.005875	0.2	-686.354	0	0.0704607	4.38653	51.054	2.32713	-5.37131	4.91812	0	0.0098108	0.00716676	-25.4476	7.18041	-136.627	37.2124	0.0256513	-115.938	0.848575	9.29469	193.867	0	3.45545	11.0334	0.218675	906.641	-25.4482
1092458	0	-1.24852	3.71783	0.390533	-364.214	5.27424	0.0322222	-14.2804	-4.26036	0.519969	4	-2.51604	-443.316	0	0	0	-0.0895321	0.307583	0.301027	-1.72315	8.85212	0.0055	0.16	238.43	0	0.0457516	4.43875	36.7527	1.59963	-1.56213	-2.34911	0	0.00967971	0.0114425	-6.11249	8.74492	663.759	33.4576	-1.35347	-6.69501	0.893283	9.03129	-336.823	5.13156	3.72727	11.2574	0.145225	192.889	146.284
1093221	0	-0.83284	7.92909	-3.89941	47.5684	1.34161	0.052381	20.6391	-1.41864	0.535956	3	-2.89647	-77.1207	0	1.65276	8.53211	-0.824102	0.211787	0.306682	-9.24952	4.25134	0	0.1875	-123.912	0	0.0606061	4.13294	18.1991	0.82589	-3.4571	-4.84467	5.61343	0.0133929	0.0223765	1.8788	8.53211	-236.182	11.0334	-1.44976	18.4852	0.893934	11.1515	119.753	0	3.68182	11.0334	0.100175	-140.38	-50.8225
10932412	0	-2.56944	5.33296	-8.84028	170.888	-0.79623	0.0661438	-38.1111	4.22917	0.505936	2	4.02994	10.6041	0	0	18.1755	0	0.162011	0.30961	6.81374	0	0	0.214286	-332.948	0	0.105263	4.00163	19.0319	0.93117	-9.22222	-0.340278	5.25097	0	0	12.5628	28.7076	-96.5127	12.1327	0.284154	-57.3333	0.867066	-8.41855	-147.189	11.499	3.5	0	0.043782	-279.808	-20.2222
10947895	2	-11.3676	1.18869	5.16252	-509.628	3.2743	0.0375448	70.6129	-5.28565	0.551813	1	3.22292	-250.864	0	0	0	0	0.245671	0.283836	-9.78107	0	0.00859357	0.142857	-361.125	0	0.0740741	4.60977	55.7601	3.07781	-1.66455	2.66093	0	0.0109249	0.00945791	-13.4216	0	-214.183	36.7589	-1.00063	-74.1037	0.895089	-27.6211	463.846	11.499	3.61111	0	0.200471	760.326	-42.8049
10970751	5	-18.8594	0.0323469	-4.45578	2215.49	0	0.0529111	-103.912	0.922902	0.596844	2	14.258	-2553.22	0	0	0	0.325952	0.402685	0.275651	-68.9708	0	0.0138054	0.0333333	-684.39	3.95401	0.117914	4.10605	88.5409	14.4759	-11.0567	-15.4671	0	0.0200014	0.0178403	2.35623	6.47531	-85.4785	19.2625	-0.912512	-4.3288	0.811421	5.29892	-875.112	0	3.69697	0	0.772063	654.008	-14.9546
11003969	2	-0.970248	4.12406	-4.47339	-626.412	3.85226	0.0378182	8.34116	-15.4423	0.463321	3	-7.22621	-686.974	0	2.15541	0	-0.27179	0.360331	0.260789	-1.1935	0	0.00951839	0.147059	-440.085	0	0.0711111	4.91755	35.7468	5.2289	0.758347	-18.3504	0	0.0121729	0.0129661	-14.9782	1.12307	-559.17	46.3149	0.185299	-103.839	0.891445	10.9349	120.014	0	4.04717	10.9029	0.372304	-138.996	-119.107
11052	1	-10.25	1.26722	-7.75	1133.8	1.16306	0.0422222	-140.796	7.75	0.474874	0	-3.66406	-732.742	0	0	18.6223	-1.08102	0.403266	0.307149	-3.74702	0	0	0.142857	-705.828	0	0.111111	3.7979	23.9685	1.57872	-12.75	-4.25	0	0	0	4.32155	18.6223	96.544	0	0.0221402	-46.0408	0.788152	-2.3021	-1206.07	0	3.34043	0	0.0525951	129.727	25.6531
11052947	0	-9.08323	3.46626	-6.33175	-217.232	2.09612	0.0388333	-17.0464	-3.63615	0.523871	1	11.8529	-55.0966	0	4.82496	0	0	0.382333	0.268656	-4.43006	0	0	0.0555556	-655.773	0	0.0769231	3.92627	24.6199	1.9736	-9.16766	-3.55767	0	0.0137188	0.015625	-0.321981	2.52514	-527.858	11.2662	-0.16304	-12.6599	0.856346	-19.4519	-233.781	0	4	21.8058	0.179325	97.2799	-110.518
11054313	0	-6.7931	0.891451	-0.694411	-188.287	1.64806	0.0440657	-4.232	-3.32937	0.572782	1	-4.92296	-258.605	0	1.76077	0	0	0.20885	0.273433	1.72433	0	0.00617284	0.1	-548.654	0	0.0793651	3.79747	36.3982	2.50436	-4.47206	-2.73841	0	0.0161822	0.0128856	-9.44392	0.762332	-818.513	21.523	-0.254862	5.62373	0.881311	9.75585	-420.301	0	4.08	15.7735	0.265445	-70.7331	-182.247
11068	4	-9.3716	1.84619	2.5072	-442.746	1.74328	0.0464198	39.6635	-6.036	0.65934	2	1.33003	-573.551	0	1.87459	11.1519	0	0.299723	0.265801	-7.82235	4.42455	0.00975962	0.148148	-963.626	2.08941	0.0797721	5.02876	61.0511	4.93912	-6.5728	-4.5228	0	0.0118189	0.00907029	-9.67297	12.1308	-154.595	41.7262	-0.0923456	-65.7498	0.913072	5.86226	919.197	0	3.76344	10.9029	0.371682	5.66865	-36.28
11079	0	-4.20605	1.35301	-0.508789	-342.612	1.35301	0.0283642	11.2565	-4.39453	0.648434	2	-14.2312	-283.641	0	2.63889	0	1.12162	0.298842	0.282732	0.172428	0	0	0.111111	-562.13	0	0.0555556	3.9873	16.3359	1.37407	-3.82129	-3.66797	0	0.00727218	0.00478316	0.18194	5.95865	-192.372	25.346	-0.417441	-36.7101	0.858763	-14.3301	219.641	0	3.6	10.7724	0.0944788	-177.356	-38.5664
11095	1	-8.11111	0.54091	0.138659	-298.729	-0.4996	0.0549104	-45.9174	-1.69421	0.624608	0	6.14855	85.9841	0	0	37.9897	-0.327486	0.0675014	0.283169	-1.51388	0	0.0146094	0.0434783	-518.313	0	0.0849673	4.02592	17.6962	1.95663	-5.99541	-0.68595	0	0.0172647	0.0151559	10.2455	37.9897	-22.0682	6.06637	-1.71973	-1.26446	0.856803	4.48263	-355.419	17.2823	4.35714	0	0.114328	270.673	-0.289256
11096	2	-10	0	5	0	0	0.0666667	12.7929	0	0.610312	1	11.4175	0	0	0	0	0.484074	0.296519	0.287456	0	0	0	0	-1021.72	0	0.0784314	3.30565	19.8893	2.51885	-8.25	4.75	0	0	0	-7.79957	0	-455.877	12.8416	-0.703261	0	0.731704	2.07336	342.844	0	3.18519	0	0.232427	397.395	-92.8107
1109840	0	-4.90799	5.17741	0.748264	-60.5762	4.41464	0.0406699	34.4097	-2.31944	0.461603	4	-5.74422	-59.6726	0	1.46568	0	-0.228213	0.352837	0.288156	30.4765	8.99551	0.00845068	0.16129	-186.082	0	0.0723514	4.17739	55.8091	1.67736	0.229167	-0.307292	0	0.0155972	0.00805241	4.92255	11.8348	-296.561	16.7675	0.163093	-68.4444	0.855729	6.01133	200.941	6.60688	3.78571	16.7208	0.160045	349.392	-63.8333
11102	0	3.44063	1.24123	4.40456	-963.553	2.92831	0.0269841	53.4357	-4.04532	0.734193	4	-44.1111	803.27	0	0	0	0	0.388007	0.32039	33.8629	9.07007	0.00607143	0.578947	303.845	0	0.0531401	4.08481	36.6042	2.34185	9.21898	1.10232	0	0.0103428	0.00703068	-38.4381	0	523.715	35.8152	0.220585	-12.0506	0.690743	33.0672	754.038	0	2.63793	0	0.0395887	-301.163	103.798
11175137	0	-14.9587	5.09095	4.19421	-632.497	5.82061	0.0157018	-1.93827	-0.0599174	0.69586	3	-3.42671	800.925	0	0	0	0	0.236549	0.273865	10.8555	4.03455	0.00382909	0.111111	-1113.67	0	0.0935673	4.32307	54.7542	4.40705	-10.1983	6.54545	0	0.0159793	0.00501543	9.60655	11.1842	-668.058	36.5172	-0.34084	24.9167	0.842107	-33.1843	-16.8827	0	3.84146	11.1269	0.15718	478.582	-138.331
1118253	0	-2.8	1.01581	-0.416	-3.8629	0.652783	0.0462222	1.264	-0.368	0.490363	2	9.45801	-180.376	0	0	0	-0.284259	0.120018	0.306226	-4.86562	3.8708	0.01	0.117647	-11.5069	0	0.0707071	4.02347	36.3982	0.518673	0.568	-1.408	0	0.0123457	0.0136054	-4.44544	2.65377	-152.643	0	-0.71168	-14.928	0.920597	6.25846	47.3734	0	3.7	0	0.0368105	-153.373	-31.632
11201035	0	9.28435	-3.2117	-23.7049	-323.096	-2.73048	0.0452881	49.677	-25.3177	0.379783	3	160.997	-1287.23	0	-0.595655	9.5214	0	0.140907	0.288814	-120.224	7.45416	0.0173011	0.0606061	314.896	0	0.0827887	3.9555	23.7626	2.82516	9.5348	-20.0452	0	0.018094	0.0131645	-1.98458	13.497	91.3423	0	2.45375	-0.108269	0.853548	-33.0802	495.399	11.3411	4.52778	28.0315	0.1539	-460.257	20.1142
11201705	0	-8.46376	1.05128	3.38092	-428.05	0.656098	0.0441414	-73.5362	-10.547	0.502616	3	-17.2316	252.608	0	0.711513	0	-1.62321	0.217555	0.27774	-6.28052	4.39726	0.00968798	0.147059	-922.164	0	0.0915033	4.5219	25.1228	6.13542	-9.11908	-1.74556	0	0.0180965	0.0128023	-27.3779	0.294695	-1335.1	4.89991	-2.90103	127.077	0.826767	1.65914	-374.448	0	3.93939	10.9029	0.271866	-378.403	-294
11210285	0	-9.01653	8.56387	-4.71074	-93.9759	5.81342	0.0437542	-17.7603	0.85124	0.543788	4	-13.1122	383.061	0	0	0	0	0.259261	0.283671	8.1165	8.57416	0.00770797	0.172414	-958.943	0	0.0555556	4.53318	29.8289	1.56816	-8.66116	-0.363636	5.88004	0.0132992	0.00675296	-8.83064	3.27298	-516.582	34.0694	-1.20832	46.2975	0.890173	-15.179	137.687	11.499	3.83117	11.2574	0.112795	-445.879	-107.132
11213558	0	-9.15543	-0.488967	-10.2724	733.998	1.96883	0.0528205	-119.537	15.5913	0.404649	6	-10.9714	1337.41	0	0	0	-0.33824	0.383552	0.280791	-30.9192	12.446	0.0118586	0.189189	-612.456	0	0.0823045	4.59949	25.9802	2.7201	-15.5731	9.12496	0	0.0141853	0.0119048	-31.6765	8.45299	-464.79	6.19684	0.470844	187.366	0.800531	-11.7642	-636.772	40.3025	3.89	0	0.125858	-968.344	-97.0526
11214940	1	-4.8549	1.18336	-2.86041	-2271.02	3.15034	0.0425299	-31.1477	-29.3349	0.495685	4	54.6748	-2589.36	0	1.20695	0	-0.0660802	0.340174	0.279267	-54.5278	4.96785	0.0103594	0.186047	-1342.11	0	0.0814815	4.69315	62.3784	4.32518	-8.33245	-26.3033	0	0.00922309	0.00777661	-30.5422	1.16896	-968.326	0	0.00800341	-262.081	0.857063	8.58074	497.911	6.60688	3.70543	16.5903	0.179783	239.944	-203.633
11219195	0	-3.4032	0.869002	-4.8128	418.068	1.51714	0.0464722	-41.0115	-0.0976	0.637705	1	-6.64388	-187.737	0	1.74991	0	0	0.101977	0.277297	-8.73327	0	0.0123457	0.0526316	-308.747	0	0.0823045	3.60386	36.3982	2.58547	-4.1968	-3.992	0	0.0163061	0.0147373	-6.60408	1.42626	-1082.74	15.7735	-0.22607	-12.3278	0.897079	9.45176	-578.397	0	4.37209	15.7735	0.285602	-333.218	-243.149
11219835	0	-2	0.802426	-2	-286.841	0.586841	0.032123	-49.4133	-6.08333	0.42438	2	19.7082	-179.563	0	0	8.96193	-1.0466	0.176324	0.287175	-0.51436	7.85997	0.0114062	0.130435	3.88192	0	0.0833333	3.88173	24.2655	1.09008	1.63889	-2.97222	0	0.0107251	0.010852	1.60777	12.7206	-159.856	0	-0.586886	-16.5467	0.873856	2.81278	-173.915	0	4.28571	22.842	0.0800496	-15.4809	-34.6178
11228183	1	-9.29781	4.44744	-5.9102	-839.927	5.853	0.0355039	53.279	2.26703	0.650708	6	5.13832	460.413	0	0	0	-0.826609	0.148265	0.293199	-14.1637	0	0.00894055	0.262295	-226.021	0	0.0810458	4.97968	104.415	6.79479	5.93138	0.531811	0	0.0139093	0.0118418	-15.5523	16.1502	41.7632	61.4812	-0.734083	-29.1343	0.85937	-20.2095	1412.45	0	3.59783	11.1269	0.258386	-651.581	7.35104
11229655	1	-9.96296	7.9166	0.592593	0	0	0.0666667	-48.7984	0	1.05017	1	48.1389	0	0	0	0	0	0.409539	0.275582	0	0	0	0	1382.38	0	0.0493827	3.26633	55.2728	10.801	-30.1852	16	6.49125	0	0	11.4958	0	1359.33	5.91791	-0.564491	0	0.749746	-45.9678	-1871.46	0	3.88	0	0.795463	2676.72	285.731
11234052	1	-0.803403	2.88772	-6.49291	319.704	2.00826	0.0435694	-59.0907	-1.56427	0.414875	4	-16.0378	-251.257	0	1.73966	9.41898	0	0.376581	0.279256	-7.37598	8.31645	0.0100158	0.166667	345.12	0	0.0757576	4.93618	38.9703	2.51753	-4.25142	-6.43431	0	0.0153104	0.0111138	-10.1107	14.0323	228.939	11.2574	0.538031	-32.4121	0.88635	11.306	-394.881	11.5667	4.01205	16.4196	0.230064	-438.241	46.0095
11238147	2	-13.0225	2.81321	3.7022	-416.827	2.947	0.0419237	87.1659	-0.318071	0.579605	4	1.22282	-367.648	0	2.15647	9.77456	-0.550558	0.203568	0.277443	2.26442	0	0.00697774	0.130435	-1420.52	0	0.0717949	4.62456	39.5955	5.51375	-6.41809	-0.590542	0	0.0120851	0.010645	-16.0107	14.9361	-1058.86	27.4628	-0.478718	-61.7489	0.86849	7.10284	405.991	0	3.91912	10.7724	0.258039	936.083	-222.921
11249248	1	-3.51636	0.164923	-6.96364	-340.437	-2.16561	0.0494815	-30.9484	-9.50744	0.541424	1	-1.89827	-277.676	0	0	8.92203	-1.02799	0.107255	0.295949	-33.3476	0	0.012027	0.25	-730.522	0	0.0982906	4.66347	79.4232	7.45208	-8.98347	-5.63967	0	0.0160659	0.0107973	-6.48015	9.20882	-1434.72	28.5707	-2.47858	-123.53	0.888371	22.8484	230.57	0	3.86598	0	0.134452	4.64796	-317.2
11251522	6	22.7099	8.75569	-24.7578	-631.325	6.40967	0.0352885	-275.99	-27.53	0.507355	2	-73.7558	-2718.76	0	3.54711	40.1946	-2.72773	0.183791	0.288739	-120.246	9.75366	0.0110453	0.235294	965.072	6.64956	0.0654321	4.78582	73.2084	6.47226	0.175743	-36.1867	0	0.0143723	0.0118483	3.15473	63.3192	36.3144	92.2577	-3.22668	-50.5649	0.77607	-7.5625	-1663.4	0	3.80208	56.2117	0.513232	-2806.98	10.3567
1126109	1	-9.612	2.05871	-8.0752	938.132	3.83485	0.0431373	-82.5644	1.1716	0.587817	1	-25.3737	-631.801	0	0	0	0.0858002	0.327894	0.286088	-17.5491	0	0.00915441	0.185185	-642.527	0	0.0679012	4.43856	55.1987	2.82575	-7.286	-7.2264	0	0.0171131	0.00867837	-7.05678	0	-34.0827	37.2475	-0.057959	-21.7289	0.836114	3.3396	184.885	0	3.33696	0	0.151911	-1223.62	-0.4
11282283	0	-12.9309	3.52767	-2.38661	-620.274	3.50917	0.028285	-64.4961	-3.97045	0.532707	5	-4.95859	-134.692	0	3.43988	0	0.748971	0.276233	0.268419	19.1433	8.98552	0.0088546	0.0810811	-1073.13	0	0.0754717	4.52695	42.0468	3.39338	-6.85048	-7.86864	0	0.00914011	0.00920488	-28.1735	5.12179	-1332.97	76.2408	0.466888	-34.6949	0.829356	-0.0614734	-629.8	28.0123	4.07921	22.069	0.23672	-204.53	-293.817
11289	0	-10.4592	3.85631	5.36458	-321.523	5.30846	0.0436667	55.2551	-9.07943	0.592139	0	1.07362	-588.058	0	0	0	1.59734	0.305797	0.282144	-26.0608	0	0.00630208	0.206897	-848.349	0	0.0797721	3.35927	65.2213	2.75048	-3.05816	-1.78385	0	0.0162037	0.0100456	-5.62117	0.660173	-610.026	39.512	-0.717707	-4.74794	0.672784	5.24836	-212.672	0	3.62963	10.6054	0.0756874	61.3937	-129.389
11296282	0	-8.316	2.64689	-0.374	-440.59	2.43888	0.0518107	-38.3646	-1.2408	0.674918	2	31.1809	280.112	0	1.29563	0	-0.917935	0.0360754	0.288427	-4.68963	0	0.010667	0.157895	-224.933	2.36962	0.0896686	4.89366	54.4585	8.74567	-15.6244	0.5632	0	0.013379	0.015633	-6.60559	1.69941	790.031	34.6061	-1.54105	10.3774	0.904765	-9.97923	1240.98	0	4.34091	16.9789	0.743712	372.695	185
11296583	6	0.0551755	2.97815	-2.58775	-11.6593	-2.48849	0.0557661	42.5598	-11.9236	0.530172	1	-16.364	-1112.13	0	0	44.2331	-2.46098	0.24288	0.26626	-24.1053	0	0.0102757	0.14	-121.276	0	0.0818713	5.41263	32.2526	7.72517	-10.5934	-12.0457	6.49045	0.0179812	0.0130499	7.74358	44.2331	207.325	19.2625	-1.87386	-20.0167	0.895998	20.3888	142.924	24.1465	3.99371	0	0.314598	-301.548	44.8679
11313361	2	-4.89543	2.85749	3.1847	-149.321	2.71436	0.0494444	-6.61566	-5.4201	0.491839	1	-1.01074	-364.773	0	1.93608	0	0.264281	0.336634	0.274144	-23.0188	4.59966	0.00738281	0.111111	-182.764	0	0.0760234	4.4062	62.7904	2.78043	-0.484835	-1.91399	0	0.0132576	0.00929573	-5.31585	1.03766	-560.604	73.0416	-0.447297	-9.86917	0.843797	0.674437	-102.754	5.78324	3.50538	10.9029	0.185966	-59.2824	-120.937
11316960	0	-1.36845	3.80049	6.80382	-854.383	3.75533	0.0324837	-11.5361	-8.09944	0.514762	5	26.0751	-1174.53	0	0	0	1.67539	0.330748	0.279351	-19.2443	5.00155	0.00891508	0.157895	210.271	7.85558	0.0712788	4.77018	80.1612	2.99086	10.8108	-7.86052	0	0.00845522	0.0103709	-8.76068	10.0798	201.593	62.3751	-0.275477	-61.272	0.846279	33.3162	154.64	0	3.81982	22.658	0.252955	368.579	41.5923
11327430	0	-0.604748	2.69259	-4.7272	-712.999	2.67149	0.0299893	-24.3161	-9.46647	0.539049	1	-9.34401	-916.585	0	6.22886	0	0	0.233639	0.262664	-22.0775	0	0.0066318	0.0571429	-289.91	0	0.0697168	4.088	12.1327	5.60525	-4.40775	-12.5764	0	0.00837898	0.00791639	-5.34946	3.10597	-501.751	24.2164	-0.509311	-78.1331	0.80098	-1.76935	-91.6835	11.313	4.31183	42.2684	0.447219	-478.686	-112.658
1133081	0	-5.66667	7.43511	1.88889	-156.719	1.71525	0.0433333	24.5871	-3.22222	0.586271	3	1.14615	-632.641	0	0	0	-0.194167	0.147977	0.301495	-17.4675	3.84768	0	0.117647	-365.189	0	0.0808081	3.95823	24.2655	0.627172	-1.44444	-3.33333	5.71986	0.00711806	0.0105316	1.95764	2.73477	-311.042	0	-0.147935	-30.4019	0.869243	24.7721	321.563	0	3.62791	0	0.042349	27.366	-65.6516
1133083	0	-5	7.37107	0.333333	-42.102	1.65449	0.0433333	16.2469	-2.55556	0.586271	3	-3.43082	-479.826	0	0	0	-0.216667	0.147977	0.301495	-6.10078	3.87772	0	0.117647	-183.14	0	0.0808081	3.95823	24.2655	0.622544	-0.777778	-2.66667	5.71658	0.00711806	0.0105316	1.95764	2.72255	-228.831	0	-0.0789427	-28.5501	0.869243	9.166	309.755	0	3.62791	0	0.042349	-81.1026	-48.2071
11338033	1	-5.46542	0.610394	5.85658	-242.234	1.07188	0.0324846	-16.7257	-10.4314	0.546495	5	-10.8771	-555.934	0	0	0	-0.821415	0.225191	0.290478	-17.3824	3.849	0.0110417	0.148148	609.104	0	0.0780781	4.70768	38.0639	2.25413	3.98526	-4.53061	0	0.0133716	0.00704251	0.944688	15.7445	1864.26	25.9312	-0.01759	-66.4925	0.866671	9.38602	-555.591	0	3.68421	0	0.133461	39.1557	403.306
11351021	1	1.81998	3.44779	-9.07908	-717.576	5.33191	0.037037	-37.3247	-8.32674	0.489159	6	-11.6269	-950.78	0	0	0	-0.283343	0.403798	0.291647	-9.03071	13.5549	0.00649194	0.264706	58.463	0	0.0790123	5.1376	50.0972	2.27204	-3.45682	-12.8803	0	0.014333	0.00990314	-20.8937	9.05709	-305.793	35.3499	-0.124541	-108.263	0.893904	13.6696	-218.082	5.8244	3.31193	11.3879	0.0770891	-657.289	-66.5952
11353973	1	-9.55	5.69521	0.64	355.541	5.28154	0.0354927	-24.0645	-4.6	0.601352	5	-5.65431	-140.901	0	0	10.5981	1.1717	0.238803	0.279526	-7.99344	0	0.00806269	0.131579	-956.564	3.19163	0.0740741	4.97495	48.3921	3.62939	-7.88	-3.13	0	0.0124565	0.00986271	-12.2743	21.0795	-139.756	35.7151	-0.933632	23.6337	0.874093	-3.4849	-84.8786	0	3.85586	0	0.222728	-85.7883	-24.68
1135867	0	-2.21218	4.5044	-10.4098	-39.4175	5.48804	0.0421384	-16.6662	-8.63688	0.467529	5	-15.1227	-343.171	0	2.65396	0	-0.151127	0.305733	0.272269	-17.2921	13.2365	0.0075	0.128205	6.09628	0	0.0634921	4.79377	24.6199	4.409	-10.8238	-9.64365	0	0.0106346	0.00766796	-6.05828	15.7364	48.4404	39.1204	-0.787517	-1.8099	0.862146	7.4041	-73.6996	27.4342	4.25773	27.8075	0.2957	-761.83	13.498
11364421	3	-3.53837	1.9482	-16.1351	936.304	3.69481	0.048266	-75.5702	6.028	0.480761	7	-40.6401	-393.905	0	0	0	-0.0074612	0.41681	0.274919	0.774209	9.42395	0.00819149	0.166667	349.657	0	0.0777778	4.95409	70.4404	5.43546	-6.10238	-11.744	0	0.016186	0.0109214	-40.3197	6.43668	199.646	56.6989	0.599329	-70.5124	0.84536	20.3464	-158.69	5.81786	3.50667	0	0.274025	-1688.78	40.1157
11368	3	-4.70077	0.772202	-2.24808	-257.106	1.80375	0.0422222	-8.13822	-2.01041	0.744669	1	11.7177	-217.514	0	0	19.616	0	0.236695	0.309287	-5.74692	0	0.00704167	0.304348	-211.493	0	0.0814815	4.30365	43.6764	1.43408	-5.16252	-0.135808	0	0.0117873	0.0128496	2.91613	22.9415	-327.2	11.313	-0.240451	-10.1506	0.872178	-27.962	-109.933	0	3.15385	0	0.0415547	309.853	-70.8597
11373846	1	-16.1933	0.312063	7.52014	216.073	-1.22837	0.0453222	-39.7216	3.20552	0.384264	4	-19.0135	-291.728	0	1.03898	0	-0.635572	0.200387	0.287169	-31.349	3.80769	0.00669226	0.0882353	-626.091	0	0.087146	4.85205	30.6863	3.29039	-7.83069	1.84382	0	0.017886	0.0166105	3.40123	12.0704	-405.122	12.1327	-1.37435	-29.8139	0.884491	17.7662	-370.577	0	4.2	10.9029	0.161502	252.697	-79.5432
11395181	1	1.71598	1.94205	-2.39053	-220.395	2.59247	0.0243254	-7.20579	-2.80473	0.540067	2	0.135075	-57.6916	0	0	0	0.283352	0.319623	0.316016	0.688144	4.47176	0.00699674	0.37037	176.069	0	0.0653595	4.47209	12.8416	1.57038	2.76923	-1.25444	0	0.0114509	0.00671493	-1.35654	5.75743	-521.882	42.6935	-0.28336	-18.8416	0.840473	-9.38653	-622.683	10.2468	2.94624	11.2574	0.10121	-194.784	-122
11404337	0	-10.0946	4.36545	1.92374	-518.144	4.24987	0.0439427	36.8718	-12.8621	0.504548	3	8.03565	-655.684	0	0	0	0.924572	0.398961	0.275529	14.4202	0	0.00904321	0.0740741	-359.871	4.1684	0.0683761	4.30383	43.6957	2.14727	-4.16063	-4.89021	0	0.0140306	0.009375	-4.14361	4.03204	-239.254	44.1085	-0.00316138	-103.503	0.873154	-10.4941	100.502	0	3.94805	17.8491	0.254843	575.102	-49.9573
11405589	0	-5.40625	5.02531	-10.4844	166.999	2.38126	0.0401543	-35.085	-2.5	0.548317	3	1.73346	-259.136	0	0	9.5015	1.11245	0.129938	0.265204	-1.72464	0	0.00931173	0.04	-470.935	0	0.0720721	4.32339	18.1991	2.93288	-8.90625	-7.8125	0	0.010646	0.0154974	10.3628	13.82	-290.209	26.2994	-0.322383	-77.0309	0.904398	-1.26019	-592.906	0	4.82143	11.2701	0.268859	-186.659	-52.3516
1140587	0	-6.64463	3.10725	0.415537	-293.635	2.97545	0.0316184	62.2149	-1.22512	0.510765	4	-1.82706	-399.994	0	1.66733	0	-0.696128	0.237911	0.289624	-15.1378	0	0.0043206	0.194444	-138.151	1.54635	0.0634921	4.77111	48.895	2.3242	-1.99207	-4.05025	0	0.0105552	0.0113866	-8.24926	16.0422	56.3387	16.4664	-0.361721	-110.231	0.897211	-1.0824	311.823	0	3.86316	16.9789	0.195915	409.84	12.6281
1143390	0	-5.8216	4.49317	-10.2432	44.0489	5.45962	0.0401198	-11.7906	-6.7356	0.472181	5	-13.5191	-260.174	0	2.6421	0	-0.152504	0.286114	0.270791	-22.0594	13.1918	0.00740612	0.131579	131.316	0	0.0646465	4.81366	24.6199	4.28594	-7.4648	-8.9968	0	0.0105584	0.00764352	-5.80612	15.682	99.2657	39.1204	-1.03029	15.1154	0.885853	12.6363	8.23317	27.4342	4.3956	27.8075	0.298475	-935.453	23.5168
11442891	1	-16.5053	4.13661	8.04213	-573.017	4.59228	0.0331481	38.2978	-2.66272	0.560125	6	-6.69758	5.22001	0	0	0	-0.353584	0.284094	0.276908	-19.7539	4.2793	0.00906238	0.153846	-504.33	0	0.0848485	4.81015	36.8766	3.46824	1.4116	-1.19432	0	0.0121966	0.00966996	-22.2674	10.1565	-129.117	48.6872	0.830916	-0.650888	0.861972	11.7813	483.017	11.9218	3.72131	0	0.286685	-435.937	-25.8121
11451527	1	-0.803403	2.88772	-6.49291	319.704	2.00826	0.0435694	-59.0907	-1.56427	0.414875	4	-16.0378	-251.257	0	1.73966	9.41898	0	0.376581	0.279256	-7.37598	8.31645	0.0100158	0.166667	345.12	0	0.0757576	4.93618	38.9703	2.51753	-4.25142	-6.43431	0	0.0153104	0.0111138	-10.1107	14.0323	228.939	11.2574	0.538031	-32.4121	0.88635	11.306	-394.881	11.5667	4.01205	16.4196	0.230064	-438.241	46.0095
11455910	1	-8.7758	2.62891	-7.81925	-679.469	1.27582	0.0479148	-2.8892	-7.61357	0.623388	1	47.8303	-900.788	0	0	31.422	-0.731593	0.218043	0.288493	-44.0191	0	0.00938953	0.159091	425.993	0	0.104377	4.38308	64.4215	9.4802	-13.2746	8.40703	0	0.0172414	0.0139582	10.84	34.056	410.329	11.1269	1.55377	-40.6639	0.794509	-45.7463	-1728.73	11.499	3.77778	0	0.177484	699.163	84
114771	0	-6.78704	17.2339	-1.40741	-27.4718	0.989936	0.0585441	-32.3807	-1.23457	0.566374	7	3.48614	46.0706	0	0	0	-0.849529	0.201504	0.30275	0.290724	7.46846	0.00927083	0.12	-449.336	0	0.101587	4.44035	17.6962	1.81633	-7.38889	-1.08025	16.6799	0.0171958	0.0105953	-2.25445	3.01495	-817.809	5.56345	-0.139986	-66.7483	0.890801	-13.9686	-59.3273	28.4423	3.87719	0	0.106422	-421.075	-175.5
1148	1	-4.8546	7.43491	-4.16324	72.6061	0.944907	0.0304815	32	0.20439	0.631429	2	-3.61455	-34.4599	0	2.04101	8.71768	-0.971962	0.135	0.295583	-3.63315	0	0	0.1875	-372.915	0	0.0909091	4.23637	11.6298	1.16467	-1.64335	-4.02743	5.48529	0.015625	0.0204082	8.09294	9.75398	-555.886	16.4664	0.348344	-9	0.898555	-11.8422	210.008	0	3.67391	10.9029	0.108056	-58.7483	-119
114811	3	-5.96	0.255597	1	-350.472	0.325842	0.0393416	30.385	-4.72	0.68208	1	0.345145	-51.0128	0	0	10.0143	-0.826121	-0.0137178	0.315406	-9.23768	0	0.015125	0.285714	-662.19	0	0.118519	4.59343	17.6962	2.24628	-2.84	0.96	0	0.0187114	0.0152611	-0.67108	12.1775	-821.003	6.25577	-0.107829	-1.9229	0.900038	-20.8925	397.614	14.6735	3.36066	0	0.0500582	298.821	-178.485
11485656	0	-8.93384	10.2868	-4.97164	314.124	3.41375	0.0389722	-27.6673	4.02836	0.487132	5	-5.13133	165.992	0	1.7154	0	-0.515342	0.23563	0.284086	-3.48244	4.04882	0.00989565	0.0967742	-417.75	0	0.0757576	4.48065	53.9459	2.32932	-12.3648	3.7259	5.96799	0.0141413	0.0086402	12.4508	13.0217	-160.403	27.5933	-0.356763	-7.75425	0.888163	-10.0258	-139.826	5.81786	4.08861	22.0298	0.158867	-108.865	-30.7561
114869	0	-0.217456	2.39395	-2.42456	-290.689	1.38673	0.0441813	4.65308	-3.55621	0.627458	5	-12.7865	-740.816	0	1.62907	0	0.738333	0.221722	0.27838	2.30796	8.38906	0	0.0555556	-19.6512	0	0.0711111	4.39275	12.1327	1.64922	-0.0621302	-7.97929	0	0.00245654	0	-18.0445	6.89584	-451.925	35.7699	-0.335767	-46.9855	0.909319	2.34134	699.99	5.95955	4.11628	11.0334	0.135357	-333.458	-100.751
114924	0	0.555556	0	-0.222222	14.7437	0	0.0106667	-1.30446	-3.33067e-16	0.805435	0	0.145935	16.4367	0	0	8.48386	-0.690799	0.168359	0.376595	0.143369	0	0.004	0.833333	81.029	0	0.0246914	2.69177	12.1737	0.0395285	-0.444444	-2.498e-16	0	0.00520833	0.00448934	0.888143	8.48386	119.19	5.75285	0.264691	-0.557734	0.574158	-1.11958	-31.8023	0	2.13684	0	0	18.1297	24.296
11492836	2	-7.3517	2.06252	-0.512397	-142.73	1.32476	0.0444697	12.6174	-1.74013	0.655093	2	-3.18011	220.143	0	1.96459	18.4865	-0.799471	0.125386	0.286616	-0.011586	0	0.0140625	0.142857	-234.424	0	0.0740741	4.71849	30.1834	2.41182	-1.4123	0.930211	0	0.0147581	0.0150141	6.83668	22.6682	190.838	22.8872	-0.311812	31.8192	0.925075	-0.185415	543.774	0	3.9	10.9029	0.277281	-352.112	49.9458
11494412	2	-7.64101	5.35763	-9.39973	-401.22	3.16355	0.0302671	30.1249	-6.69805	0.495947	3	-4.78024	10.8339	0	4.28481	0	-0.420685	0.240879	0.256346	-2.56513	0	0.00441015	0.0606061	-375.656	0	0.0666667	4.52467	35.5984	5.44364	-10.3359	-3.10321	0	0.0114158	0.00912774	-1.46383	4.68035	-134.455	46.8025	-0.552828	-57.5088	0.858721	-20.7444	-140.165	0	4.51613	21.8058	0.446693	442.769	-26.6836
11494970	1	-0.133545	3.95523	-14.4182	51.206	0	0.0345111	-65.6406	-6.28784	0.606566	3	17.617	-1187.9	0	1.9264	10.1488	2.01205	0.370196	0.274519	-46.6009	0	0.00915794	0.15625	11.7466	0	0.0606061	4.35661	43.3891	4.38719	-13.9448	-9.06299	0	0.0138623	0.0104412	-20.8135	10.1488	7.22906	54.2765	0.206869	-19.2969	0.788277	-18.4078	-374.254	0	3.32283	16.7304	0.223981	-389.629	2.40625
115000	2	-7.10444	0.936215	1.84357	-780.371	1.78181	0.0538562	18.3809	-0.595463	0.505735	3	-15.8756	-416.112	0	0	0	-0.343737	0.337509	0.274287	9.73857	0	0.00988281	0.0740741	-94.9293	0	0.0833333	4.7352	43.9818	4.13159	-2.65454	-2.29442	0	0.0104861	0.0100124	-16.9968	3.56207	638.438	32.4759	0.19805	-81.8512	0.855189	23.4383	1749.76	12.3564	3.81818	0	0.37666	-616.879	138.055
11507802	0	-5.30813	3.37247	-6.71937	-561.503	3.89669	0.0296111	-73.3475	1.16	0.432636	5	1.72755	487.998	0	0	0	-0.258421	0.395217	0.29037	2.15635	11.3153	0.00833385	0.12	182.454	0	0.0784314	3.85208	27.1171	1.49587	-1.31	-4.44187	0	0.0136468	0.0103611	2.92617	11.3153	-36.984	11.1269	0.459556	9.21	0.804825	-10.5749	-208.914	5.8244	3.69565	11.1269	0.072265	-714.855	-8.86
1151030	4	-13.8839	5.60258	-13.5301	377.438	8.93217	0.0521147	-118.253	-1.3952	0.601913	2	-16.795	-544.979	0	0	0	0	0.374179	0.264139	-16.2718	0	0.00865057	0.179487	-2204.08	0	0.0793651	4.37823	90.5831	7.61378	-20.1678	-13.6869	0	0.014808	0.0110001	-16.7079	3.83403	-917.609	55.35	1.20602	-30.08	0.743465	7.44209	-429.244	22.998	3.52703	0	0.350437	-1225.01	-187.196
115210	1	5.69118	2.98706	-17.8048	-138.828	1.94395	0.0404444	-175.072	-12.7669	0.370937	2	-21.7959	-1058.8	0	3.76886	0	-0.399529	0.492948	0.280483	-17.9503	4.26422	0.00729167	0.16	86.5843	0	0.0740741	4.44861	45.3911	2.98635	-12.1504	-21.8378	0	0.0131519	0.0159996	-8.81519	1.92681	209.481	33.1188	-0.313061	-20.033	0.833513	-13.0225	-1245.98	5.69393	3.70513	21.8058	0.185857	-1163.57	44.59
11525740	0	-18.7449	4.04734	9.69388	-946.51	4.2042	0.0361232	4.23583	-5.42857	0.541221	7	-3.48355	615.712	0	2.01542	0	0	0.319854	0.285992	32.5993	13.347	0.0122503	0.147059	-2185.42	0	0.087146	4.83109	55.8091	4.34572	-14.6378	3.56122	5.2983	0.0149406	0.0113902	-15.2558	13.9943	-1646.54	22.2842	-2.02467	14.7619	0.880412	-10.1256	-30.6875	0	3.875	10.9029	0.221497	634.959	-350.347
115367	2	-13.5976	0	-7.87123	666.105	1.12757	0.029065	-117.37	5.40531	0.56842	4	-51.0102	415.335	0	2.51134	0	0.210748	0.318046	0.271023	2.7484	4.68806	0.00585031	0.176471	-591.639	0	0.0787037	4.11486	55.8933	5.15169	-13.3788	-0.834027	0	0.0135785	0.00986613	-24.8282	1.26062	-414.935	77.0666	-0.0436711	32.2618	0.805594	36.1146	-1073.86	0	3.54918	10.0861	0.521285	-1352.42	-87.1353
11538455	1	-15.2479	4.42543	1.96694	-794.457	2.20034	0.0212613	-19.5537	-7.13223	0.581378	6	11.1033	159.738	0	2.57675	8.65962	-0.604141	0.284606	0.280848	12.4081	8.5089	0.00740472	0.1875	-561.499	0	0.0858586	4.97655	36.9341	2.86238	-10.5455	2.73554	0	0.011038	0.00706423	-18.6032	13.599	-465.73	39.0207	0.807936	-18.2149	0.863971	1.95396	-482.834	0	3.56863	10.9029	0.250144	414.943	-96.9091
11548	1	-2.89536	4.84412	-2.00713	549.428	0	0.0218182	-54.4731	1.8264	0.560166	2	-7.86676	-717.418	0	0	0	-0.702824	0.442583	0.392822	3.67014	0	0	0.3	1010.9	0	0.0634921	3.40836	6.92374	0.857987	-1.52438	-2.5113	4.84412	0	0	-22.2397	0	1342.85	11.0278	-0.827831	-67.7983	0.708988	2.70965	-1050.33	0	2.59184	0	0	838.916	285.157
11575713	1	-6.35906	5.60859	1.43821	1108.49	0	0.0290909	80.0058	-2.05039	0.65638	1	21.7105	-2120.21	0	0	9.09282	4.306	0.311449	0.354862	-54.1789	0	0.00833333	0.517241	26.7486	9.1403	0.0761905	3.88626	73.1436	1.42418	1.02797	-5.46042	0	0.0132212	0.00854701	-0.906147	11.5506	695.258	44.2778	0.0530837	-20.6549	0.706115	1.11346	581.854	0	2.576	0	0	697.993	160.475
11595431	0	-2.28112	3.14171	-0.136261	225.168	4.76123	0.0355556	23.7311	-1.08284	0.626192	1	-0.128868	-611.375	0	0	8.73259	-0.773329	0.180685	0.307603	-18.0462	0	0.005625	0.285714	-257.872	0	0.0432099	4.02042	53.9459	1.10325	0.162517	-3.43504	0	0.0112124	0.00757118	2.12091	12.1048	-307.496	28.3133	-1.06042	-10.9158	0.871897	12.4406	404.096	0	3.425	0	0.0776074	-162.455	-65.5586
11598628	0	-17.4601	1.63878	1.34885	-170.238	1.08701	0.0393187	52.3603	6.87755	0.480503	6	33.2046	1036.95	0	0	0	-0.142393	0.183717	0.295853	-42.117	7.80388	0.0127296	0.184211	-1022.77	0	0.0818713	4.93823	35.3924	4.34577	-5.7771	20.8473	0	0.0173264	0.0127657	-25.9828	8.22979	-519.867	16.1244	-3.32704	44.3379	0.865867	-57.2656	-153.899	0	3.90099	0	0.157836	551.067	-109.782
11625818	1	-0.538526	1.63726	-20.3049	356.517	1.01631	0.0416667	-171.097	-3.15743	0.40479	7	-33.8915	-1096.36	0	1.45138	0	0	0.297328	0.268592	0.40871	17.3121	0.00611247	0.142857	89.3158	0	0.0711111	4.82379	30.6863	3.1067	-10.2299	-22.0075	0	0.0119695	0.00880607	-24.8077	3.31351	57.4851	0	0.133288	-64.3644	0.882309	16.8279	-827.677	11.465	4.26136	27.7542	0.129985	-1184.06	11.3661
11626560	2	-8.57396	8.12016	2.88757	-294.291	2.38306	0.040642	1.14848	-3.11834	0.506391	5	-1.60326	-315.661	0	0	0	0	0.310862	0.281344	-25.469	8.7743	0.00790179	0.151515	-450.819	0	0.0898345	5.05602	51.054	3.84274	-5.98225	-3.68047	6.01809	0.0112407	0.0116567	-3.04251	8.12877	467.215	37.0581	-0.00342227	6.32588	0.867606	19.4987	-698.596	11.5674	3.76042	11.1269	0.183189	84.9634	106.25
11626927	0	-12.6275	2.01206	8.35486	-348.741	3.33564	0.0413355	-7.70195	-5.99885	0.556445	3	38.735	267.726	0	1.48747	0	0	0.217929	0.278971	4.03106	4.41968	0.00908227	0.2	-1444.79	0	0.087146	4.65446	6.06637	5.11705	-12.4298	4.91811	0	0.0142828	0.0138067	-16.2294	10.3219	-955.886	16.7736	-1.29638	14.0629	0.837278	4.89105	-532.259	27.0858	4.06667	16.0345	0.300083	1090.17	-206.278
11631681	0	-5.63112	1.91728	2.44339	-416.205	2.18636	0.0402058	6.93499	-2.32725	0.621819	3	8.26676	-71.5971	0	1.99895	0	1.09166	0.126679	0.284379	-6.67954	4.30535	0.00443724	0.111111	-319.361	1.87774	0.0540541	4.50675	53.0469	2.07109	-2.87363	1.9496	0	0.0107784	0.00973954	-1.1489	6.95452	-462.054	16.4664	0.0324676	-9.7208	0.913453	-4.23108	651.903	5.16765	4.04688	16.9789	0.198895	377.052	-102.277
11634725	1	-6.74897	3.49968	-1.02881	-209.523	4.03024	0.0460778	-4.63227	-3.24966	0.555875	5	38.2309	387.042	0	0	9.74997	-0.394975	0.184401	0.287652	16.4129	8.78106	0.0107326	0.189189	-93.5485	0	0.0811966	5.11128	54.4488	2.86542	-5.27846	0.897119	0	0.0148963	0.00874315	-6.28814	16.2259	-374.967	5.56345	-0.504354	9.00561	0.92163	-32.1878	-140.154	0	3.97849	11.2574	0.173872	179.356	-85.284
11640390	1	3.86678	11.1326	-9.28529	322.739	5.12442	0.0437179	-44.7035	-6.94612	0.525199	5	1.75728	-860.225	0	2.76991	10.2514	0	0.314647	0.269819	-12.4407	14.214	0.00908227	0.0810811	1011.81	0	0.0720165	4.62711	31.8981	4.02168	1.98909	-10.0658	6.29642	0.0166911	0.009562	-3.80708	11.3193	406.653	44.7588	-0.815832	-16.2552	0.847837	-2.2481	-144.195	0	4.24752	38.9344	0.400308	-437.156	82.68
11647372	1	5.46982	0.994363	3.41945	-2413.93	0.644275	0.0318556	18.3491	-33.8916	0.45963	7	-60.8951	-664.563	0	0.994363	0	0	0.259995	0.275268	113.767	17.8956	0.00515625	0.117647	103.749	0	0.0601852	3.97135	12.1327	2.57285	0.260285	-23.6186	0	0.0110858	0.00599393	-53.2053	0	356.971	0	0.742648	-156.623	0.708987	-11.266	680.164	5.8244	3.82828	16.9817	0.170897	-459.986	72.4483
11647989	2	-10.4301	2.49923	-5.72816	-714.924	2.09846	0.0291721	-56.5952	-10.0141	0.594322	5	10.8289	-1184.22	0	2.48049	0	0.262057	0.350138	0.27758	-12.3524	4.54414	0.00718776	0.162162	-687.187	0	0.0784314	4.56394	50.0972	4.37467	-8.70826	-12.6187	0	0.00881825	0.00678889	-27.1705	1.29019	-389.652	57.6802	-0.207838	-116.273	0.832031	-7.95947	-31.7422	0	3.44361	10.9029	0.199947	-366.013	-80.8408
11667893	0	-14.2222	4.78223	7.33333	-505.995	5.23277	0.0294907	22.4844	-4.77778	0.556697	5	10.7553	-157.167	0	0	0	-0.192097	0.301139	0.285811	3.9456	8.34738	0.00866296	0.16129	-248.135	0	0.0808081	4.74769	47.5251	3.10659	-0.444444	2.77778	0	0.0112852	0.009737	-8.20644	9.63408	-20.0379	23.483	-0.394493	-23.1799	0.868575	5.06605	112.257	0	3.78261	0	0.263646	939.362	-2.00346
11674376	1	-6.77778	4.26392	1	-373.581	0.255485	0.0466667	22.5562	-7.88889	0.514583	3	2.86147	-502.199	0	0	17.981	-2.45956	0.153832	0.299509	-0.226339	0	0.0126442	0.24	-295.309	0	0.101587	4.73131	11.6298	1.72801	1	-6.22222	5.39758	0.0144469	0.0115898	-8.24827	17.981	-737.489	21.3974	-0.53125	-18.3728	0.909634	0.65119	118.109	0	3.81538	0	0.0707092	419.907	-159.527
1167614	2	-7.20936	0	-1.91635	-276.82	0.806491	0.0348611	28.4552	0.0812854	0.83259	2	-2.6211	134.312	0	0	0	0	-0.0180101	0.293028	3.80291	0	0.00770833	0.16	-424.124	0	0.0888889	4.21921	37.1071	4.94636	-4.75425	-1.59546	0	0.0104167	0.00817446	-14.0489	0.535009	-565.38	51.9866	-0.647246	-78.9096	0.812511	14.3758	659.087	0	3.2967	0	0.170805	-52.6525	-125.599
1167615	2	-7.20936	0	-1.91635	-276.82	0.806491	0.0348611	28.4552	0.0812854	0.83259	2	-2.6211	134.312	0	0	0	0	-0.0180101	0.293028	3.80291	0	0.00770833	0.16	-424.124	0	0.0888889	4.21921	37.1071	4.94636	-4.75425	-1.59546	0	0.0104167	0.00817446	-14.0489	0.535009	-565.38	51.9866	-0.647246	-78.9096	0.812511	14.3758	659.087	0	3.2967	0	0.170805	-52.6525	-125.599
1167616	2	-7.20936	0	-1.91635	-276.82	0.806491	0.0348611	28.4552	0.0812854	0.83259	2	-2.6211	134.312	0	0	0	0	-0.0180101	0.293028	3.80291	0	0.00770833	0.16	-424.124	0	0.0888889	4.21921	37.1071	4.94636	-4.75425	-1.59546	0	0.0104167	0.00817446	-14.0489	0.535009	-565.38	51.9866	-0.647246	-78.9096	0.812511	14.3758	659.087	0	3.2967	0	0.170805	-52.6525	-125.599
11676786	0	-10.559	4.2485	-7.32462	584.418	4.42022	0.0479819	7.92588	6.06205	0.441434	5	-29.905	347.197	0	1.15785	0	-0.25864	0.374388	0.284215	25.7153	4.27943	0.00833882	0.135135	-410.132	0	0.0946502	4.72605	74.3627	3.38739	2.88107	-1.77449	0	0.015498	0.0112599	-10.1326	16.1898	-651.339	22.5017	-0.476624	-12.0517	0.862812	12.8027	369.429	0	3.86538	10.9029	0.147698	-851.279	-138.562
11683005	2	0.942222	9.4465	-3.00444	-678.293	0	0.0430769	79.4476	-5.14222	0.483928	3	11.9421	-362.765	0	0	17.2292	-3.45084	0.286637	0.350689	8.24475	0	0.00736842	0.5	73.6462	0	0.103175	4.61386	0	2.98286	3.73333	-4.65778	5.31241	0.0169271	0.013956	7.03955	21.9548	-64.4877	0	-0.813414	-119.544	0.865911	-6.4796	1802.67	0	2.84	0	0	-18.2623	-17.1481
11693	2	-7.5	-0.832444	-2.75	-787.93	0.670043	0.030108	-124.775	-13.75	0.608003	1	-8.5428	-1090.92	0	0	11.3617	-0.456019	0.354719	0.286274	-24.0071	0	0.0109383	0.16	1349.81	0	0.0960961	4.17941	18.4051	4.214	5.75	-9.25	0	0.0130244	0.0125985	-12.8668	11.3617	1591.21	49.6767	1.81537	-110.225	0.818166	19.8115	-642.824	11.705	3.39604	0	0.32671	-1025.51	322
11696609	1	2.14879	8.43799	4.6609	-410.991	1.20931	0.0303704	-16.3783	-8.91696	0.557037	7	-7.70554	-543.979	0	0	0	1.63984	0.258766	0.278783	-45.7378	0	0.00884961	0.125	295.89	1.70109	0.0542328	4.83409	30.5378	1.90235	3.67474	-4.64706	0	0.0118393	0.00634102	-14.9453	7.45808	552.744	56.4041	-0.268696	-50.0542	0.853884	26.7274	53.8254	5.82097	3.6875	0	0.188572	-556.817	117.479
11707110	1	3.5	-0.351267	-13.5625	-752.057	1.32042	0.0506433	-154.42	-27.3125	0.371711	5	-15.038	-1141.91	0	0.219792	0	-0.283898	0.354898	0.2729	13.3097	0	0.00997412	0.121951	-151.869	0	0.0725047	4.97495	78.7545	5.53014	-7.625	-20.5625	0	0.0175957	0.0132764	-23.0171	5.72252	-217.116	0	-1.84947	-122.361	0.880689	-27.7361	-553.366	0	4.26852	16.5903	0.341508	-605.624	-53.9956
11712649	0	-3.83673	2.92838	-4.20408	-367.12	1.98274	0.0394537	-87.57	-2.55102	0.466321	4	-14.9309	167.98	0	0	9.06269	-0.879573	0.149094	0.278427	-0.523284	8.95548	0.00777109	0.105263	-145.166	0	0.0767677	4.7735	48.5309	3.40995	-2.40816	-10.0204	0	0.0130921	0.00898329	-4.94655	12.4946	-319.679	0	-1.68687	10.7862	0.912133	-32.0091	-78.6243	0	4.49412	11.2574	0.143846	-330.745	-71.7255
11713159	0	-16.5055	1.16055	-3.26545	17.2443	0.639228	0.0393187	22.5624	7.90017	0.471914	7	30.9947	1010.75	0	0	0	-0.147495	0.189873	0.295853	-58.9647	11.8172	0.0127296	0.184211	-644.425	0	0.0818713	5.09274	29.8289	3.96303	-4.86314	19.8982	0	0.0173264	0.0127657	-32.5397	8.17234	-389.734	16.1244	-3.58392	61.84	0.87719	-56.5428	-408.971	0	3.92929	0	0.150608	304.494	-80.8046
11717001	0	-5.06544	6.86357	-7.29692	-204.701	6.12108	0.037617	-52.4051	-5.27366	0.567729	4	-13.9984	-666.557	0	0	18.3358	0.742484	0.24279	0.271658	-37.4811	8.70636	0.00974355	0.142857	-597.189	0	0.0683761	4.83069	36.1013	2.58861	-7.01893	-7.64089	0	0.0107639	0.0111817	5.91323	26.3625	-336.241	46.5011	-0.195351	0.0135208	0.898354	9.09547	-247.466	0	4.01299	22.3843	0.233369	-580.043	-69.6869
11719255	1	-12.4375	0.612863	-16.75	722.516	2.80004	0.0687013	-188.422	-6	0.354803	3	-14.6034	-1147.03	2	0	0	1.35861	0.44445	0.247638	-25.9312	0	0.0130478	0	43.676	5.81976	0.107843	4.68549	77.3182	14.9939	-20.3125	-12.5625	0	0.0201806	0.0152288	-3.52277	17.048	-24.2492	27.8597	-0.6916	-24.8356	0.835806	3.63853	-1117.15	0	4.71654	11.6491	0.75414	-718.053	-6.24
1172104	0	-3.8448	3.83136	-9.9072	125.675	3.5434	0.0469807	-38.4756	-3.2656	0.420617	4	-15.7969	-102.327	0	2.70343	0	-0.231146	0.378591	0.282082	-15.3327	8.58073	0.00924294	0.181818	-209.316	0	0.070922	4.67856	55.8091	3.59097	-11.2256	-6.0832	0	0.0127772	0.00818925	-4.26094	13.0477	-267.793	27.8631	-1.35954	31.5956	0.87976	17.025	58.4555	16.5869	3.97727	16.5501	0.194324	-681.548	-57.24
11723560	0	4.3608	1.96976	-13.0132	-538.591	4.34762	0.0488889	-48.5133	-9.08726	0.7273	2	-19.1953	-625.197	0	0	0	0	0.122899	0.277402	-30.5464	0	0.0078125	0.173913	75.1527	0	0.0763889	4.13197	50.3451	5.46178	-7.68283	-10.8816	0	0.0140931	0.0155707	-5.7808	3.83279	-310.977	40.6761	-0.213926	-44.2114	0.870273	-13.6345	120.52	9.79097	3.76812	0	0.247293	-623.627	-73.4931
11749858	0	-0.180843	3.40653	-19.2001	206.938	2.01229	0.0382361	-112.22	-0.412722	0.529324	3	-26.8078	-602.971	0	1.60404	8.60945	-0.889082	0.277059	0.293558	3.40892	0	0.007188	0.258065	237.092	0	0.0793651	4.63294	44.4272	2.13317	-8.44638	-16.9013	0	0.0134736	0.00789885	-5.98744	12.3442	221.993	10.9497	1.28813	-54.1036	0.858742	-25.0127	-651.43	5.76025	3.58889	10.9692	0.140216	-1045.79	45.0311
11754511	0	-5.33677	2.57471	2.66038	-615.41	4.51921	0.0316366	-72.6993	-4.51798	0.567764	8	12.1256	-24.6367	0	0	0	-0.0617637	0.264487	0.292948	-12.3327	12.8799	0.00628591	0.212121	467.117	0	0.0555556	4.855	46.9707	1.77169	2.15913	-1.68423	0	0.0098536	0.00802455	-28.598	9.44243	439.645	53.8934	-0.422559	-41.1799	0.888448	19.476	-1013.2	0	3.52083	0	0.139965	-215.08	88.0523
11784736	1	-5.20812	3.26542	15.2966	-1385.93	4.45209	0.0416667	169.629	-14.5692	0.605437	2	44.3505	-925.055	0	1.67669	19.6831	-0.0451927	0.278884	0.278034	-28.9595	0	0.0113545	0.131579	-475.682	0	0.0848485	4.36842	86.141	5.83198	6.70447	-2.83143	0	0.0133471	0.0118227	-3.93875	20.5069	113.545	52.3932	-1.00751	-20.7063	0.815604	8.7512	953.49	5.78324	3.85965	20.5267	0.418349	1472.01	31.8887
11795481	0	-8.14286	-0.92597	-0.418367	-385.606	1.78717	0.0461303	-78.7039	1.54082	0.418125	4	-7.29093	-177.972	0	0	0	0	0.227858	0.300887	-12.1697	3.52164	0.003125	0.142857	-85.0588	0	0.0814815	4.32486	41.0528	2.54354	-2.12245	-10.9337	0	0.0130208	0.0271794	0.0635485	13.7956	2841.49	4.47272	-1.00484	-137.804	0.897022	-3.41049	-354.786	5.81786	4.17391	0	0.140176	37.7424	516
1182101	0	-1.16732	-1.54215	0.735493	-413.672	-3.01115	0.0569697	131.745	-1.57921	0.401309	1	-50.7272	17.4738	0	-0.628622	0	-0.707528	0.207025	0.29116	3.0764	0	0.0110469	0.179487	-417.151	0	0.0793651	4.58984	48.5309	2.11984	-4.81702	-3.02172	0	0.0150825	0.0119258	-9.86286	2.10863	-65.1294	12.1327	1.84283	-121.633	0.878127	-49.5574	990.335	6.60688	4.05495	10.9692	0.110265	195.164	-13.3859
1182617	0	-4.61806	1.88451	-2.30556	-798.347	3.14963	0.0457516	29.979	1.58333	0.500061	1	1.21683	196.903	0	0	0	-0.891055	0.353311	0.308673	29.9304	0	0.0075	0.185185	310.232	0	0.0935673	4.34141	41.3103	2.5036	0.881944	-2.24306	0	0.0137311	0.0125256	-5.70977	2.67326	650.695	0	0.0907743	-62.9783	0.814487	-37.5641	1980.71	6.60688	3.42169	0	0.0965309	407.382	131.25
11831	0	-9.12	4.79959	0.04	58.0489	4.79959	0.032924	9.56	-1.12	0.418803	1	-4.72172	180.791	0	0	0	0	0.188034	0.276353	-4.03403	0	0	0.0555556	-479.56	0	0.0769231	3.4578	34.741	1.96893	-5.24	1.96	0	0.0140306	0.015625	10.5311	10.6792	-308.534	17.5477	0.031399	22.32	0.849904	-8.10447	9.10823	0	4.31111	11.1269	0.219938	189.024	-64.56
1183113	0	-4.72189	1.94183	-3.06509	-16.9239	2.34096	0.0314976	-10.5778	0.218935	0.576156	3	-19.6081	5.53335	0	1.94183	0	-0.155681	0.21047	0.296282	12.38	4.47044	0.00623119	0.24	-442.17	0	0.0673401	4.31104	40.1954	1.44155	-6.38462	-0.615385	0	0.0124933	0.00821995	-6.27584	2.82596	-1033.48	21.3305	0.32865	1.59187	0.877415	-12.9968	-1561.17	6.60688	3.57353	11.0334	0.156954	-34.9639	-207.923
11844351	0	-11.6824	4.13231	10.4734	-726.052	6.26697	0.0378431	136.655	-11.497	0.493649	6	29.2165	-350.583	0	0	0	-0.641624	0.396411	0.28263	22.8476	9.09573	0.00652218	0.173913	-755.758	0	0.0763889	4.81639	68.4203	3.69545	-2.12295	2.87442	0	0.0126418	0.00948903	-41.7148	3.26255	-82.115	42.9933	-0.851659	-49.9645	0.83078	-20.4416	1099.03	0	3.62143	0	0.205432	1279.07	-13.8429
11852606	0	2.50729	4.37716	-11.7743	-1256.05	3.58635	0.0630123	-119.102	-17.708	0.400407	1	4.4885	-62.3286	0	0	0	1.99046	0.540489	0.278451	12.4993	0	0.0160633	0	2258.79	6.44381	0.0869565	3.70015	51.6731	8.18854	-11.7934	-1.60891	0	0.0232426	0.0196192	1.15937	13.07	1328.2	39.3209	-0.92089	-141.022	0.726696	-65.7527	-1660.54	0	4.07216	11.6491	0.376646	502.721	276.04
11865433	5	-18.8594	0.0323469	-4.45578	2215.49	0	0.0529111	-103.912	0.922902	0.596844	2	14.258	-2553.22	0	0	0	0.325952	0.402685	0.275651	-68.9708	0	0.0138054	0.0333333	-684.39	3.95401	0.117914	4.10605	88.5409	14.4759	-11.0567	-15.4671	0	0.0200014	0.0178403	2.35623	6.47531	-85.4785	19.2625	-0.912512	-4.3288	0.811421	5.29892	-875.112	0	3.69697	0	0.772063	654.008	-14.9546
11868648	5	-27.4464	0.452042	2.56055	239.308	0	0.0610458	35.3645	-0.262976	0.719941	0	18.2022	-291.08	0	0	10.0399	0.553049	0.310145	0.257933	-13.2217	0	0.0150791	0	-2350.94	0	0.131054	3.78488	80.4532	14.3544	-15.3287	0.110727	0	0.0177645	0.0195432	8.51561	10.0399	-1515.69	49.8578	-0.34955	5.33833	0.842037	-8.06695	234.807	0	3.66964	0	0.782254	805.593	-315.747
11868768	5	-27.4464	0.452042	2.56055	239.308	0	0.0610458	35.3645	-0.262976	0.719941	0	18.2022	-291.08	0	0	10.0399	0.553049	0.310145	0.257933	-13.2217	0	0.0150791	0	-2350.94	0	0.131054	3.78488	80.4532	14.3544	-15.3287	0.110727	0	0.0177645	0.0195432	8.51561	10.0399	-1515.69	49.8578	-0.34955	5.33833	0.842037	-8.06695	234.807	0	3.66964	0	0.782254	805.593	-315.747
11869580	4	-29.9586	1.09335	0.714055	-1067.88	0	0.0515805	71.022	-20.261	0.489883	0	11.0409	-1021.47	1	0	0	1.68133	0.35914	0.261501	-36.9717	0	0.0135489	0.030303	-2632.96	1.9128	0.115226	4.5283	74.1905	21.1112	-20.2263	-4.95297	0	0.0193267	0.0129848	5.47686	0.409236	-1571.74	44.9458	-1.54042	-38.6923	0.873572	-0.449766	928.813	10.8985	3.98473	0	1.00716	893.527	-324.544
11870426	4	-39.6317	-6.1188	-1.49223	98.4984	0	0.0596701	-65.2231	1.63174	0.563709	0	41.271	552.254	0	0	42.1023	-0.472373	0.212829	0.25129	3.7466	0	0.0128609	0.0645161	-2757.33	4.28691	0.163522	4.85373	50.677	16.8646	-35.3203	10.9114	0	0.0205352	0.0151927	14.648	42.1023	-1935.93	0	1.8158	65.8099	0.90529	-36.0072	-934.182	22.8363	4.34821	0	0.763772	1092.16	-397.124
11872394	3	-29.4489	1.1531	-11.1567	1593.75	0	0.0596175	-52.2267	6.78	0.423069	0	17.407	391.849	0	0	0	2.3048	0.44423	0.264418	-6.3474	0	0.0103785	0.0645161	-2263.07	4.24567	0.135076	4.51925	80.7694	16.9431	-41.5856	11.7156	0	0.0229427	0.0169211	2.60454	0	-1509.96	25.6833	-0.555823	100.12	0.86144	-55.0093	-696.943	17.1675	3.93548	0	0.794001	220.604	-315.342
11875278	4	-28.2184	1.62709	5.85736	472.938	0	0.0572751	-0.222222	-3.09073	0.541483	0	29.6908	-485.42	0	0	0	1.94606	0.370289	0.262115	-13.7077	0	0.0100395	0.0384615	-2167.1	6.5313	0.126984	4.42764	79.2607	13.403	-20.4929	3.99577	0	0.0209375	0.0174616	5.68134	0	-1084.28	12.8416	-0.630951	4.11111	0.867022	-13.9435	-276.753	5.78324	3.85185	0	0.745508	1288.24	-223.111
1188388	0	-24.2462	-6.28093	8.35625	229.682	-0.770678	0.0374321	-64	0.28125	0.40657	1	-0.51199	-409.519	0	0	9.30661	-0.632123	0.16129	0.298187	54.7634	0	0.0112	0.142857	-783.926	0	0.124031	4.16531	36.3982	1.93228	1.41187	1.34125	0	0.0164141	0.0203482	-4.9412	11.6346	76.4329	12.1327	3.1898	30	0.85324	-55.3966	-185.15	0	3.98529	0	0.0530069	295.84	1
11892032	4	-13.8491	2.29541	-8.53994	-604.31	4.91184	0.0497593	-111.052	-4.63314	0.519739	0	-44.6484	1003.49	0	0	11.031	-0.332298	0.262835	0.257308	6.68687	0	0.0101492	0.117647	-952.215	0	0.0784314	4.51681	40.9558	5.8029	-13.0118	-1.13314	0	0.0166334	0.0138512	-9.48906	11.031	-554.623	11.1269	0.0558138	188.417	0.811997	-1.91451	-384.646	22.998	4.24	0	0.290166	-1499.91	-115.53
1189521	0	-3.93337	0.122441	-3.91196	-223.257	-0.381573	0.045679	69.3982	1.49851	0.573714	1	17.1598	-473.302	0	0	0	-0.783635	0.059998	0.31177	0.567534	0	0.00707386	0.259259	-664.976	0	0.0877193	4.3939	11.6298	3.71515	-1.24152	-4.14872	0	0.012687	0.0141975	5.04561	11.162	-234.06	30.0183	-2.48372	27.1843	0.873488	1.6093	1327.12	9.83725	3.64286	0	0.0964462	238.476	-48.5068
1189620	0	-7.95963	2.42481	-1.89965	85.1171	4.27006	0.0502222	28.8727	-0.0242215	0.545711	2	12.7574	-754.674	0	0	0	-0.679333	0.24949	0.298094	1.5224	0	0.00745192	0.212121	-637.996	0	0.0839506	4.63852	67.0845	2.24088	-6.68243	-1.82314	0	0.0128248	0.0111815	-4.42909	6.30019	-697.78	5.56345	-0.285557	-117.271	0.894719	4.74609	1011.88	6.60688	3.68605	0	0.137717	587.717	-149.222
119032	0	-2.26516	0.546218	-6.40248	-242.899	0.814659	0.0376389	-70.1885	1.26589	0.387362	1	-6.48651	-31.2222	0	0	0	-1.28392	0.265627	0.315781	12.9016	0	0.00764706	0.24	62.5908	0	0.0606061	4.19568	29.8289	1.009	-4.06136	-2.38787	0	0.0136624	0.00923406	6.52471	9.29372	17.0701	0	-2.20524	-47.5822	0.87213	-2.03889	-377.988	0	3.63333	0	0.0562112	-420.702	2.25493
11908593	6	-20.2143	3.82735	-15.4082	762.303	4.6475	0.0470945	-96.1224	10.1173	0.513028	2	-17.0683	400.106	0	2.26787	0	-0.92183	0.329196	0.261879	11.697	0	0.010752	0.163265	-1903.52	0	0.0802469	4.8652	60.9272	9.37456	-28.6173	0.627551	0	0.014371	0.0118216	-24.6608	1.21229	-885.135	37.1974	0.612152	26.6531	0.819955	-2.11842	-510.059	11.499	3.86503	10.9029	0.504228	-1184.01	-181.51
1191868	0	-4.97465	2.31728	4.92666	-771.136	4.0551	0.0467236	81.4676	-10.6297	0.535674	1	11.0588	-436.643	0	1.36709	9.91934	0	0.280225	0.280313	-4.22942	0	0.00959135	0.129032	-721.237	0	0.0671835	3.92631	66.73	1.93883	0.663196	-4.83024	0	0.012564	0.0101697	-5.49772	11.351	-681.945	28.1361	-1.44902	-57.9226	0.823535	9.8239	519.001	0	3.925	22.2929	0.112563	411.088	-144.265
119192	4	-12.3023	1.29517	5.83111	171.311	3.54373	0.043164	7.48216	-2.39445	0.483638	4	4.5218	-367.642	0	1.43795	10.5935	-1.46495	0.313123	0.26156	12.005	9.26197	0.0113459	0.145833	140.252	0	0.0761035	4.78792	98.2403	10.819	-11.7495	4.05085	0	0.0142846	0.0102703	-1.32167	19.7402	545.648	31.0695	0.577582	-59.7467	0.810678	4.67259	491.232	5.69393	4.27972	27.8477	0.737168	440.405	117.789
119214	0	-5.34903	-1.44907	3.98892	0	0	0.0647619	-3.75623	0	0.530681	0	0	0	0	0	9.17458	-0.521852	0.129434	0.311838	0	0	0	0.1	-3.36821	0	0.0952381	3.82687	0	0.583508	0.0858726	0	0	0	0	-2.99476	9.17458	158.704	0	-1.49332	0	0.885455	14.6963	47.0545	0	3.2	0	0.0563843	0	37.8476
119525	0	3.60093	0.0326184	-8.33499	-789.677	-0.369706	0.0555556	19.1201	-7.79459	0.530411	3	-15.2137	-921.903	0	0.661996	16.6708	-1.29847	0.221951	0.309801	5.74268	0	0.0126042	0.1	-357.661	0	0.0808081	4.68105	26.1041	3.08247	-1.4005	-16.7483	0	0.0128321	0.0180398	-27.6242	9.28154	369.755	13.0895	-2.42141	-133.363	0.840742	-14.5127	705.153	0	3.48421	10.9029	0.156626	-654.402	82.8049
119565	1	-0.5	5.24389	-4.9375	85.0744	0	0.0533333	10.6667	0.265625	0.726594	2	1.54269	76.6542	0	0	8.4759	-1.10121	0.0298162	0.354573	1.02545	0	0	0.538462	-106.173	0	0.117647	3.99173	12.8416	1.52175	0.484375	-0.359375	5.24389	0.01875	0.0123457	4.23948	8.4759	-342.335	12.8416	-0.421929	-19.2222	0.85532	-5.6687	118.083	0	2.51786	0	0	-419.657	-75.5625
11957479	1	-3.3504	4.97324	-5.3536	218.248	-1.97183	0.0660317	-16.9602	1.5168	0.640225	1	0.686351	53.7023	0	0	27.0442	0	0.124374	0.302925	2.84383	0	0	0.153846	-460.575	0	0.123457	4.16386	6.06637	0.748883	-6.1904	-2.1888	5.10027	0	0	8.81274	27.0442	-217.866	12.1327	-0.210853	-16.9932	0.90935	4.15154	70.5161	11.499	3.52778	0	0.0385363	-241.1	-46.3296
11957493	1	-2.63111	4.88426	0.355556	0	0	0	12.011	0	0.616478	1	0	0	0	0	7.97255	-1.06019	0.226821	0.37565	0	0	0	0.333333	-36.223	0	0.15873	3.64022	0	0.0243975	1.08444	0	4.88426	0	0	1.47128	7.97255	-205.288	0	-0.0507505	0	0.956103	0.877561	133.761	0	2.42105	0	0	0	-44.5956
11957499	6	-11.5826	1.92822	-16.0108	430.639	1.6093	0.0504992	-12.1378	-1.15644	0.453296	3	20.1325	-444.759	1	0.757181	9.76427	-1.02076	0.406747	0.272245	-11.1048	4.57413	0.00852515	0.166667	-499.373	0	0.0917108	5.01823	48.9429	7.7961	-19.024	2.048	0	0.0156111	0.0127057	-8.50329	12.6785	-722.285	19.2625	-1.56984	-27.9111	0.859074	-40.8983	-252.281	23.0441	3.69863	11.0997	0.308857	196.868	-153.6
11957524	1	-0.628448	5.62554	-11.3299	-394.884	5.58272	0.0514444	-23.2908	-10.0054	0.634727	1	-10.0466	-181.657	0	0	20.2173	0	0.301409	0.262406	-4.40665	0	0.011875	0.08	-782.122	1.95577	0.0780781	4.69116	41.1618	4.8482	-11.1595	-12.1487	0	0.0174696	0.0175647	1.14183	20.2173	-275.004	42.6215	0.649141	-36.1937	0.894788	-16.9482	238.058	11.499	4.14286	11.1269	0.233513	-417.005	-61.3932
11957531	1	-1.55	4.82819	-14.2	-57.2379	4.83104	0.0602339	-18.8407	-7.6675	0.610538	1	-24.4389	-424.064	0	0	30.0796	0	0.298838	0.264412	-7.4711	0	0	0	-757.021	0	0.0780781	4.51531	60.3422	4.90876	-9.15	-17.84	0	0.0157697	0.0102041	3.29873	30.0796	82.8736	36.0768	0.254865	-58.0601	0.883477	-15.5912	585.714	11.499	4.30556	11.1269	0.246532	-960.365	12.45
11957535	1	1.40125	3.72007	-8.3225	21.9673	4.34138	0.0495185	-6.51247	-2.88813	0.73338	1	-23.5415	-86.5061	0	0	9.95214	0	0.282126	0.284841	-7.82269	0	0.015625	0.0454545	-532.513	0	0.078853	4.3429	42.2916	3.30892	-6.68625	-11.935	0	0.0135537	0.0143613	-0.612732	10.3967	-66.7414	19.5103	0.43517	-30.42	0.888308	5.46285	572.4	0	3.7	0	0.10104	-1388.04	-11.625
11957593	0	-3.18878	1.17593	0.382653	0	1.17593	0	6.53741	0	0.592605	2	0	0	0	0	0	0	0.461326	0.341376	0	3.69676	0	0	198.846	0	0.0634921	3.46772	12.4872	0	-0.229592	0	0	0	0	1.99831	6.37616	170.972	0	-0.0620602	0	0.887591	1.00723	166.993	0	2.84211	0	0	0	35.7551
11957615	2	-6.95502	5.23978	-2.0742	251.324	2.69802	0.0410317	-59.9323	-5.61246	0.551179	4	-43.6833	-141.265	0	2.53974	0	1.36699	0.407435	0.266764	4.41178	0	0.010625	0.107143	-999.735	2.27458	0.0758808	4.72087	50.0823	4.68094	-8.52634	-3.81353	0	0.0172533	0.0120094	-17.1402	4.53699	-554.729	26.0551	-0.355253	-41.3679	0.839926	21.2666	-618.278	0	3.69697	16.476	0.270925	-399.82	-115.5
11957684	2	-7.25	0	4.25	-34.0229	0.190237	0.0458249	2.46411	-8.5	0.827561	2	18.4239	-851.205	0	0	9.59041	0	0.0630742	0.291643	-29.5092	0	0.00974633	0.192308	-135.037	0	0.0960961	4.24593	75.8554	6.23742	-2.25	-4	0	0.0150709	0.00960031	-14.7884	9.59041	-187.525	44.8146	-0.484259	-7.01539	0.824491	11.5819	91.0709	0	3.23301	0	0.428526	-242.639	-46.4966
11957685	1	0.515496	4.36044	-9.51395	-1199.17	4.27884	0.0506327	-16.2091	-12.0702	0.670297	1	-26.2812	-114.3	0	0	19.9105	0	0.335473	0.282082	8.13841	0	0.0078125	0.0416667	-464.138	0	0.0888889	4.66126	43.149	4.1552	-7.01343	-12.9793	0	0.0158854	0.0153691	-1.0535	20.191	344.973	30.6372	1.32369	-62.7006	0.892296	-1.87712	161.428	11.499	3.76623	0	0.126407	-1178.66	67.5372
11957703	1	1.61728	3.4385	-4.58025	-451.129	3.35478	0.0436928	3.92974	-9.55556	0.733922	1	-7.25325	-190.187	0	0	19.7347	0	0.236366	0.28423	-3.8195	0	0.0078125	0.125	-634.804	1.9236	0.0740741	4.4606	35.2439	3.03722	-5.7037	-11.6173	0	0.0140542	0.0155302	-0.916564	19.7347	-51.6476	37.182	0.589215	-40.1221	0.870506	0.924137	704.857	11.499	3.64935	0	0.0867337	-654.864	-16.8904
11957706	1	-2.19529	3.07558	-6.92244	340.121	2.96478	0.0394086	-13.0182	0.427285	0.711145	1	-9.72872	35.0091	0	0	19.6664	0	0.222359	0.277591	4.83195	0	0.015625	0.0454545	-981.236	0	0.0860215	4.34623	35.7223	3.34014	-11.1108	-7.68283	0	0.0142491	0.0155707	6.88605	23.3215	-190.976	30.6372	1.47526	-26.9972	0.894465	-7.60242	-84.9648	11.499	3.84615	0	0.103804	-757.792	-43.8172
11957713	1	-3.35076	2.84233	-11.9018	529.507	4.54498	0.048771	2.74461	-3.8782	0.542615	1	-10.9825	388.778	0	0	15.6244	-2.51407	0.333665	0.312838	-17.5616	0	0.01	0.321429	-585.334	1.11574	0.0802469	4.33994	62.0324	2.9098	-11.975	-3.54611	0	0.0147595	0.0134388	-13.3223	15.6244	-303.61	24.3407	-0.28099	68.0293	0.737523	-9.74125	-121.45	11.499	3	0	0.195107	-1053.68	-62.6866
11957721	1	-9.00725	1.15948	-4.57699	-408.833	2.86882	0.0315646	-35.7328	-3.22685	0.564477	4	-7.02046	-323.772	0	0	15.6244	-2.25846	0.264454	0.304887	-13.1281	4.494	0.00733173	0.219512	-839.105	1.11574	0.0754717	4.47734	37.1071	3.28175	-11.8892	-6.47377	0	0.0067617	0.00522014	-29.6433	15.6244	-414.699	75.6618	-0.575621	-46.1041	0.810244	19.1429	-29.6976	0	3.19424	0	0.14626	-949.137	-86.4417
11957722	3	-9.2613	4.11654	-2.33001	543.612	2.87775	0.0410317	-72.3008	-3.40584	0.581703	4	-40.311	-103.944	0	2.64886	0	0.0677792	0.398219	0.266764	2.69994	0	0.010625	0.107143	-1113.71	0	0.0758808	4.77454	50.9301	5.65601	-10.0267	-3.26522	0	0.0172533	0.0120094	-17.6851	4.68167	-618.348	32.4759	-0.40946	-11.6048	0.844068	21.8315	-664.559	0	3.62857	10.9029	0.322701	-386.808	-128.594
119584	1	-4.8642	7.54165	-7.99691	13.2912	2.19037	0.0465497	-34.8534	3.68519	0.558302	3	6.77049	-450.984	0	0	0	-0.296659	0.245077	0.296511	-21.554	0	0.00881944	0.225806	-475.07	0	0.0740741	4.87018	30.6863	2.39574	-8.76543	-5.95679	5.80766	0.0100246	0.010564	-9.82431	3.1901	-413.102	12.1082	-1.27403	-38.7188	0.904688	-21.6565	747.561	0	3.39796	0	0.137418	-661.769	-84.7654
11960528	0	-5.47059	7.2247	-7.34256	-470.012	1.3475	0.0493333	-36.6886	-10.4221	0.476891	4	-9.58135	-979.39	0	1.51958	0	-0.441496	0.37398	0.276406	-21.5832	4.5688	0	0.1	2.88401	0	0.0962963	4.45482	38.4429	2.36878	0.439446	-16.4879	5.36706	0.00701531	0.015625	-0.177492	3.44899	-63.9483	30.7275	-0.236582	-45.1349	0.879566	19.5289	63.2028	0	3.82812	11.0334	0.199214	-626.247	-13.7578
11960529	0	-5.47059	7.2247	-7.34256	-470.012	1.3475	0.0493333	-36.6886	-10.4221	0.476891	4	-9.58135	-979.39	0	1.51958	0	-0.441496	0.37398	0.276406	-21.5832	4.5688	0	0.1	2.88401	0	0.0962963	4.45482	38.4429	2.36878	0.439446	-16.4879	5.36706	0.00701531	0.015625	-0.177492	3.44899	-63.9483	30.7275	-0.236582	-45.1349	0.879566	19.5289	63.2028	0	3.82812	11.0334	0.199214	-626.247	-13.7578
119607	0	-6.58025	3.32269	-4.09259	-121.15	4.06697	0.0372917	-85.1152	-3.71914	0.609034	2	-4.87397	12.1342	0	0	0	0	0.122795	0.290619	-19.93	4.1156	0.0122222	0.125	-580.114	0	0.0888889	3.89106	24.6199	2.4312	-8.88272	-0.944444	5.11774	0.0216091	0.0152304	7.05626	9.23334	-692.953	22.3843	-1.10661	31.915	0.838599	5.01041	-453.944	0	3.96774	22.3843	0.118827	-398.782	-151.309
11964036	0	4.33518	3.16563	14.1835	-776.634	3.21692	0.0342943	69.875	-9.0838	0.543217	4	31.4869	-982.232	0	5.43957	0	-0.00408322	0.294219	0.269384	-36.3306	0	0.00695067	0.125	23.0976	0	0.0644122	4.60599	24.7439	7.17753	8.89127	-5.61704	0	0.00962069	0.00935172	-21.6474	5.90195	467.861	69.7104	-0.775923	-49.9274	0.820192	25.2672	905.673	11.313	3.89796	42.2684	0.527097	565.127	100.953
11970251	8	-3.9108	-8.13553	-7.8225	-913.459	0.412193	0.0511899	-14.0967	-42.7547	0.504736	1	46.2388	-2504.09	0	0	49.0256	-4.67302	0.315833	0.276405	-46.9039	0	0.0115406	0.126984	-644.426	0	0.109977	5.21277	63.4611	19.4472	-11.6884	-35.5447	0	0.0177175	0.0122356	0.0448882	51.5624	325.416	6.92374	-1.58682	-172.058	0.846007	9.4538	-229.019	17.4883	4.01422	0	0.572467	1300.37	71.0681
11977753	0	-12.0359	6.20316	4.68773	-160.473	3.65052	0.0420251	4.86096	-4.5237	0.417532	5	-19.4502	6.27288	0	5.26984	0	0	0.385224	0.265206	30.8092	9.25623	0.0086034	0.0731707	-759.34	0	0.0896057	4.53884	61.3726	4.92836	3.41971	-1.11376	0	0.0171158	0.0131688	-16.5879	11.4584	-757.918	55.217	0.0231598	-8.10629	0.849374	9.63345	153.065	0	4.37963	49.6535	0.274265	-102.37	-159.78
11980942	1	-25.1447	9.924	18.6789	-3649.47	5.7613	0.0356473	247	-37.042	0.414372	4	21.868	-1732.47	0	2.84144	9.60864	-0.0830094	0.40157	0.269572	53.2947	10.1786	0.0114336	0.155172	-2777.71	5.15925	0.0970626	5.09902	98.2117	10.0064	-7.58947	-10.4143	0	0.0159538	0.0109614	-9.62611	9.60864	-2487.81	44.4334	-2.09274	-458	0.821718	-39.432	1209.26	0	4.02874	44.8621	0.59246	1887.43	-525
119828	0	-4.6095	3.18552	-8.81612	258.656	3.84956	0.0369106	-116.919	1.34917	0.543515	2	-5.65092	-301.068	0	0	0	-0.546001	0.197273	0.287794	-25.524	4.13373	0.011406	0.178571	-358.753	0	0.0944444	4.30502	24.6199	3.18622	-10.1694	-0.745868	0	0.020073	0.0138803	-0.757621	4.13373	-851.353	16.6904	-1.16871	31.4378	0.849222	3.84917	-1031.12	0	3.76623	22.3843	0.118827	-910.105	-190.099
12004949	2	2.32143	1.19011	-1.58929	-1110.37	2.33289	0.0431111	15.575	-14.4503	0.547637	2	15.0119	-793.578	0	0	0	-0.607357	0.29949	0.29019	-7.40881	0	0.00839583	0.21875	540.895	0	0.0671835	4.50862	48.7369	3.11827	-1.76531	-10.5434	0	0.011485	0.0085004	-9.95853	3.6229	810.472	25.6833	0.404942	-79.2962	0.859554	3.6747	738.491	0	3.45631	0	0.122328	-34.1625	171.153
12004950	2	1.32143	1.23814	-0.767857	-883.999	2.45719	0.0456236	12.7928	-16.0574	0.547637	2	15.344	-737.355	0	0	0	-0.584181	0.29949	0.289913	-4.54509	0	0.00754167	0.21875	371.762	0	0.0723514	4.50862	54.8033	3.04601	-2.55102	-7.32908	0	0.0135485	0.00819991	-9.95853	3.6994	362.76	25.6833	0.404942	-71.1754	0.859554	1.3311	911.597	0	3.4466	0	0.122328	-56.1299	75.1531
1201549	4	-11.8694	2.50921	9.74479	-789.019	2.50921	0.0303373	30.8542	-10.171	0.739778	1	-8.10399	-700.309	0	0	0	0	0.248362	0.277494	-28.2331	0	0.00731173	0.153846	-719.692	0	0.0617284	3.67905	43.8579	3.7052	-1.90668	-6.07552	0	0.01447	0.00830394	-6.54206	0	-307.135	0	-0.47794	-32.8507	0.756534	50.1817	974.104	0	3.52128	0	0.410144	-675.589	-62.4184
1201964	0	-5.53249	3.85674	-9.64283	113.95	3.85674	0.0327463	-81.9076	-2.65052	0.532234	3	-22.5287	-425.874	0	0	9.64132	-0.646167	0.208009	0.270354	-1.60236	0	0.00778456	0.138889	-60.6252	0	0.0697168	4.18977	36.3982	4.04177	-10.3487	-7.63053	0	0.0116691	0.00951771	-9.99209	11.6125	-43.63	21.7462	-0.128118	9.95771	0.830327	12.6521	-1099.98	4.8014	4.26667	11.2574	0.344559	-1008.45	-10.9496
1201976	0	-2.11735	7.5772	1.03061	182.838	3.47338	0.0277302	-68.9375	-2.59184	0.467709	9	-13.4195	-610.328	0	0	0	0	0.301923	0.290359	-2.01577	24.5967	0.00651971	0.2	-69.1154	0	0.0444444	4.04163	34.6922	1.64096	-7.9949	-1.62245	5.82598	0.00757984	0.00769884	3.84484	15.6102	346.268	11.3748	-0.65095	0.197027	0.807546	28.0001	-454.029	0	3.95714	5.68739	0.0914477	-65.9347	76.3333
12035	1	-2.77562	0	-0.509695	0	0	0.0533333	-0.0823501	1.06371	0.454852	1	0.317817	286.546	0	0	8.35852	-1.4244	0.30284	0.367445	3.22729	0	0	0.333333	6.50482	0	0.10101	3.89241	0	0.371274	-5.34072	3.54571	0	0	0	-4.35886	10.5726	94.4619	0	-1.01859	21.0116	0.900618	-6.78132	155.013	0	2.72414	0	0	-148.134	23.2604
12043281	0	-10.3165	0.263274	-2.1517	-470.508	0.248074	0.0461261	47.7781	-0.841166	0.423414	1	-0.479159	-207.791	0	0	0	-1.30651	0.33387	0.291339	20.2037	0	0.0132031	0.2	-671.108	3.90052	0.0952381	4.33866	24.2848	1.82741	-11.7222	1.99346	0	0.0126202	0.0124822	-9.39351	2.58077	-760.34	0	-2.12911	-136.889	0.835767	-4.65611	-478.652	5.78324	3.63768	0	0.06672	922.552	-162.44
1206243	0	-4.0983	6.23197	0.221172	-45.3729	1.02025	0.0447863	12.1909	-1.7448	0.629034	2	-10.7832	-278.792	0	0	9.0761	0.452586	0.0740331	0.303434	-8.51818	0	0	0.0625	-96.243	1.69028	0.0707071	3.93184	35.5341	1.03134	-1.53875	-2.81474	5.40461	0.0216989	0.0190874	8.16474	9.34465	109.113	17.3253	-0.464259	-31.1825	0.904158	-2.38911	-41.3253	5.16765	3.94444	6.07602	0.103321	-221.377	25.9452
12068863	1	-1.54517	0.853637	1.72511	-294.176	0	0.0247826	-0.909266	-3.27182	0.589172	0	-0.958399	-374.811	0	0	8.57236	0.206555	0.25465	0.330386	-8.92324	0	0.00761533	0.478261	-10.6586	13.7462	0.0658436	4.30949	38.1801	0.831792	0.744329	-1.75971	0	0.00876913	0.00848765	2.15915	8.57236	-85.084	24.8356	-0.144576	-50.3214	0.88255	6.52507	35.2389	5.78324	2.69231	0	0.0805503	32.6774	-18.5636
1208412	0	-5.24008	4.25955	-10.5406	-98.3075	3.6779	0.0393197	-47.1802	3.4518	0.431315	2	2.44406	-250.403	0	2.27587	9.389	-1.02193	0.311253	0.271385	2.20286	4.62836	0.00874029	0.0882353	222.994	1.66969	0.0697168	4.39228	49.2398	4.42253	-12.5898	-0.3138	0	0.011019	0.0114914	-4.83935	9.389	517.976	22.1603	-0.681473	-72.1972	0.84184	9.82182	-737.246	4.96087	4.52439	33.394	0.415941	138.462	114.694
121025	0	-3.23967	1.64176	-2.87603	42.1902	1.64176	0.0379365	2.7686	-0.31405	0.553331	2	-5.01991	-86.9088	0	0	8.67381	-1.0003	0.119588	0.298766	-2.93606	3.90185	0	0.133333	-111.96	0	0.0777778	3.53831	6.06637	0.582869	-0.46281	-3.57851	0	0.0131944	0.0204082	9.15035	15.0298	-122.801	5.56345	0.574608	-23.5289	0.87347	0.502347	42.8225	0	3.88571	11.2574	0.0565451	-92.0513	-26.0331
121051	0	-2.5	1.10329	1	-35.6884	1.37021	0.0380247	26.0473	-0.5	0.613929	1	2.96738	-301.366	0	0	9.00058	-0.0150201	0.223833	0.340666	-3.73802	0	0	0.230769	-483.07	0	0.0694444	4.05602	24.117	0.359468	0	-2	0	0.0150463	0.0300663	0.0199355	11.7078	-250.229	11.9843	-1.02214	-15.0769	0.889303	-1.56278	221.386	0	2.90698	0	0.0320645	278.011	-51.9231
121249	0	2.58843	5.15296	-8.67604	-224.898	5.50934	0.0381987	-31.7582	-8.64738	0.674449	2	-14.267	-491.108	0	0	9.7689	0	0.318508	0.283469	-33.5173	0	0.0170833	0.173913	-259.436	0	0.0716846	4.20751	68.2473	2.67917	-12.3569	-8.65279	0	0.0131173	0.0138817	-4.57985	12.9822	-404.601	32.352	-0.216089	-17.4013	0.846914	-20.2717	-488.967	0	3.44304	0	0.0845668	-222.594	-85.4657
12135546	0	-10.0576	2.07778	0.84	-1258.49	2.14281	0.0445035	-41.8578	-20.8016	0.704398	2	-1.12954	-524.972	0	0	0	-0.366563	0.0437647	0.282052	-33.5393	0	0.0165625	0.133333	-19.4603	0	0.12766	3.63327	48.234	6.50229	7.4064	-6.9888	0	0.0175277	0.0159208	-21.1481	0	-1260.96	19.7373	-0.763985	-88.6718	0.639666	-27.6336	-99.171	5.78324	3.73118	0	0.132628	577.294	-278.018
12179987	0	-3.44898	1.85805	-3.0051	32.2993	2.39644	0.0480278	42.5652	-6.46429	0.506213	1	-12.9787	-377.326	0	1.99426	0	0	0.210189	0.280676	-15.7449	4.52855	0.0140633	0.1	-484.069	0	0.0714286	3.9357	42.4646	2.1479	-0.326531	-5.08673	0	0.0190231	0.00891184	-2.79469	0.887271	-654.982	26.5372	-0.91119	-11.5992	0.890216	3.61038	-48.6434	0	4.0625	20.7877	0.218895	-504.637	-139.112
1219	1	-3.13575	2.7782	-4.79286	-140.659	3.18739	0.0428986	-0.292591	-1.94051	0.730378	1	-3.56286	338.875	0	0	9.60622	0	0.376598	0.293958	7.16495	0	0.0078125	0.263158	-492.279	0	0.08	4.03616	68.4533	2.7269	-9.57707	-0.0183883	0	0.0170718	0.0143613	-5.5382	9.60622	-365.58	12.8416	-0.277352	-3.82585	0.794732	-21.8655	-269.922	0	2.9878	0	0.126526	-96.3221	-76.2288
121926	0	1.62937	3.84772	-11.4852	9.1558	2.82697	0.0348671	-41.0584	-10.4041	0.509011	2	-9.97944	-1162.85	0	3.61403	0	-0.451591	0.300271	0.277664	-0.48854	4.32063	0.00640657	0.21875	-115.548	0	0.0656566	4.72606	30.6863	2.82556	-4.6213	-18.6417	0	0.0134554	0.0109103	-9.43632	1.84317	161.872	33.1188	0.300975	-130.067	0.87918	1.54681	-180.428	5.69393	3.81319	21.8058	0.196855	-690.727	35.0834
121930	0	-9.96469	7.75374	0.816659	488.245	2.06643	0.0387739	105.353	2.66501	0.501493	3	-34.8079	-751.594	0	0	0	0	0.212461	0.301939	-24.2625	0	0.00660156	0.148148	-1079.42	0	0.0818713	3.98067	42.3161	2.02559	1.16931	-7.61612	5.6873	0.0123106	0.0175922	-12.262	0	-423.481	50.8984	-0.309253	-101.737	0.83287	12.4172	1085.68	0	3.37931	0	0.122346	-241.367	-86.3631
122023	0	-8.16049	1.18195	-15.524	761.307	2.65296	0.0439841	-157.841	6.02332	0.433329	4	-9.95352	-347.981	0	0	9.98217	-0.145401	0.470988	0.302914	-8.50582	11.7427	0.0110693	0.37037	-294.913	0	0.0960961	4.50888	37.816	2.43048	-12.3841	-4.71331	0	0.0110115	0.0104145	14.3986	24.2432	-194.06	43.492	-0.529804	-42.5652	0.836022	4.07874	-1197.61	11.6076	3.13265	0	0.0732366	-389.464	-39.5652
1220374	1	-2.85119	9.12802	-12.7498	-658.668	2.69267	0.0310606	-50.3301	-4.65728	0.500012	4	-22.3291	-442.761	0	1.9305	0	1.00585	0.323963	0.276242	-6.44942	0	0.00783528	0.135135	783.204	1.95598	0.0628931	4.49987	55.8024	5.74451	-5.65671	-5.63229	5.50301	0.0123462	0.0103638	-6.74813	1.73694	641.138	58.6986	-0.0619544	-64.8838	0.837191	-22.1113	-379.257	5.16765	3.91818	16.9789	0.466078	-1326.7	137.436
122070	0	-6.0919	2.85267	-16.0412	-383.582	3.24133	0.0494745	37.1832	0.907198	0.483525	1	-34.8215	510.544	0	1.71314	9.53969	-0.855204	0.341228	0.28909	11.9421	0	0.0104297	0.178571	-114.23	0	0.0952381	4.57765	62.2299	4.43176	4.53825	-13.8755	0	0.0196523	0.0158391	-2.97503	11.0182	-919.766	27.7238	-0.990268	-16.1844	0.856482	38.4924	801.5	0	3.85882	10.9029	0.260907	-1745.98	-200.665
122077	0	-5.02041	2.39067	-7.59184	267.323	2.69008	0.0375452	34.7375	6.33787	0.560006	3	-5.03394	222.402	0	1.48217	9.22076	-1.44151	0.15195	0.283616	20.2623	4.42789	0.00875062	0.16129	-381.238	0	0.0707071	4.42733	18.1991	3.20318	-9.47166	2.5941	0	0.0135789	0.00837883	-3.91341	15.5655	-40.203	10.9497	-0.163524	-39.5925	0.871134	-20.289	563.467	5.13156	4.33333	22.1603	0.2707	-146.633	-3.55329
122136	0	0.923077	6.0077	-6.4216	-51.6784	0.019256	0.0619608	18.8692	-1.79734	0.867728	1	-10.1082	-205.836	0	0	17.6652	0	-0.154929	0.3319	-4.18251	0	0	0.266667	-134.391	0	0.0740741	4.20987	30.6618	0.95537	-5.67899	-5.85355	5.30497	0.01875	0	1.09376	9.23471	319.707	0	0.0867167	-72.0013	0.886672	-12.1816	-52.5814	11.499	3.21429	0	0.0375896	-328.948	71.0592
122150	1	-2	6.19104	-1.91358	-39.4879	1.32028	0.0554248	22.9766	4.44089e-16	0.915195	1	0.785589	56.652	0	0	8.72568	0	-0.199716	0.331098	2.76777	0	0	0.266667	-457.074	0	0.0846561	4.16229	17.6962	1.95659	-6.55556	2.60494	5.44148	0.0354167	0	5.44331	0.570719	-324.03	5.56345	-1.30213	4.66438	0.891718	-8.95122	5.99591	0	3.21739	0	0.0475345	136.379	-69.5802
122162	0	-4.35374	4.97874	0.848073	-933.396	3.82017	0.0258642	13.102	-11.644	0.598955	2	9.05498	-220.772	0	2.40744	0	0.0180099	0.273741	0.294766	-11.6738	0	0.00940306	0.208333	-648.434	0	0.0555556	4.18056	23.6141	2.06574	-5.43764	-4.0068	0	0.00987339	0.00916915	1.46596	4.13564	-371.464	18.3583	-0.769094	-10.1837	0.852536	1.13578	-41.7535	0	3.53333	10.9029	0.175038	435.853	-77.1837
122188	0	-14.6076	0.334169	3.5541	-1083.28	1.54871	0.0382222	10.2786	-4.04162	0.491151	5	4.41042	311.543	0	0	9.28394	0	0.309211	0.302294	33.1261	0	0.0108036	0.366667	-1148.78	0	0.0944444	4.83868	24.9499	1.8998	-8.87753	6.21522	0	0.0122685	0.0105983	-25.089	23.0793	-945.644	29.517	-0.366561	-66.3455	0.888221	-30.2633	15.9641	0	3.18	0	0.0814002	1048.09	-197.683
122295	0	-1.49792	3.83288	-1.66032	-530.157	4.42295	0.0387269	-16.753	-7.48899	0.670162	1	-5.64712	-895.502	0	0	0	1.27758	0.391991	0.304705	-7.7584	0	0.012769	0.15	-714.908	2.10102	0.090535	4.22915	57.509	2.43763	-1.80547	-11.4343	0	0.0172957	0.0164273	-10.7116	0.874874	-226.096	36.7033	-0.335677	-59.248	0.783318	23.8607	376.888	0	3.13158	0	0.0895416	-378.291	-46.0274
122327	0	2.37068	0.0813231	-12.2466	-542.204	2.19866	0.0474854	33.7706	-7.96904	0.552741	1	-7.09045	-1684.16	0	0	0	-0.0303587	0.434662	0.308233	-9.83839	0	0.00693452	0.5	-21.872	0	0.0864198	3.56939	6.42082	2.10326	2.60414	-18.4587	0	0.0135789	0.0100124	-13.4663	3.00332	157.933	12.8416	0.989454	-134.658	0.679476	10.3505	806.163	0	2.73984	0	0.0359322	-490.332	35.9497
1225	1	-2.16549	3.07992	-5.5192	-518.747	2.95736	0.0429386	2.29623	-9.70795	0.730152	1	-6.11794	-260.614	0	0	19.9862	0	0.20072	0.279675	-3.22742	0	0.0078125	0.12	-631.869	1.89741	0.0825397	4.53639	29.1775	3.91009	-7.37534	-12.669	0	0.0145399	0.0147108	-0.315067	20.2513	-196.207	37.182	1.40537	-40.9973	0.883549	-1.73282	-190.82	11.499	3.76623	0	0.10111	-535.745	-38.4354
122623	2	-11.2344	0.910635	1.138	232.555	0.910635	0.0390033	-87.5406	-3.34972	0.502031	2	-6.6468	-128.071	0	0	0	-0.587672	0.24928	0.283985	-9.12476	0	0.00708282	0.153846	70.8064	0.831266	0.0825397	4.25477	31.2467	2.23113	-2.45558	-9.81664	0	0.0119133	0.00688353	-18.3519	0	50.919	24.6913	0.619742	-29.2344	0.836072	25.8191	-794.722	0	3.43182	0	0.214671	-392.536	8.20416
122718	1	-11.6788	-1.76822	-29.1101	579.155	-1.19663	0.056756	-182.03	2.53123	0.32596	0	-44.4543	279.182	0	0	20.7198	-2.639	0.407393	0.266137	5.57208	0	0	0.0740741	-992.812	1.04485	0.111111	4.35062	27.6949	6.13646	-20.0869	-15.9054	0	0.0231009	0.0145357	5.18266	20.7198	-231.83	12.9998	-3.26288	63.8685	0.854111	-7.29256	-931.603	17.3497	4.57333	0	0.257807	-1754.2	-41.2493
12303047	0	-4.6242	24.7629	1.16368	-474.782	2.78905	0.0327485	-79.9375	-2.28122	0.660726	10	-27.503	168.931	0	0	0	0.564225	0.299911	0.325317	-4.75432	0	0.00486111	0.257143	-663.035	0	0.0555556	4.28682	61.3726	1.07449	-6.60239	-2.49449	23.2482	0.00831229	0.00997013	-7.03499	7.11316	-367.214	37.0581	-1.97866	-70.5253	0.76372	-10.8104	-188.753	0	3.07547	0	0.0907719	284.755	-75.9963
12309103	5	-3.40878	2.97267	4.12029	-958.52	-2.15073	0.0590947	110.08	-20.3047	0.505941	1	-7.85403	-1188.7	0	0	44.1227	-2.06917	0.25941	0.265707	-23.0475	0	0.0110024	0.0952381	-589.174	0	0.0909091	5.3643	19.9138	7.03494	-2.36088	-12.2114	6.01462	0.0191461	0.0145522	12.7766	44.1227	-182.836	0	-2.41961	-131.082	0.88808	27.4667	966.596	17.8565	4.2126	0	0.291792	-155.175	-36.8369
12310313	2	-9.40192	3.22617	-26.6711	618.812	6.00867	0.0465785	-210.707	5.65005	0.460817	1	-32.8317	471.988	0	0	0	-0.425015	0.356268	0.256233	7.8904	0	0.00970068	0.117647	-1024.48	0	0.0784314	4.67983	31.1647	5.6677	-21.2115	-17.6237	0	0.0165807	0.0123841	-21.0157	0	139.135	29.6559	0.97533	43.5244	0.816166	6.40093	-747.186	22.998	4.17647	0	0.286844	-2356.95	36.1111
12321145	1	8.60262	0.395749	-2.69958	-1200.16	1.92717	0.0529825	5.364	-17.4093	0.580945	2	-2.46665	-705.452	0	1.7619	10.3532	0	0.241346	0.291106	-32.9455	0	0.01025	0.153846	1326.65	0	0.0760234	4.25708	32.2944	4.61747	3.50089	-9.50506	0	0.0178819	0.0174477	-10.2247	10.9298	1002.22	10.2166	0.0519518	-64.8441	0.847673	-25.7821	414.224	0	3.91892	20.7877	0.222604	565.932	209.784
12333107	0	-1.58678	1.93119	1.82645	-546.12	4.41022	0.049418	54.7632	-3.52893	0.761448	3	-7.60776	113.878	0	0	29.0621	0	0.190239	0.282177	1.30981	0	0.0084375	0.1875	-450.701	0	0.0740741	4.16477	37.231	5.33103	-2.5124	-2.5124	0	0.0122038	0.00986552	-14.1945	29.7434	-1.58315	73.3999	0.0203093	-25.6007	0.824166	-5.70354	1574.13	11.499	3.63107	0	0.294938	79.2326	3.46281
12333113	0	10.28	2.29729	-0.28	-1490.01	5.62227	0.0503704	27.1349	-20.32	0.683581	2	12.2873	-828.382	0	0	9.79387	0	0.37212	0.298291	-31.9359	0	0.0139773	0.16	1904.28	0	0.0720721	4.18532	36.3982	4.67831	11.24	-9.08	0	0.020126	0.0182006	-15.0187	10.5468	1557.96	45.2863	-0.62185	-91.2206	0.806378	-25.0532	569.753	0	3.63855	0	0.221741	410.603	329.827
12351242	0	-2.28775	2.48469	-15.3841	522.204	5.8609	0.0556444	-60.3997	7.96908	0.652041	1	-24.6319	310.743	0	0	0	0	0.321396	0.272532	6.76989	0	0	0.0526316	-747.436	0	0.0740741	3.67155	37.2556	4.17147	-17.2402	-2.08799	0	0.0117188	0.0204082	-3.80217	0.793686	-916.955	11.5674	-0.260252	27.1795	0.848104	-22.7314	-132.094	0	4	0	0.217205	-771.96	-201.622
123596	0	-2.39383	6.08195	7.16563	-318.404	6.55775	0.0365533	63.8613	-2.972	0.632155	7	23.6547	279.869	0	0	7.49306	-0.142801	0.192499	0.309651	7.79865	13.135	0.0065625	0.155556	-23.1035	0	0.0573477	5.05271	67.5629	2.819	8.03154	0.142014	0	0.0148534	0.00831444	-31.5284	6.29371	393.921	55.232	-2.38948	-7.76676	0.850555	18.5212	1212.1	0	3.44118	11.2574	0.196088	-664.6	86.2579
1236	1	-16.2493	4.42013	-15.8469	-1189.81	2.97277	0.0335163	-29.8367	-18.5356	0.487921	3	-40.5661	-1.45457	0	0	0	0.284544	0.301751	0.280388	-14.8787	0	0.00627976	0.204082	-923.402	0	0.0837359	4.58579	62.8898	7.98324	-22.4685	-8.48115	0	0.0152778	0.00805315	-2.78309	14.6232	-409.239	32.4759	-0.619751	-11.4898	0.782849	-58.1295	-396.299	0	3.70968	0	0.220579	-1048.84	-83.1633
123600	1	-0.0297784	1.05412	-6.87188	165.467	1.16031	0.0562963	13.1994	1.13573	0.804517	1	2.21485	-405.607	0	0	28.4141	0	0.223109	0.324807	6.11908	0	0	0.235294	233.833	0	0.101852	4.089	38.4674	1.2658	2.58934	-2.31579	0	0.0206597	0.0261716	2.88412	31.6113	377.291	0	-0.506444	-34.892	0.796402	-11.4246	457.432	0	3.06061	0	0.0416575	-228.633	80.5596
123619	0	-3.95858	4.21427	1.41354	-301.952	5.00668	0.0381699	-5.70734	-3.74425	0.592507	2	-4.38615	-401.783	0	0	0	0	0.174656	0.295885	-3.37904	8.74233	0.00927083	0.115385	-607.913	0	0.0935673	4.43511	42.819	2.8884	-1.36095	-3.31032	0	0.0186806	0.0219079	-5.97287	0.514824	-574.787	28.0782	-1.25902	-31.0247	0.866424	1.02958	603.155	9.83725	3.88235	22.3843	0.119947	88.9368	-125.444
123630	2	-17.5625	0	2.6875	-93.708	0	0.0708095	49.5955	0.375	0.5621	4	15.768	35.6736	0	0	9.34596	-1.77775	0.118788	0.268344	2.20989	7.25142	0	0.136364	27.3904	0	0.120915	4.66391	6.92374	12.3574	-20.0625	9.5625	0	0.0144133	0.015625	-3.3943	15.56	140.439	4.89991	-1.73495	-1.39931	0.876357	-21.7338	-326.006	15.8791	4.55738	0	1.44401	661.133	37.7344
123631	0	-3.84992	1.31798	5.71405	-285.978	1.96814	0.0434688	78.2541	-2.83603	0.531117	4	-5.95246	297.545	0	1.45384	0	0	0.271418	0.28636	6.83069	8.66584	0.00834559	0.235294	-493.495	0	0.0676329	4.77438	30.6863	2.2255	-1.02545	0.0813223	0	0.0136218	0.0086481	-26.1994	3.96565	-74.9152	44.6551	-0.162288	-35.7805	0.863971	15.3592	495.097	11.499	3.54455	10.9029	0.1413	239.249	-11.6473
123662	0	1.82369	2.31696	-5.13131	-433.387	0.352503	0.0293981	-39.1616	-5.65657	0.429832	2	-5.20655	-177.248	0	4.0464	0	-0.366638	0.352757	0.277954	3.89262	4.14919	0.00838606	0.142857	20.887	0	0.0766284	4.36668	18.5536	1.59006	-2.84665	-5.22498	0	0.0125159	0.0116467	-5.0281	2.08194	-198.599	28.2267	0.796263	-63.3232	0.875039	-11.0734	-223.094	0	3.77966	21.8058	0.156152	-349.286	-43.8714
123686	1	-1.32639	1.15691	-3.67361	-80.7193	1.60904	0.0304762	-46.5903	-1.36111	0.645981	4	-14.4979	-320.027	0	0	9.90735	-0.282415	0.146341	0.314494	-9.32612	0	0.00536765	0.333333	204.265	0	0.0606061	4.38395	24.2655	0.699871	-3.10417	-3.17361	0	0.00992063	0.00474732	-5.63618	27.3503	77.0375	5.68739	0.0698183	-34.9444	0.883654	-0.895981	-239.761	0	3.14815	0	0.0412666	-335.255	15.1458
123692	0	-4.18904	0.363449	-9.00803	-299.518	1.6438	0.0237374	-12.7045	-5.85633	0.782096	1	-27.3367	-667.961	0	2.91103	0	0	0.327722	0.267697	-13.3561	0	0.00327932	0.0833333	-233.216	0	0.0784314	3.35813	56.2918	7.75392	-8.42958	-11.8592	0	0.00465186	0.00485107	-2.22194	1.44394	-366.274	0	0.0157056	-39.2199	0.744195	-15.6474	-873.799	0	3.45745	10.0861	0.394993	-1012.12	-81.0737
123767	0	-10.0238	6.11455	-1.11772	275.319	1.36724	0.0426667	-28.1201	3.10226	0.581789	1	-5.00046	6.00331	0	0	0	0.112824	0.287091	0.283517	0.41139	0	0	0.0625	-430.506	0	0.125604	3.8404	24.4715	3.04484	-9.19738	0.765755	6.19074	0	0	8.17103	0.592824	-304.201	18.4051	0.235594	10.4211	0.873557	0.843501	-564.879	5.78324	3.53704	0	0.138236	-419.125	-64.6587
123823	0	-4.88444	-0.62915	-7.84444	-236.62	1.55761	0.0320106	-96.4509	0.466667	0.537481	0	-5.55946	217.957	0	0	0	-0.207341	0.33196	0.299481	5.21048	0	0.00776413	0.434783	-345.513	0	0.0864198	4.01988	50.4517	1.05316	-7.19111	-2.94222	0	0.00978127	0.00633537	-8.12265	0.713124	-747.773	37.8536	0.742065	-10.3517	0.853903	-3.97458	-320.597	5.60105	2.87654	0	0.186475	-315.907	-161.458
12385463	0	-2.68	1.22394	-6.12	61.4375	0.739537	0.0388596	-79.68	-1.04	0.435374	1	-2.7711	-437.615	0	1.21084	0	0	0.261905	0.274606	-9.56044	0	0	0.0555556	85.9885	0	0.0711111	3.0383	24.2655	1.07069	-5.32	-5.6	0	0.0072397	0.00478316	0.0742395	0.603105	-96.8385	5.68739	0.559444	-14.16	0.821524	18.4464	-342.62	5.58302	4.23256	16.6566	0.104164	-450.953	-22.08
12387471	0	-7.75837	1.31714	2.68571	-180.707	1.14711	0.0475	-30.7778	0.479184	0.63537	2	15.1608	129.66	0	0	0	-0.419783	-0.0132466	0.290912	16.0437	0	0.0135547	0.12	-511.994	1.23438	0.0900901	3.9713	24.2655	2.29457	-4.42041	0.473469	5.02611	0.0157164	0.0134515	5.99848	7.86179	-642.441	0	-0.961399	-49.1791	0.85702	-1.74446	-23.3312	5.78324	4.15	0	0.120273	147.872	-141.367
123932	0	-0.0769231	6.04952	-2.96006	-147.17	0.0643835	0.0666667	14.2794	-2.36982	0.867728	1	3.48383	111.565	0	0	17.727	0	-0.154929	0.3319	2.33693	0	0	0.266667	-134.391	0	0.0740741	4.20987	30.6618	0.915265	-8.67899	0.91568	5.30166	0.01875	0.0185185	1.09376	9.33994	319.707	5.56345	0.0867167	-1.26561	0.886672	-19.7535	-394.247	11.499	3.21429	0	0.0375896	20.0497	71.0592
124087	0	2.59548	8.11764	-17.0393	1265.91	6.04994	0.0400439	-88.2153	2.69185	0.617348	2	-43.5955	-311.882	0	0	0	2.89393	0.313463	0.274381	-39.2841	4.74593	0.015625	0	-288.261	0	0.0634921	4.14756	73.6623	3.66718	-13.2707	-18.9024	0	0.0148059	0.0113812	-0.0119357	4.27703	-98.1492	43.7954	-0.208356	17.2622	0.824096	-2.55335	-444.75	0	3.75949	5.5731	0.129164	-2218.17	-20
1241420	2	0.971193	0	-7.77778	612.205	0	0.0615385	-33.4815	4.11523	0.478595	1	3.49822	-349.349	0	0	8.6563	-1.27597	0.337149	0.375942	-5.41917	0	0	0.363636	538.545	0	0.0793651	3.8562	12.3387	0.658341	-6.43896	0.192044	0	0	0	-4.64291	11.0285	422.737	0	-0.360393	-5.26749	0.802145	-5.88797	4.64496	0	2.6087	0	0	-409.656	87.9396
124172	0	-0.864283	1.35446	-7.22145	-455.289	2.19663	0.0354321	-11.7154	-2.8762	0.791725	1	1.66957	-191.23	0	1.40585	0	0	0.0239648	0.296727	2.92618	0	0.00760417	0.310345	-170.854	0	0.0797721	4.07118	36.9587	4.09241	-6.37716	-2.54364	0	0.00963542	0.0064712	-1.19418	1.96415	-201.006	37.4903	0.0547552	-56.1691	0.851866	-14.056	-36.0938	0	3.33333	10.7724	0.131255	-292.356	-48.5317
1242010	0	-4.885	0.584849	-7.2025	85.8761	0.431108	0.0569267	-12.4678	-3.46	0.632087	2	25.0708	293.044	0	0.847973	8.9155	-2.32749	-0.0327777	0.280259	4.62478	0	0.00744318	0.129032	-251.689	0	0.0898345	4.35869	47.8508	4.42793	-5.25	5.4325	0	0.0233135	0.00792348	2.66745	11.9554	-497.445	0	-1.52115	-28.86	0.881973	-36.0622	-30.305	0	4.57143	10.7724	0.162712	-203.683	-112.2
1242547	0	-6.95918	0.380861	-3.02041	-590.565	0.95743	0.0450505	-18.2419	-10.7347	0.670698	2	7.93799	-824.486	0	0	0	-0.687852	0.0404557	0.285342	-8.90303	3.90168	0.00589286	0.178571	1.36153	0	0.0911681	4.21223	48.5309	4.2701	-3.2449	-6.42857	0	0.0112847	0.00782061	-15.9143	0	-358.74	4.30522	-0.615309	-16.3689	0.881344	3.468	-554.227	0	3.91549	0	0.0754691	-295.087	-85.1224
12425537	0	-8.15815	6.28059	-11.4875	253.61	1.05635	0.0550842	-47.0749	1.45065	0.376601	4	0.4379	-546.909	0	0	0	0	0.322731	0.274893	-4.19018	0	0	0.05	-319.031	0	0.0952381	3.92283	5.56345	2.07916	-13.7218	-3.68371	5.78674	0.0225694	0.0204082	-0.433541	18.4234	-143.029	4.5671	-0.14056	-61.4625	0.825289	-44.126	73.6209	0	4.2766	11.1269	0.0647502	-890.98	-28.7729
1242560	0	-7.33333	0.382669	-3	-1780.64	1.13087	0.0488081	102.04	-19.3333	0.621308	1	13.701	-777.726	0	0	0	-0.703111	0.149768	0.281235	20.1548	0	0.00800481	0.21875	-529.757	0	0.0938272	3.81814	48.5309	5.39385	-4.88889	-11.1111	0	0.0125613	0.00839002	-17.9322	0	-65.7717	4.30522	-1.02687	-154.578	0.789539	3.39046	-372.882	0	3.8046	0	0.088905	125.687	-12.2453
1242564	1	-2.74361	0.260413	-4.62758	-2185.37	1.20896	0.0488081	67.0375	-23.4928	0.597769	1	4.33811	-1256.5	0	0	0	-0.426167	0.198634	0.281235	9.21438	0	0.00800481	0.21875	34.4399	0	0.0938272	3.96588	49.2398	6.20632	-2.77993	-15.6879	0	0.0125613	0.00839002	-18.5466	0	437.79	23.5677	-0.412015	-199.505	0.757743	8.67509	-502.169	0	3.47619	0	0.123899	-446.957	94.7085
124334	0	-6.4432	1.31649	-6.2416	-47.9531	1.22686	0.0390972	-79.6656	-0.8544	0.398355	2	3.73439	-382.91	0	0	0	-0.179537	0.181145	0.270587	-0.533706	4.04508	0	0.0526316	-80.4367	0	0.0740741	3.6676	18.1991	1.61314	-6.6912	-4.0608	0	0.0072397	0.00478316	-1.1805	12.0264	59.8505	0	0.289408	-36.7104	0.868281	1.08886	-313.953	0	4.51163	0	0.150978	-327.559	13.9808
1244199	0	-6.38462	0.492969	2.94083	-448.649	0.831227	0.0341481	-4.58317	-1.57988	0.542073	1	10.5095	237.121	0	0	0	-0.168284	0.116405	0.300954	-6.18672	0	0.00327932	0.176471	-347.056	0	0.0909091	3.95006	17.5128	0.779669	-0.627219	1.14201	0	0.0078125	0.00756153	1.94775	4.50502	-522.716	0	-0.0720358	-12.4997	0.901316	11.3302	-395.792	0	3.55814	0	0.0836599	391.441	-109.012
1244300	0	-3.08692	4.05707	-5.48064	-284.253	4.05707	0.0319444	-34.7623	-8.50183	0.478472	2	-10.1825	-1046.43	0	0	0	0.82704	0.380752	0.290545	2.82283	0	0.01	0.0869565	481.96	0	0.0625	3.92541	49.2398	2.29425	-0.20672	-10.0153	0	0.0139381	0.0090523	-7.93692	0.746481	770.886	27.6693	-0.350526	-67.4705	0.833204	24.6418	-596.631	5.16765	3.75385	0	0.217046	-143.893	167.47
1246750	0	-6.38462	1.0763	2.94083	-426.664	2.8342	0.0341481	7.02884	-1.57988	0.700176	1	11.536	437.626	0	0	0	-0.0224509	0.089336	0.300954	10.609	0	0.00327932	0.176471	-698.978	0	0.0909091	3.95006	23.0762	1.39284	-0.627219	1.14201	0	0.0078125	0.00756153	2.6438	4.77984	-2576.93	14.9133	0.155235	-9.54589	0.901316	9.38949	-1307.11	0	3.55814	0	0.127715	496.946	-502.935
124735	2	-0.88	0.842587	-0.64	44.2971	0.842587	0.0239683	16.0592	0.32	0.762225	1	-0.0916912	122.08	0	0	10.2833	0.0448197	0.259706	0.329986	2.96469	0	0.00503676	0.576923	-43.4026	0	0.0592593	3.55297	18.908	0.956742	-2.52	0.16	0	0.00760582	0.00669664	-0.420397	13.208	14.9068	18.4051	0.390493	4.63905	0.696326	-7.88381	-96.8877	0	2.5124	0	0.0185185	68.7043	3.02367
12474112	0	0.6875	1.60396	-4.0625	327.173	2.74306	0.0545425	-20.993	0	0.697725	1	-6.46429	-422.951	0	0	0	0	0.0217734	0.306241	-9.51017	4.09668	0	0.117647	-526.664	0	0.0977778	3.97018	12.1327	2.94425	-3.25	-5.0625	0	0.0170737	0.0338246	-2.77396	1.74962	-2305.22	27.6287	-0.35871	-21.1044	0.860702	1.13129	74.3187	0	3.82927	11.2574	0.338381	89.341	-478.806
1248117	0	-0.923823	6.61618	-12.7084	-64.3383	2.84467	0.0393148	-122.405	12.9086	0.399955	9	-5.44386	1073.62	0	0	0	0	0.454298	0.294491	4.92887	24.3589	0.0106602	0.2	554.35	0	0.0653595	4.25124	22.5595	1.68914	-9.59557	9.64543	5.72346	0.0108283	0.00980289	-11.21	12.4347	322.851	5.68739	-0.5125	192.643	0.815897	-0.777381	-629.965	0	3.73438	5.68739	0.07482	-946.786	68.7645
124887	0	5.44099	5.43124	-5.82667	-247.695	0.824808	0.038853	-0.458107	-1.99062	0.81804	2	0.228006	-72.6787	0	1.38946	0	0	0.0247956	0.299343	14.7573	0	0.00548077	0.347826	211.575	0	0.09319	4.21386	31.5191	3.80865	-1.97037	-2.19457	5.43124	0.012037	0.00997013	4.69907	1.94162	-113.715	31.0695	0.015304	-51.5117	0.854255	-13.2776	-76.3668	0	3.19231	10.7724	0.108574	-198.087	-33.4
1249064	0	-12.1444	8.05899	-2.1444	142.607	2.67928	0.0364869	-26.2986	4.03515	0.431787	4	-21.5981	425.134	0	0	0	-0.562138	0.34419	0.286227	20.8983	8.16341	0.00890625	0.185185	-969.969	0	0.0900901	4.85057	24.9744	2.32835	-11.8913	4.52136	5.78369	0.0123122	0.0089267	-10.7259	0.35313	-495.522	12.1082	-0.89951	-9.14807	0.87931	2.6451	-633.751	5.15644	3.63158	0	0.184644	9.45277	-100.445
12492	2	-8.16327	3.05533	0.428571	223.545	-0.0428566	0.0504659	48.0919	1.71429	0.639436	3	26.2948	-970.051	0	0	0	-0.372994	0.153014	0.302507	9.71226	0	0.00579861	0.130435	-381.052	0	0.111111	4.25483	44.8882	4.19689	-3.65306	4.81633	5.10066	0.0183256	0.0244254	2.84108	7.01326	138.274	19.2625	-0.928438	-69.7017	0.801329	-19.284	807.2	0	3.37179	0	0.20053	593.884	33.3333
125085	0	-19.2693	8.83249	-0.782323	70.5224	3.21011	0.0398868	43.459	-0.849503	0.556331	4	-35.7727	545.533	1	0	0	0.249429	0.256929	0.281305	19.5268	0	0.0068547	0.214286	-1449.71	0	0.0903955	4.61277	86.3224	5.82894	-8.46613	-1.1642	5.82656	0.0141851	0.00603128	-14.2485	0	-1278.16	56.6923	-0.667841	-65.2954	0.855906	2.67661	203.504	5.78324	3.63043	0	0.368705	-329.669	-268.056
1251584	0	-11.7144	2.68683	-3.70849	553.116	3.11915	0.0397598	-66.344	7.1152	0.573787	3	-30.9615	1196.97	0	1.96208	0	0.0487823	0.252246	0.280265	15.9854	4.40104	0.008125	0.0689655	-979.24	0	0.0867209	3.93789	48.5309	3.05772	-10.6577	3.24067	0	0.019334	0.00961019	-16.098	2.39439	-892.952	29.6798	-0.840263	68.4201	0.793768	-14.2988	-42.1124	0	3.93671	10.9029	0.175299	-677.18	-188.224
1252831	1	0.466297	2.49069	1.71345	-708.542	2.6554	0.0391035	-15.41	-3.80886	0.658101	2	23.9808	-577.453	0	0	0	-0.149383	0.127426	0.285248	-10.0023	0	0.00742759	0.125	-275.835	0	0.0790123	4.11258	55.5122	4.72004	-7.61404	-1.84488	0	0.0124602	0.0107364	-8.15136	0	-425.907	49.7758	0.022621	-84.7284	0.809108	16.3571	209.293	0	3.41441	0	0.217551	-375.81	-96.3684
125358	0	5.3804	7.48062	-15.3596	-284.276	4.24701	0.0579167	-21.0294	-9.57639	0.712063	2	-44.4336	-921.453	0	0	19.4911	0	0.185359	0.279814	-41.6511	0	0	0.130435	-73.3108	0	0.0808081	4.23632	37.231	4.44082	-4.74846	-18.8596	5.62223	0.0193866	0.0168248	7.62004	20.1564	-325.477	34.1313	0.0665582	-41.9095	0.885915	-6.37805	584.842	11.499	3.98413	0	0.224228	-1219.59	-71.7778
12540	0	-4.59918	0	-10.9029	881.426	3.87741	0.0226263	-8.19929	2.12571	0.978925	0	-23.0663	-98.2502	0	0	0	0	-0.0249348	0.279028	-5.49546	0	0	0.136364	-848.345	0	0.0888889	2.23222	0	26.853	-10.1314	-6.32816	0	0.0121528	0	6.10849	0	-6508.19	0	0.377016	-19.5051	0.584284	-25.195	-4355.34	0	3.9	0	0.322749	-1262.67	-1200.86
12555	0	2.55388	2.34618	0.359641	-672.187	1.96778	0.0235119	-21.8015	-10.8781	0.601983	3	28.3541	-588.329	0	2.18727	0	0	0.363017	0.296548	-11.7511	4.68211	0.005	0.28	572.741	0	0.0538721	4.09642	38.2124	1.49821	3.44896	-4.50331	0	0.00798753	0.0117166	-12.0215	5.75923	400.452	36.2932	0.187942	-52.0907	0.815832	11.1478	-48.7655	0	3.36145	10.9029	0.129462	391.604	83.4556
125595	0	6.79325	6.34464	-14.6116	-260.928	2.19222	0.0579167	-16.0296	-6.67907	0.520019	2	-41.1969	-647.077	0	1.96618	0	0	0.232461	0.279814	-33.811	0	0	0.130435	-33.1499	0	0.0808081	4.15777	31.1647	4.39676	-5.35813	-15.5597	5.59989	0.0193866	0.0168248	3.19778	0.637352	-286.268	27.2085	0.0200495	-37.919	0.88336	-8.69074	663.294	0	4.01639	20.7877	0.222604	-962.491	-63.9792
12560	15	-21.3982	-4.83905	9.00747	-422.102	0	0.0485981	-47.7325	-35.3373	0.617336	1	105.03	-2569.05	0	0	57.6102	-1.17248	0.339411	0.286091	-98.7704	0	0.0108052	0.132075	-359.403	0	0.124661	4.66145	74.9002	12.0923	-18.3211	8.70576	0	0.0184542	0.0133952	-19.6818	57.6102	-1203.09	0	-0.0566031	7.95892	0.844988	-61.0359	-717.008	12.5801	3.3	0	0.164517	2901.9	-260.003
1257201	0	-1.89796	1.60789	0.979592	-102.018	2.61106	0.0333838	17.5228	-2.02041	0.545868	4	2.86265	89.6492	0	0	0	0	0.113899	0.29022	14.4605	12.0879	0.00931818	0.136364	-78.1355	0	0.0666667	4.39272	30.3318	1.58622	0.163265	-2.77551	0	0.0118056	0.00810185	0.788253	12.6292	-361.232	10.5711	-0.0441474	-12.0874	0.916048	4.48012	-964.745	0	4.19565	10.5711	0.126794	-121.913	-80.3878
1257352	0	-13.2031	1.61744	2.42188	-1006.75	1.75931	0.0575	-6.7988	-6.83594	0.277091	5	16.1976	436.71	0	0	0	-0.362409	0.474918	0.290998	33.8452	7.79395	0.0161728	0.142857	-1209.14	0	0.107527	3.98346	25.6945	2.03297	-15.7891	11.9375	0	0.0174544	0.0148089	-3.90971	18.8601	-1746.36	0	-0.335287	-7.92467	0.814362	-39.4805	236.939	0	3.82143	0	0.201417	728.409	-370.539
1258678	0	-1.36	4.57663	-22.32	1842.76	6.32467	0.0424495	-104.096	10.04	0.492084	2	-29.8	-978.241	0	0	0	0.135185	0.392069	0.277089	-9.6592	0	0.00596591	0.25	-480.594	0	0.0818713	4.55856	68.1705	5.09802	-17.08	-11.32	0	0.015439	0.0114182	-2.80472	11.8437	572.455	46.9546	0.198774	72.2069	0.794608	-13.4376	-201.529	5.78324	3.44086	0	0.19776	-1713.11	142.221
1259573	0	-15.081	6.5836	0.0921053	561.275	2.76281	0.0465844	-65.3918	7.75346	0.549634	3	-4.11491	182.506	0	0	0	0	0.316023	0.292936	-2.73271	0	0.00897321	0.227273	-1326.85	0	0.0888889	4.31346	36.3349	1.7541	-12.367	4.36634	5.81969	0.0183256	0.0166437	-10.6159	0	-430.611	5.56345	-0.523922	62.5291	0.833347	2.6128	-1173.07	16.2701	3.49231	0	0.0837324	204.971	-83.7479
12598376	3	-30.354	1.96765	5.61516	-214.097	3.93526	0.0510088	14.2857	-0.622657	0.641728	0	14.6868	261.669	0	0	10.9556	0	0.352081	0.254435	4.54421	0	0.0157296	0.0384615	-2563.19	0	0.124661	4.5232	79.5383	10.748	-15.4215	5.23449	0	0.0202566	0.0151559	4.57045	10.9556	-1678.47	37.8536	-0.166914	8.12245	0.873341	-7.08784	49.8652	0	3.89	0	0.711517	713.938	-349.878
1261254	1	-14.7788	1.79579	-3.89421	1476.89	3.51206	0.0312963	-57.7103	7.78645	0.764265	2	-37.0494	296.925	0	0	11.9853	0.707162	0.200439	0.282315	-12.3883	0	0.00835	0.121212	-753.693	0	0.0917874	4.05749	66.3698	5.04709	-12.6876	-1.81455	0	0.0163089	0.0116867	-1.37653	16.6867	-1089.74	42.7454	-0.33851	39.5472	0.795868	3.54657	-843.868	5.11244	3.74	0	0.142011	-1269.35	-236.529
1261290	0	-10.4147	6.23091	-11.3925	162.193	5.58768	0.0429053	59.5284	-3.60544	0.50468	5	-8.91194	-1066.55	0	1.45956	0	-0.338859	0.271298	0.281809	14.5535	12.7572	0.00776452	0.142857	-274.58	0	0.0896057	4.73436	81.7893	4.92785	-4.15923	-11.2683	0	0.0150688	0.0114637	-7.02887	7.38306	-678.979	27.5933	-1.01253	-209.956	0.849754	4.36433	101.455	0	4.01786	22.1603	0.214875	-249.959	-146.018
1261822	0	-9.68456	6.00405	-10.4654	-614.194	5.37107	0.0429053	62.8225	-6.86218	0.497721	5	3.2351	-751.089	0	1.43997	0	-0.346229	0.278369	0.281809	26.0199	12.9474	0.00776452	0.142857	-313.427	0	0.0896057	4.65992	81.7893	4.88394	-5.2255	-9.80801	0	0.0150688	0.0114637	-7.02887	7.37046	-710.442	22.0298	-0.883401	-239.537	0.849754	-0.997511	54.447	0	4.00893	22.2908	0.214875	-137.085	-152.975
1261872	0	-4.375	4.79841	-13	-539.304	4.67287	0.0409537	-14.644	-5.4375	0.521103	5	-3.64224	-380.338	0	1.44027	0	-0.345939	0.233019	0.28471	33.984	12.8181	0.00796885	0.146341	270.634	0	0.0777778	4.73051	74.8656	4.34611	-5.375	-9.6875	0	0.0153534	0.010748	-6.88703	7.24432	-134.606	22.0298	-1.27897	-228.017	0.875653	-8.27357	-294.853	5.81786	4.0566	22.2908	0.184569	-166.648	-33.0044
12625909	3	-11.1698	1.02637	-1.46356	223.862	1.73657	0.0517201	-141.889	5.53056	0.432023	3	21.2087	-152.191	0	0	9.50421	-1.99066	0.33098	0.273222	3.86857	3.96432	0.0112806	0.125	118.243	0	0.0972222	4.82555	26.8376	8.85064	-22.7424	5.81938	0	0.0171329	0.0158166	-1.16444	16.1657	690.621	0	-0.949207	0.358025	0.860078	-8.65787	-910.47	0	4.33721	11.2574	1.22364	536.939	154.763
1262839	0	-7.6224	1.39857	-3.60066	99.9876	4.09523	0.0415139	-60.3838	-1.92297	0.473771	4	-11.0361	-126.495	0	1.58385	0	-0.11933	0.331889	0.28158	1.30528	8.42508	0.00953189	0.1875	-499.654	0	0.0740741	4.70813	30.3318	2.83109	-9.10539	-4.09263	0	0.0138617	0.00777466	-6.9747	12.8301	-1036.47	15.5463	0.362881	-47.5316	0.889034	4.8134	-1475.23	28.0736	4.025	22.5539	0.24651	251.386	-226.329
12650292	0	-0.811791	2.18691	-22.1519	619.253	3.21942	0.0512674	-152.082	-3.04762	0.556202	2	-34.1785	-882.867	0	2.05579	0	0	0.426241	0.282227	-3.93994	0	0.00571429	0.285714	-196.53	0	0.091954	3.97449	32.146	2.14851	-8.77324	-18.229	0	0.0195707	0.0188964	-21.1877	1.11236	399.836	23.8685	1.86649	-18	0.735914	7.96666	-461.603	11.499	3.36	10.9029	0.122891	-1829.56	88.0408
1265060	0	-10.0358	0.358333	-1.0263	-115.18	0.11099	0.0494815	5.6424	0.419284	0.649621	1	10.2059	79.1523	0	0	8.53061	-1.10641	0.0268081	0.303495	-4.85692	0	0.00857143	0.25	-622.346	0	0.111111	4.32419	48.5309	3.49228	-3.35354	2.04529	0	0.0179398	0.0153187	-11.9019	8.53061	-1395.87	16.438	-1.3902	16.614	0.895266	-13.4539	5.61032	6.60688	3.67742	0	0.0682825	30.977	-306.543
126565	1	7.36214	2.8023	-31.2791	-611.753	1.71293	0.042399	-38.8944	-44.6595	0.486365	3	-60.2096	-2834.21	0	7.69421	22.117	-0.0555242	0.289327	0.237802	-65.5637	0	0.00670182	0.025	-212.54	0	0.079602	4.74091	24.6199	10.8269	1.14403	-68.6831	0	0.0166129	0.012753	-3.92134	29.1052	-523.35	54.7386	0.0971569	-161.749	0.843181	21.6651	307.698	5.72499	5.18919	43.6117	0.681898	-2359	-112.609
12668019	1	-4.55556	3.07558	-7	303.545	2.96478	0.0394086	-12.0873	2.44444	0.723167	1	-9.61045	-3.13599	0	0	19.6664	0	0.162048	0.277591	5.15784	0	0.015625	0.0454545	-969.863	0	0.0860215	4.21813	35.7223	3.34014	-12.4444	-6.88889	0	0.0142491	0.0155707	7.36655	23.3215	-391.499	30.6372	1.46349	-22.8371	0.882074	-7.50734	-384.475	11.499	3.84615	0	0.103804	-768.344	-79.0864
126769	0	-9.50519	2.54083	3.86159	113.376	1.41285	0.0308838	16.519	-1.62976	0.560655	4	1.4691	-205.084	0	2.2175	0	-0.283999	0.236316	0.291275	9.30012	3.94319	0.00823934	0.0909091	-510.543	0	0.0592593	4.23395	36.3982	1.24223	-4.42215	0.705882	0	0.0109614	0.00759457	-13.1524	6.62014	-62.5681	16.5903	-0.66288	-17.1972	0.86986	6.21863	-25.7306	0	3.84483	10.9029	0.127735	576.113	-11.2699
12707042	0	-5	5.97426	-2.5	181.826	0.542963	0.0592593	-31.5372	2.5	0.75	1	2.15295	175.735	0	0	18.259	0	0.145238	0.30829	6.86415	0	0	0.181818	-525.279	0	0.111111	3.78875	24.5954	0.544482	-7	1.5	5.28676	0	0	9.07717	18.259	-364.164	0	0.759241	3.7686	0.881982	-10.6835	-285.306	11.499	3.11429	0	0.0385269	26.0294	-76.8182
127382	0	7.77778	1.09782	-13.8889	1479.57	2.33511	0.043875	-175.547	-3	0.38303	3	-17.5571	-687.695	0	0	0	-0.523502	0.4627	0.287613	-4.31319	4.21661	0.00823045	0.0416667	1436.06	0	0.0900901	4.25876	32.2176	3.42991	-0.222222	-18.3333	0	0.0220823	0.0189815	-21.3936	1.85978	1661.15	5.68739	-0.62252	-56.2891	0.76671	-6.72738	-1950.44	5.69393	3.94444	5.68739	0.188583	-1195.01	354.988
127404	2	3.67347	0.973628	-6.65079	-196.408	1.74427	0.0275926	-21.5556	0.562358	0.709128	2	-22.9926	578.547	0	0	9.88653	0	0.277333	0.311357	16.8433	0	0.00991512	0.333333	721.554	0	0.0740741	4.32042	24.2655	1.08468	0.566893	0.172336	0	0.0124409	0.0103312	-11.1936	13.075	379.817	11.4369	0.67842	-6.5805	0.848228	-5.7006	0.593235	0	3.09459	5.68739	0.0505298	-928.92	78.3764
127898	0	-4.62089	0.7445	4.07085	-453.411	1.89493	0.0283333	25.6763	-1.44339	0.680217	2	-7.29108	310.298	0	0	0	0.0309347	0.23793	0.309674	10.9038	0	0.00694444	0.210526	-278.155	0	0.0740741	3.8173	72.7875	1.31696	0.183346	1.89408	0	0.0108173	0.00375829	-8.91891	2.98265	-655.524	22.2231	-0.00701527	-32.3413	0.835773	13.1494	1570.74	0	2.97101	0	0.14022	382.675	-122.527
12790158	4	-24.2192	-2.26681	-18.0537	424.653	0	0.0585408	-46.0797	-8.86264	0.444117	0	31.9971	-537.322	0	0	11.7786	-0.631227	0.39012	0.261525	-18.2187	0	0.0115305	0.153846	-2326.31	4.98374	0.148148	4.73259	49.6711	24.113	-38.7463	-2.91237	0	0.0192431	0.0143463	1.53964	11.7786	-2855.22	5.5731	0.45329	-11.3429	0.85775	-65.8963	-1396.37	17.9912	3.95238	0	0.925372	732.429	-607.797
12790923	0	-6.00728	2.19074	-3.14048	-425.93	3.6603	0.0360234	-34.9954	-1.61602	0.55003	1	-12.7657	322.013	0	0	0	0	0.363294	0.286722	6.61512	3.99126	0.015625	0.176471	-920.118	0	0.0808081	3.82131	35.3924	0.980515	-7.37461	-2.37357	0	0.0112847	0.0132905	-9.34367	0	-449.503	22.6259	0.427259	6.49344	0.830192	-10.0081	84.6148	11.499	3.47917	11.1269	0.0440926	-149.327	-96.4527
12791166	7	-13.2822	1.77042	-5.26778	547.328	0	0.0554012	7.51792	-8.14393	0.741601	0	26.699	-1018.96	0	0	10.1848	1.66974	0.374385	0.27232	-24.4295	0	0.00907832	0.15625	-1313.43	1.99472	0.115556	3.94823	91.4413	16.6066	-13.9809	-2.9499	0	0.0189304	0.0145955	8.55473	10.1848	-526.955	37.0162	-0.34435	-37.1922	0.803337	-26.9606	24.0988	5.78324	3.45455	0	0.816203	585.69	-107.019
127951	0	-8.98765	2.56432	-0.374486	-587.402	3.43339	0.0490196	21.4872	-5.22634	0.646204	3	1.88707	-417.599	0	0	0	1.01599	0.268957	0.275339	-0.174674	0	0	0	-126.768	0	0.0740741	4.06026	17.1933	2.03814	-3.57476	0.122085	0	0.00680272	0	-12.0458	4.15475	-489.747	37.1612	-0.343232	-43.4305	0.854502	-18.6317	-559.329	5.95955	3.78846	0	0.235844	830.873	-105.056
12799467	4	-14.6667	0.403487	9.44444	-439.995	0.403487	0.051552	-68.82	-4.44444	0.448034	5	42.1671	24.605	0	0	9.58784	-5.02629	0.290307	0.276989	-13.1993	0	0.0118385	0.153846	-486.401	0	0.101365	4.85976	26.3347	8.97443	-22	8.66667	0	0.0148946	0.012679	-23.962	14.1801	402.611	4.89991	1.41197	-61.0179	0.875473	-0.65752	-503.587	0	3.92308	0	1.19762	1204.96	95.0295
12801781	3	-4.35866	5.18864	-4.37473	-466.028	0	0.0574444	-59.3669	-6.49671	0.552132	3	-6.18473	-794.396	0	0	18.8674	-0.682826	0.231489	0.286272	-25.9656	0	0.0105864	0.285714	-366.053	1.21021	0.0714286	4.86473	6.92374	3.85302	-14.0073	-10.8086	5.13435	0.0139931	0.0169052	-2.89443	18.8674	507.413	0	-0.457282	-21.2791	0.902159	-4.224	-591.249	0	3.64615	0	0.625016	62.9776	117.252
128018	0	-3.46849	4.19947	3.62442	-240.355	4.43281	0.0350476	49.974	-5.16162	0.607228	3	7.59193	-376.256	0	0	10.0607	-0.189333	0.274021	0.300678	-6.27395	4.02454	0.00458333	0.233333	197.199	0	0.0777778	4.67058	92.6367	1.68769	4.35742	-0.366679	0	0.0131106	0.0130918	-8.82947	12.9775	84.9615	41.7641	-0.385031	-59.3346	0.871186	-18.3672	360.811	0	3.42391	11.1269	0.0799971	386.913	16.9288
12810432	2	-2.25577	6.68352	-0.925208	-259.187	1.46958	0.0402832	-88.4848	-2.36965	0.472015	9	-3.44191	-568.245	0	0	9.84332	-1.41461	0.322308	0.288366	12.4396	15.7533	0.0103907	0.27027	440.305	0	0.0740741	5.13974	30.0952	5.52202	-4.27516	2.77932	5.58481	0.0152195	0.0122787	-3.69939	26.4116	560.806	6.54476	-0.594274	-27.5374	0.873135	-12.0559	715.138	5.13156	3.82353	0	0.615077	307.933	118.913
1282817	0	-5.00496	0.0315062	-2.16992	-194.633	2.57422	0.0405991	-29.6926	-13.2595	0.520162	3	14.3307	-1569.75	0	0	0	-0.448874	0.27627	0.283114	-35.0969	4.24908	0.00418541	0.176471	-240.34	0	0.0803783	4.49948	61.3726	4.45122	-1.82479	-17.319	0	0.00923067	0.00856639	-12.0259	3.04143	-822.107	23.7352	0.683657	-136.761	0.861577	32.1794	671.892	0	3.72277	0	0.177011	-702.866	-163.36
1283913	0	-4.44	0.986864	0.6	10.608	2.28418	0.0524138	-24.008	0.96	0.547929	3	0.156675	-198.118	0	1.21843	0	-0.213707	0.162012	0.293749	-18.6761	3.95058	0.00967105	0.153846	-167.118	0	0.0740741	4.33924	46.2618	2.53117	-5.2	-0.56	0	0.0104993	0.0101709	-0.256245	4.19111	-1075.63	16.2346	-0.961921	48.609	0.897583	23.589	6.89407	5.15644	4.05085	10.9029	0.153288	-106.087	-209.371
128563	5	-18.6851	-0.762508	-1.95174	-2641.54	0.726494	0.0538647	-101.957	-16.2425	0.42691	0	-7.32411	881.612	0	0	0	-1.58694	0.336611	0.270428	21.3834	0	0.00825874	0.0882353	-863.3	0	0.109015	4.65333	36.1588	13.9817	-23.0207	-7.41712	0	0.013463	0.0127126	-7.35105	0	-222.012	5.56345	-1.61283	-86.9477	0.857713	-6.94603	-1304.04	11.8872	4.0339	0	0.400496	386.463	-44.7061
1285940	0	-13.75	3.2845	-1.9375	515.036	3.19291	0.0492628	7.94083	6	0.353989	3	-3.45757	-101.59	0	0	9.03678	-0.705462	0.351667	0.282854	8.14126	0	0.0110159	0.138889	-971.469	1.53092	0.0922432	4.48777	80.4387	3.14943	-7.8125	-4.0625	0	0.0149622	0.0113321	9.12648	26.004	-648.321	11.1269	-1.10607	-28.1538	0.859769	17.2502	628.933	0	4.15556	17.3997	0.203783	-907.48	-136.254
12866477	4	-31.2308	-0.552524	-11.2485	199.59	0	0.0671014	58.4416	-10.5325	0.510531	0	1.15225	-1636.75	0	0	19.1	-0.787221	0.388029	0.268047	-43.6835	0	0.0140824	0.111111	-2333.76	1.97295	0.140351	4.18184	104.283	31.8784	-27.5562	-14.9822	0	0.0208592	0.0149846	9.25303	19.1	-1844.85	38.5249	-1.37208	-35.7877	0.770928	-25.1113	154.392	5.78324	3.90476	0	0.824158	490.87	-387.995
128737	0	-11.3748	10.1844	2.77954	378.125	1.77118	0.0352862	116.759	1.85604	0.433177	5	-35.4333	-818.42	0	0	0	0	0.229462	0.30058	-28.1095	0	0.00555921	0.172414	-1004.4	0	0.0777778	4.06578	35.7145	2.04493	0.640109	-8.02309	0	0.0112847	0.0157404	-6.64437	3.55039	-375.143	37.6849	-0.196633	-123.642	0.840103	8.52904	1087.1	0	3.47674	10.4428	0.118731	-95.1905	-75.7655
1287820	0	-5.57673	5.73635	-5.07334	367.067	3.54415	0.0418794	-98.2194	1.13671	0.499964	3	-2.05361	561.795	0	5.7167	0	0	0.329857	0.265937	15.4293	9.8677	0.00920153	0.121212	-556.484	0	0.0694444	4.21993	48.028	3.80492	-6.59212	-1.80217	0	0.0154523	0.0105055	-15.7475	1.07695	-730.99	43.1364	0.558288	65.4537	0.827437	19.183	442.086	17.1462	4.29412	33.1002	0.281845	-276.755	-151.176
1288922	0	-8.5625	3.90845	-3.75	219.46	2.867	0.0434824	-18.5	4.375	0.449112	4	-13.3984	330.931	0	1.78521	0	-0.418512	0.234656	0.287331	27.2126	4.5783	0.00853843	0.181818	-436.337	0	0.0772947	4.40145	36.7527	2.06375	-6.1875	0.6875	0	0.0120006	0.0107776	2.16099	13.8527	-359.626	22.1603	0.323681	17.3438	0.868997	11.6693	214.141	12.3564	3.9759	22.4213	0.159879	-506.75	-75.0469
1288929	0	-4.33423	4.96168	-7.84424	325.841	5.68283	0.0460661	-21.4505	2.54678	0.495832	3	-3.6404	81.8366	0	1.01684	0	0.0876186	0.343116	0.281564	-9.6173	8.10593	0.0079556	0.172414	-319.542	0	0.0704607	4.46092	37.61	3.54014	-9.3921	-0.771769	0	0.0146241	0.00807148	1.62801	9.01651	-195.13	31.6848	0.0156658	20.1673	0.888287	-0.40033	89.6319	10.1229	4.01316	16.6436	0.310711	-463.44	-40.6463
1289024	0	-6.61878	0.832815	-9.34367	-824.588	0.439347	0.0517917	71.4822	-7.46041	0.609191	3	-0.24496	-250.743	0	0.832815	0	0	0.149379	0.27312	20.8804	7.6078	0.0101786	0.16	-539.086	0	0.108108	4.01444	12.1327	4.78279	-10.6865	-4.97633	0	0.0134557	0.0131866	-2.74977	7.85016	-385.314	4.08711	-0.202197	-191.609	0.817356	-6.2518	-712.796	0	4.22951	11.0334	0.181031	-398.512	-84.16
128919	0	-11.3024	2.42412	-0.3632	469.562	1.41666	0.0393651	66	1.3344	0.484069	1	-40.2435	-431.025	0	2.50302	0	1.00746	0.204699	0.291625	-20.7862	0	0.00488095	0.129032	-1006.26	2.06883	0.0757576	4.03749	52.4468	2.56909	-2.1488	-5.5936	0	0.012086	0.0121052	-3.15578	2.50302	-489.82	44.1154	0.13834	-80	0.805913	-29.0529	680.603	0	3.6129	16.3456	0.159738	-340.512	-100
12895728	1	1.4497	5.50738	-4.84024	176.276	0.00506944	0.048	-36.4379	-2.94083	0.386388	1	-14.5736	-331.782	0	0	0	0	0.240781	0.336256	-8.99124	0	0	0.142857	571.305	0	0.0777778	3.87314	24.9744	0.769441	-2.11834	-6.08876	5.50231	0	0	2.76326	0	523.154	12.1327	0.0967105	-36.3018	0.860611	-48.9053	-276.886	0	3.08889	0	0.0335307	-13.2631	108.373
12909391	0	-4.8125	3.99342	1.4375	0.77864	4.95544	0.0504222	-50.9325	1.375	0.53129	0	4.51631	-225.978	0	0	0	0.147593	0.233557	0.277297	-3.5133	0	0	0	-836.791	0	0.0823045	3.46266	36.1013	2.61028	-12.1875	-1.5	0	0.009375	0.0204082	2.09113	0	-411.148	39.5682	0.0320346	5.9308	0.813123	10.0558	1075.69	5.78324	4.03922	0	0.12544	129.382	-83.7959
129348	2	-4	0.277871	-9.22222	-209.294	1.68952	0.06	-25.309	-9.77778	0.450056	1	-16.2366	-478.482	0	0	10.5883	0.598953	0.328061	0.282679	-13.1477	0	0.0150791	0.0833333	371.244	1.4752	0.0864198	4.42618	32.0466	3.06328	1.11111	-12.1111	0	0.0177786	0.00872204	-0.382638	19.6511	-119.119	0	-1.03599	15.0782	0.84761	-2.50258	-10.0469	11.8872	3.90411	0	0.132991	-779.235	-27.9264
1294885	0	-3.77523	0.155446	-0.844953	-15.1384	1.28942	0.0404981	-0.718747	0.0332986	0.467963	4	-4.96683	35.646	0	0	0	0	0.105269	0.296842	8.7106	11.8209	0.01075	0.12	-221.101	0	0.0802469	4.42631	30.3318	2.05996	1.93548	0.3923	0	0.0134106	0.0118828	-1.69022	11.8205	-1292.17	17.6962	-0.365371	-4.79644	0.896083	9.90293	90.0253	0	4.19231	10.5711	0.12973	-28.2176	-276.355
1297	1	-8.60938	5.12323	1.98438	-34.4563	-0.654594	0.0451852	-25.0903	-2.96875	0.625559	1	-2.28026	-43.5913	0	0	26.4417	-2.54128	0.023845	0.312449	-1.48979	0	0	0.2	-606.306	0	0.116402	4.10539	17.6962	0.772563	-2.79688	-1.54688	5.27477	0.0208333	0	11.3562	26.4417	-301.721	12.1327	-0.466694	-9.45833	0.926646	-2.98797	-226.383	0	3.80556	0	0.0366753	222.399	-62.3819
1297252	0	-7.71931	1.26401	5.77177	-341.856	1.90405	0.0421772	27.0857	1.49648	0.474418	4	-7.94536	598.415	0	0	0	-0.631549	0.230838	0.296979	8.66386	4.2331	0.0076	0.166667	-738.15	0	0.0740741	4.71914	47.1191	2.42562	-3.0027	-2.00324	0	0.00932631	0.0127592	-2.58039	9.76755	-743.678	0	-1.71	-17.5905	0.903362	7.72731	-150.146	11.6011	3.94521	0	0.177224	369.658	-149.968
129791	0	-4.5	1.51859	-1.75	-400.051	3.45849	0.0385663	-8.37601	0.25	0.581163	2	-1.8006	-354.47	0	0	0	-0.169201	0.348382	0.305026	-0.957435	0	0.00802632	0.333333	-489.262	0	0.0825397	4.52024	49.9906	1.18266	0	-5.75	0	0.00983796	0.0135299	-18.5373	2.89881	-151.734	17.8577	0.197359	-57.0697	0.829777	9.63127	42.6762	11.499	3.12222	0	0.0626521	-99.1561	-31.1358
1299526	0	-6.22992	1.82348	-1.02493	607.71	1.76129	0.0415326	-55.1394	7.50693	0.711227	2	-30.2092	54.8439	0	1.90775	0	-0.569601	0.00669875	0.296596	10.6818	4.40105	0.00890646	0.192308	-244.303	0	0.0840841	4.33333	31.1892	4.05132	-1.14404	-5.81717	0	0.0143832	0.0125275	-3.01014	0	-657.493	20.1197	-0.790292	-35.5568	0.879701	15.1027	301.835	4.33966	3.80303	10.2166	0.332824	-660.293	-149.584
1300352	0	-9.5	3.55601	-17.8125	348.666	4.55438	0.0324321	-129.839	19.4375	0.414107	4	-23.8086	914.063	0	2.2394	0	0.0897209	0.405919	0.266549	-6.42683	8.42857	0.0079806	0.125	-497.73	0	0.0772947	4.70445	49.4458	4.51286	-27	10.25	0	0.0128559	0.00895324	-10.2336	10.3447	-658.304	24.7792	0.636429	109.121	0.868791	11.564	-537.093	16.7411	4.04396	22.4876	0.352734	-650.722	-143.799
13019152	4	-8.9375	0	4.375	14.3864	0	0.0426316	-40.1806	7.5625	0.443419	2	0.197618	-122.931	0	0	0	0	0.149331	0.302569	6.25927	0	0	0.235294	145.032	0	0.0740741	3.25163	0	1.2963	-4.1875	-5	0	0.0125	0.0246914	8.28574	18.3858	147.66	0	0.538875	-85.7153	0.736427	-8.25976	-308.347	12.2079	3.86957	0	0.197202	173.41	29.5347
1302	1	-7.62643	0.814969	-2.29657	353.53	1.61731	0.0553333	13.0052	-0.662851	0.528815	0	-9.73367	-401.248	0	2.07138	8.96968	-0.807535	0.287281	0.29135	-16.9967	0	0.01	0.166667	-1042.27	0	0.0888889	4.0826	35.3924	1.4729	-2.12591	-5.54006	0	0.0221354	0.0229781	1.10649	11.0411	-714.408	22.0854	-0.614453	8.04162	0.885574	0.419576	253.491	0	3.58491	10.7724	0.0792654	-261.935	-149.535
13021033	6	-24.1712	-2.4987	-23.1181	403.633	0	0.063037	-128.214	17.3005	0.500297	0	-14.5889	1456.2	0	0	21.2698	-0.227962	0.302527	0.257121	43.7189	0	0.0112371	0.0571429	-1743.74	4.60201	0.122222	4.77219	62.6709	18.9321	-54.2422	11.621	0	0.0206515	0.0185489	5.87042	21.2698	-578.8	0	-1.91504	109.621	0.879281	-48.694	-1259.31	22.9547	4.33077	0	0.954231	-470.22	-117.775
13025387	4	-12.2148	0.348561	3.82332	-162.148	0.348561	0.0480494	-163.318	0.287924	0.520454	2	38.3389	406.144	0	0	18.7076	-3.67915	0.195948	0.281085	6.36771	0	0.012	0.185185	450.845	0	0.0944444	4.6378	36.2374	8.15852	-19.5877	9.79358	0	0.016245	0.0184992	0.465717	23.9211	1311.71	0	-1.19675	22.3741	0.869449	-22.9385	-531.214	5.91791	4.27027	0	1.19655	834.557	287.832
1302558	0	-4.62019	1.35601	0.221644	-230.37	2.69838	0.0488889	2.15133	-0.893861	0.563642	4	6.58863	471.294	0	0	0	-0.137352	0.224006	0.307412	-2.53452	8.06959	0.0084375	0.0952381	328.121	0	0.0793651	4.5184	52.7677	1.42724	-3.55567	3.63163	0	0.0117443	0.00736062	-8.82516	5.65288	646.333	10.0362	-0.657327	13.5507	0.902081	-8.92037	711.177	5.11244	3.72	0	0.0852909	-386.327	132.566
130313	2	-19.2707	0	4.09911	0	0	0.0835606	15.3577	0.85503	0.561762	1	19.6683	112.022	0	0	8.96262	-1.66604	0.120962	0.271786	1.29356	0	0	0.0625	-96.9666	0	0.149573	3.87314	13.8475	11.0695	-21.6139	13.4541	0	0	0	-5.89682	8.03308	1.69191	4.89991	-1.22017	9.50033	0.78179	-14.2724	-512.066	9.83725	4.34	0	1.52291	847.313	7.77515
130424	1	-2.44438	4.4197	-6.81559	-1526.81	4.06012	0.0425731	-0.956507	-9.76086	0.62184	1	-29.7524	117.815	0	2.02993	10.102	0	0.272448	0.2732	18.2342	0	0.0134388	0.0384615	-524.437	0	0.0818713	4.61939	42.7945	4.00921	-7.14515	-11.4795	0	0.0122917	0.0164049	-3.92705	11.6273	-254.819	41.6065	0.269926	-81.9102	0.898247	2.61607	278.139	0	4.02597	10.9692	0.160923	-1065.88	-52.8965
1304413	0	-7.81916	-0.762119	-3.49256	383.09	-0.224268	0.0535556	9.47815	0.621059	0.566028	0	3.64492	-293.847	0	2.56406	0	-0.789202	0.0687928	0.281858	-10.0361	0	0.00755435	0.133333	-628.84	0	0.0909091	3.86927	35.0379	3.87716	-1.08745	-1.65973	0	0.0181992	0.0110665	-0.484202	2.22014	-210.603	10.7724	-1.13424	-13.765	0.834877	-1.06088	553.275	15.6205	4.21918	21.7417	0.147083	-66.0559	-41.9358
1304563	0	-7.24672	1.59659	-4.56632	-66.1201	4.91447	0.0364141	-7.76537	5.7388	0.558964	2	33.2691	883.002	0	1.8168	0	-0.495606	0.194603	0.271697	21.1363	0	0.00638672	0.147059	-819.287	0	0.0725624	4.88417	43.025	6.49447	-10.6193	7.09099	0	0.0104167	0.010086	4.9734	7.74093	-530.701	39.7892	0.00951077	-54.6117	0.900701	5.54944	-511.598	0	4.2069	10.0861	0.809477	377.982	-121.254
1305613	0	-16.5666	4.70902	-6.04001	-610.98	4.13121	0.0405373	-2.01323	-4.75962	0.361636	2	-1.28118	414.085	0	1.45676	0	-1.90637	0.375941	0.273369	1.42428	0	0.00784765	0.128205	-878.898	0	0.0766284	4.41915	63.2358	4.72008	-24.9874	3.0434	0	0.0176918	0.00939371	-12.9225	0.654264	-393.701	27.3614	-1.18973	-19.116	0.851194	-19.4739	-783.623	5.78324	4.28155	16.5903	0.370398	539.751	-80.5746
13071436	1	-11.9681	3.72468	1.14116	212.696	5.31982	0.0441379	-29.3916	-1.82802	0.635356	1	15.9402	-555.568	0	0	9.92245	0	0.274354	0.280686	-13.111	0	0.0084375	0.166667	-1343.5	0	0.0740741	4.28628	60.3422	2.3957	-10.3548	-0.974581	0	0.0169271	0.0125504	-1.84095	13.4781	-677.148	30.6994	0.253829	8.63386	0.843819	-5.1289	-309.826	11.499	3.52564	0	0.145492	525.873	-139.859
13109	4	-30.4448	0.473791	3.73895	-105.124	0	0.0510317	-13.4444	1.55517	0.619104	0	24.572	622.87	0	0	11.111	1.75712	0.327437	0.25256	13.0756	0	0.0176958	0.0384615	-2437.79	1.95684	0.124661	4.19071	81.1142	12.6814	-26.8447	12.1203	0	0.0202566	0.0151559	7.94949	11.111	-1556.38	44.9458	-0.147051	20.1111	0.860328	-24.9914	-645.976	5.78324	3.80556	0	0.756779	1234.96	-324.111
13121776	3	-6.6782	0.382631	-4.73356	-38.5477	0.83647	0.0520545	-119.474	2.96348	0.473046	2	36.5087	321.238	0	1.63183	9.5376	-1.80253	0.310251	0.27248	14.881	0	0.0134797	0.15625	-111.209	0	0.0898345	4.61284	37.61	8.74552	-27.2418	8.18454	0	0.0155321	0.0147221	-4.19854	13.5923	752.37	10.7724	-0.267688	-19.8528	0.853012	-35.9783	-847.745	0	4.08511	10.7724	1.19998	432.663	170.895
131746	1	-2	5.83179	-2	-20.2291	1.51553	0.0403419	-15.8282	-1.75	0.701003	3	-7.56168	-315.626	0	0	0	0	0.352476	0.30259	-7.13032	4.27243	0	0.0666667	39.2091	0	0.0777778	4.01506	24.9744	1.21391	-1	-3.25	5.83179	0.0264757	0.0102041	-7.05736	0.553122	253.063	31.749	-0.471028	-5.90859	0.827365	11.698	448.48	0	3.21154	0	0.103563	-582.05	54.7778
1317466	0	-3.11111	2.35748	-7.88889	-304.567	2.17037	0.0401235	-85.1081	-4.55556	0.429715	2	-19.6149	-442.529	0	0	0	0.2569	0.373999	0.287539	-16.3122	0	0.00828153	0.21875	-311.235	1.69702	0.0808081	4.75047	49.7524	2.47686	-9.77778	-10.6667	0	0.0155569	0.0106394	-8.51136	5.97425	-75.1771	0	1.34871	31.0841	0.873485	3.80248	-873.828	18.1059	3.67045	6.07602	0.144009	-1087.22	-15.3787
1317598	0	-5.3475	2.86946	-11.4787	1249.69	2.89836	0.0528431	-63.7039	11.6969	0.565701	3	-13.5471	695.548	0	1.55365	0	0	0.186732	0.2882	17.1624	8.58983	0.00703164	0.185185	-350.981	0	0.0911681	4.44394	37.61	6.40382	-15.4719	2.37188	0	0.0166078	0.00913904	-3.89438	9.86094	-165.784	15.9573	0.0341052	70.9708	0.852698	-23.5673	-2157.91	0	3.83099	10.2166	0.399599	-527.793	-37.2875
13186954	0	-2.4032	0.816265	-4.6528	80.667	1.44033	0.0442593	-37.7073	-1.7776	0.637705	1	-8.06465	-173.18	0	1.73144	0	0	0.101977	0.277738	-7.88041	0	0	0.0526316	-139.615	0	0.0740741	3.49366	30.3318	2.73589	-4.8768	-5.152	0	0.0108507	0.0102041	-6.60408	1.37901	-635.024	15.7735	-0.22607	-21.3095	0.875419	11.8788	-229.356	0	4.39535	15.7735	0.285602	-412.732	-147.149
13200033	4	11.1877	1.04814	-62.8865	-2163.13	4.69703	0.046771	-67.6736	-29.8353	0.50484	4	43.0195	-1892.78	1	2.00106	13.2908	-0.492378	0.375854	0.24873	-22.7963	0	0.0108038	0.107692	883.272	6.48754	0.0918803	5.62016	61.4056	24.8874	-34.9107	-27.195	0	0.0181298	0.0130204	-24.7137	14.3514	407.49	52.9215	1.75087	-240.163	0.876934	-127.346	-625.391	6.10397	4.33929	10.9029	1.02274	-292.217	85.2105
132059	0	-0.13	10.1961	-1.3	-532.812	4.47861	0.0371389	-10.6738	-2.15	0.568813	5	-5.02057	511.677	0	2.14018	0	0	0.204718	0.292382	15.5172	8.57103	0.0103123	0.21875	-254.113	0	0.0628019	4.91573	54.4243	2.5949	-5.66	0.73	5.68747	0.0106647	0.00933327	0.268308	5.16951	-158.481	40.2699	-1.86412	-11.3049	0.884793	-20.5224	-226.285	5.8244	3.78889	22.3571	0.177812	-284.851	-36.1616
132449	0	-14.08	0	0.12	-0.168076	-0.320961	0.0520889	17.7708	-4.08	1.05524	0	-19.0578	126.691	0	0	45.1429	0	-0.285908	0.315935	-9.87878	0	0	0.222222	-477.157	0	0.137931	3.68173	31.1892	6.38157	-0.04	0.84	0	0.0393519	0	2.24463	6.03685	-1335.07	24.2655	-1.24292	-20.0246	0.769775	-0.933267	-27.9123	0	3.79167	0	0.0237628	-441.982	-291.382
1326094	0	-4.28926	2.1241	-0.355372	-123.299	1.40147	0.0416967	-16.2769	-4.41322	0.429419	3	12.2224	-61.2469	0	1.05358	0	-0.407448	0.168062	0.291168	-7.86008	4.3699	0.00788209	0.181818	-117.825	0	0.0724638	4.45821	54.5973	1.46771	0.586777	-0.644628	0	0.0145574	0.00988214	-0.229036	13.3311	-528.848	0	-1.66021	8.75207	0.904877	-3.54534	-14.007	12.1899	4.10667	22.5539	0.130379	-80.582	-113.475
13266	0	-4.27734	16.9347	1.83984	145.751	1.20718	0.0177778	-24.0347	0.398438	0.69457	5	-11.1367	67.2108	0	0	0	0.0434187	0.280178	0.342759	-5.45306	0	0.008875	0.2	-554.944	0	0.0493827	3.81643	11.9843	0.309568	-3.53125	2.05859	15.7275	0.0142747	0.0128181	1.50003	0	-61.5815	6.42082	-0.788919	6.93056	0.841678	4.24398	-287.716	5.95955	2.91489	0	0.0226805	360.504	-10
1327854	0	0.544	2.00375	3.6736	-697.692	1.90685	0.0446512	29.5378	-14.448	0.638874	4	7.4014	168.514	0	1.23653	0	0	0.116849	0.287716	10.4167	9.05524	0.00435417	0.212121	-382.501	0	0.0724638	4.15445	55.4547	2.80861	-0.408	-3.128	0	0.0132095	0.00789656	-12.1389	3.144	-288.348	5.68739	-0.56368	-15.8889	0.83988	-8.58013	378.481	11.6357	3.78161	11.0334	0.113177	437.531	-61.2
1328217	0	-6.87037	4.258	-0.5	-1222.91	5.00763	0.0349889	-7.12071	-5.44136	0.516663	3	17.4064	851.584	0	0	8.96163	-0.485099	0.284838	0.284018	-6.11129	4.81824	0.00856408	0.194444	-540.614	1.76936	0.0784314	4.88833	48.895	4.49288	0.867284	-0.12963	0	0.0123251	0.0125131	-4.08883	13.7799	-772.725	33.8212	-1.22225	43.9229	0.886737	-4.09805	-564.137	0	3.96809	23.0208	0.384471	-194.662	-168.594
132846	2	-0.359439	-1.85059	-20.3336	-108.081	-1.85059	0.0415556	68.1752	1.18108	0.408029	1	245.889	362.725	0	0	0	0	0.171993	0.304156	-14.1582	0	0.0124621	0.133333	409.457	0	0.0808081	4.17119	48.7124	2.52462	-3.24808	19.6501	0	0.015253	0.013385	-1.97788	3.30802	-3.74813	18.529	0.65586	102.395	0.824536	-123.963	608.494	0	3.54545	0	0.113104	-149.954	-0.800362
1329190	0	-3.34781	0.85306	-4.75329	315.323	2.60421	0.0383987	-33.1205	-4.45639	0.430676	4	23.0972	-966.646	0	0	0	-0.460247	0.230396	0.291915	-36.5527	8.56625	0.0076099	0.189189	114.783	0	0.0726496	4.41442	54.5973	2.87223	-5.20256	-7.60484	0	0.0113838	0.00973856	-6.60156	11.5389	-234.318	35.1455	-1.12027	61.0622	0.874268	55.604	-143.784	10.9808	3.92308	17.0752	0.145512	-262.985	-47.303
13292831	4	-4.67251	0	1.22961	1.79998	0	0.0289286	5.31856	-2.6088	0.688347	0	-6.97314	-602.6	0	0	28.6755	-0.77621	0.162602	0.325216	-6.38315	0	0.0102132	0.48	0.445385	7.29526	0.078853	4.50001	25.6833	1.74124	2.71407	-6.69468	0	0.0112139	0.00957492	5.79074	28.6755	11.5151	19.2625	-0.932777	-68.5485	0.898441	2.67324	69.1731	0	2.8	0	0.165423	18.3601	2.60111
133002	4	-16.8561	1.01306	11.463	-381.755	2.03964	0.0458838	39.22	-3.70416	0.594798	1	4.9174	-535.882	0	0	0	-0.0914116	0.323781	0.284428	-9.75538	0	0.00765689	0.130435	-1485.66	0	0.0875421	4.27487	57.3509	3.6771	-2.65279	-4.12439	0	0.0126096	0.012901	-8.53068	0	-1103.21	22.8778	-0.99681	-51.1733	0.835926	31.9313	1870.88	0	3.42353	0	0.443699	76.6825	-224.527
133076	1	-7.21025	6.62643	-1.69455	-16.8536	1.67504	0.0480808	-10.8967	1.34149	0.666912	3	13.9681	-1001.46	0	0	0	0.0079	0.157529	0.311601	-9.78818	0	0.0109062	0.321429	-987.069	0	0.0854701	4.67191	44.3363	2.71234	-4.29983	-5.25785	5.76182	0.0123531	0.0142627	-11.8225	0.356631	-553.432	32.352	-1.60902	-61.5458	0.844217	2.49768	1519.85	5.78324	3.09709	0	0.14586	96.7046	-115.234
133106	1	-7.59184	2.12801	-1.55102	-101.921	2.12801	0.0341481	-6.97959	-2.85714	0.621711	2	17.2772	-754.144	0	0	0	0	0.325998	0.28865	-15.0881	4.16532	0	0.0666667	111.958	0	0.0777778	4.28039	38.0639	1.41424	-0.530612	-5.79592	0	0.0136054	0	-11.8104	0	115.628	5.56345	-0.125658	-43.1429	0.869442	-13.7786	30.3173	0	3.39216	0	0.121529	157.926	24.4694
133407	0	1.89963	3.80332	-2.96377	-274.616	3.80332	0.0420833	15	-16.0583	0.400413	4	0.877755	-71.285	0	0	0	0	0.320261	0.293857	-40.9327	0	0.0148034	0.206897	306.44	0	0.0867209	4.0837	63.1622	3.16302	-4.42399	2.15535	0	0.0221012	0.0117163	-4.10196	22.301	-130.668	42.012	-0.297245	-4	0.741063	-24.0789	-264.351	0	3.61111	0	0.093569	386.986	-30
13359061	0	-3.66231	2.20912	-1.75149	168.461	0.867608	0.0403419	12.8576	-1.08561	0.730541	1	-14.5924	-149.089	0	0	18.4982	1.22134	0.212962	0.29629	-2.49491	0	0	0.0666667	-517.628	2.10647	0.0888889	4.28023	36.2349	0.960508	-3.1201	-3.73722	0	0.0186632	0.0204082	6.19278	21.7204	-287.788	25.0738	0.634267	-27.8695	0.894687	-13.3082	313.888	11.499	3.38298	5.5731	0.0590602	-240.782	-59.6171
133633	0	-15.4444	2.74051	2.11111	-95.8784	3.00028	0.0310926	6.2352	2.88889	0.742717	2	-1.38534	-145.464	0	2.47057	10.9732	0	0.212801	0.277839	7.67778	0	0.0073534	0.111111	-1011.66	0	0.0911681	4.42519	42.1676	3.42314	-2.44444	-1.66667	0	0.0127161	0.0147117	-2.05569	12.9687	-787.988	38.0394	-0.760472	14.3153	0.857674	-9.38302	619.375	0	3.78824	10.9029	0.242601	64.476	-165
133795	0	9.77641	4.35313	-5.98354	325.22	4.35313	0.0414815	-56.1811	0.646091	0.61227	4	5.32011	-683.714	0	0	0	0	0.49136	0.330673	-5.6222	0	0.0095625	0.24	3671.4	0	0.0432099	3.26288	24.2655	2.49253	10.3951	-7.38272	0	0.0102431	0.0164609	-27.2779	8.83539	2367.09	33.4303	-0.301319	-92.8848	0.635081	-16.115	-868.508	0	3.18367	0	0.0641289	134.362	491.58
134014	0	-2.53287	0	-12.09	-370.447	0	0.0426316	-109.091	-5.80623	0.371714	2	-14.9336	-1113.33	0	0	0	-0.540735	0.501392	0.294739	-6.93543	0	0.01	0.375	45.188	0	0.10582	3.27835	25.0595	1.81348	-4.53633	-14.4948	0	0.00520833	0.00823045	-20.201	0.386019	87.7639	25.6833	2.03062	-108.697	0.685767	15.3487	-819.593	5.11244	2.90476	0	0.138835	-992.279	19.692
134018	1	3.74515	1.61395	-8.6205	300.931	2.94926	0.0464444	-78.6113	-2.24931	0.435128	2	-12.4278	-574.271	0	0	9.09077	-0.987367	0.374763	0.299668	-32.2899	4.26888	0.00705761	0.217391	802.837	0	0.0902778	4.48426	31.0407	2.32603	-0.66482	-5.44598	0	0.0200128	0.0174933	-2.09892	18.9377	-175.199	11.3368	-0.183066	-8.65589	0.829833	-6.41694	-621.03	0	3.56923	10.5711	0.188272	-577.221	-52.8227
134044	2	-5.42535	7.05572	-7.03299	471.998	1.67315	0.0401587	14.8889	5.26736	0.695508	2	-9.98101	-462.188	0	0	19.8409	-0.716909	0.183589	0.309075	13.6431	0	0.00578947	0.32	-760.813	0	0.0875421	4.67851	43.025	1.46941	-2.44792	-4.39236	5.20445	0.0117873	0.015747	10.224	23.1267	-196.301	12.8416	-0.230098	-39.8889	0.891716	-13.915	425.299	0	3.21687	0	0.0593558	-464.464	-38
134230	0	-2.81481	0.486412	1.49383	-49.0063	0.486412	0.0270085	4.75446	-0.901235	0.466745	2	4.82787	249.317	0	0	0	-0.58252	0.26957	0.336315	7.14983	3.81602	0.008875	0.266667	-435.751	0	0.0740741	4.35656	12.1327	0.293967	-3	1.03704	0	0.011767	0.0117338	-11.1457	2.59815	-399.888	0	-1.28418	30.546	0.886126	-6.88148	-71.6218	0	2.93182	0	0.0124226	137.658	-84.7531
134453	1	0.407247	1.17468	-4.19632	-777.045	2.71435	0.0293333	-39.6962	-10.2244	0.66468	1	-9.03516	-715.214	0	0	0	0	0.323402	0.298037	-15.0949	0	0.0078125	0.333333	-219.857	0	0.0683761	4.0856	31.2886	1.1387	-2.41211	-9.25365	0	0.00860164	0.010989	-4.36686	3.17106	-208.7	24.4646	0.570486	-44.2756	0.837542	-3.71906	-237.766	11.499	3.09859	0	0.041199	-264.566	-44.1293
1345	1	0.433837	2.01595	4.68762	-1297.79	2.64099	0.0392222	2.51266	-22.4759	0.466175	2	3.82108	-1241.09	0	1.9645	0	-0.0755494	0.437071	0.279818	-13.813	4.69402	0.00866071	0.148148	-240.961	0	0.0935673	4.14206	30.8635	3.02043	5.97353	-13.0818	0	0.0169691	0.012151	-9.37914	2.58953	-223.814	28.4506	0.523505	-137.324	0.821091	21.4717	561.33	0	3.63415	22.0298	0.110084	26.2464	-47.5633
1345154	0	-7.23314	3.60755	-1.10457	253.868	4.33741	0.0475556	31.6377	-0.834314	0.56054	2	14.1655	-445.091	0	0	9.85892	-0.2626	0.339846	0.306839	2.44323	0	0.00981618	0.192308	-426.11	0	0.0825397	4.53811	61.8122	1.67651	-8.18832	0.330014	0	0.015474	0.00820646	-1.62791	15.3342	128.929	23.1112	0.647637	-32.988	0.852921	-24.6185	187.077	11.7193	3.3125	0	0.0977302	1092.89	35.2168
134778	0	2.35319	10.3267	-0.763158	-90.696	0.299376	0.0402381	26.3684	-0.970914	0.411319	6	-8.46009	129.037	0	0	0	-0.710394	0.250379	0.345129	-4.22233	4.05862	0.008	0.333333	-87.0689	0	0.0555556	4.54385	12.8416	0.456593	-3.27909	-0.0692521	10.3267	0.0126544	0.0174817	-20.135	6.52383	126.277	0	-1.77511	68.9917	0.881695	34.2029	495.116	11.7774	2.96923	0	0.0367851	-198.504	23.482
1348	0	-0.0221607	2.81274	-5.42105	141.699	4.20693	0.0308571	-49.5569	-5.14127	0.578599	3	5.13197	-398.318	0	2.07829	0	0	0.216134	0.280677	-4.78227	8.85416	0.00495192	0.111111	39.7175	0	0.0600601	3.44871	18.1991	2.04491	-3.99723	-8.51801	0	0.0125	0.0079645	7.18931	14.9197	137.063	27.7172	-0.012787	-45.9774	0.805117	15.1966	-601.876	5.81786	4.16923	22.0298	0.116135	-388.187	29.241
1349139	0	-4.92562	2.28166	-0.355372	-341.453	2.42479	0.0375071	-32.3764	-5.41322	0.460826	3	2.31646	-260.28	0	1.12876	0	-0.386551	0.175341	0.289117	2.49513	4.43907	0.00800481	0.181818	-200.994	0	0.0724638	4.41276	42.4646	1.84528	0.950413	-3.28099	0	0.0135157	0.00894462	1.10117	13.8988	-369.307	0	-1.12502	-17.8783	0.89715	2.86821	-152.233	12.1899	4.13333	22.5539	0.150495	115.629	-79.3099
1349907	0	-6.29586	0	1.73964	0	0	0	15.1637	0	0.742353	2	0	0	0	0	0	0	0.332353	0.320608	0	0	0	0	-532.68	0	0.123457	3.18083	12.2179	0.182574	1.69822	0	0	0	0	-12.1656	0	-910.444	4.77107	-0.185962	0	0.853538	4.07971	362.61	4.77107	3.04762	0	0.0456435	0	-204.408
135242	1	-3.63258	10.618	1.98612	-40.0123	0	0.0355556	12.9876	-2.46311	0.61168	4	0.936463	133.783	0	0	15.8595	-1.45738	0.22927	0.397131	-2.03495	0	0	0.333333	-304.394	0	0.0915033	4.41189	12.8416	0.168816	0.390796	1.71731	10.618	0.0223214	0.00823045	-9.46127	18.6654	-608.704	6.92374	-1.31275	36.1191	0.881893	-2.90152	180.34	5.95955	2.33333	0	0	96.4313	-130.794
135411	3	-10.1633	3.85273	-1.91837	463.138	4.14936	0.0381087	14.0102	3.69388	0.602146	0	-4.63852	-723.104	0	1.95895	20.0668	-0.903032	0.232445	0.26569	-4.29071	0	0.00540179	0.0857143	592.117	0	0.0699588	3.85515	113.925	9.42872	-4.34694	-2.02041	0	0.0131524	0.012816	12.6541	22.0258	482.179	45.2165	0.00626424	-62.9847	0.764532	4.64941	108.599	0	4.17699	21.8994	0.722152	107.329	101.117
13564432	2	-7.7574	1.10187	1.53254	-131.138	1.10187	0.0376901	0.591716	0.804734	0.558883	2	0.315443	52.8114	0	0	0	0.139411	0.253598	0.310686	5.79069	0	0.00488707	0.25	-270.842	0	0.0683761	4.07721	25.3288	1.08903	-2.36095	1.05325	0	0.0117808	0.00944888	-1.96072	5.85498	-243.832	18.4051	-1.08437	11.2189	0.833967	1.16672	49.2982	0	3.09722	0	0.0754362	111.148	-51.7429
13579832	1	-12.126	3.00764	-16.1343	852.901	4.37666	0.0405556	-182.002	6.69835	0.532473	2	-40.8121	846.645	0	0	0	0	0.29456	0.280073	-61.6741	0	0.0113105	0.216216	-658.404	0	0.0827887	4.19571	41.4587	4.14989	-20.6942	-3.13636	0	0.0164517	0.00857359	-22.0039	0	-364.197	49.4141	0.454018	105.698	0.751656	-8.06273	-1010.18	11.499	3.60684	0	0.157543	-2440.92	-71.259
1366986	0	-2.77778	3.98635	-3.60444	-46.9582	3.63171	0.0458081	14.2351	0.786667	0.493173	2	-21.4422	392.828	0	1.53226	0	-0.225307	0.276114	0.287045	23.138	4.50483	0.00774756	0.166667	-245.103	0	0.0650407	4.08332	48.8854	1.64256	-2.97333	-0.297778	0	0.0129921	0.00963077	-5.74373	2.89099	-365.734	22.2266	0.150403	-40.0059	0.849085	9.63764	394.753	12.1899	3.84615	22.5539	0.134144	-576.76	-78.4993
137	0	-0.20679	4.91578	-1.33951	78.0546	0	0.064	51.9383	1.05864	0.518782	1	2.00565	-17.6967	0	0	8.06484	-1.17204	0.165803	0.38718	3.07442	0	0	0.5	-154.669	0	0.0987654	3.50326	0	0.0771565	-0.376543	0.17284	4.91578	0	0	2.25066	8.06484	-315.571	0	-1.02743	-22.2469	0.877011	-3.88742	427.298	0	2.39286	0	0	-76.4048	-68.5432
13738	0	-2.21987	0.995684	6.04675	-339.478	2.37615	0.0297953	56.2169	-8.73703	0.455323	3	5.65175	-512.657	0	0	0	0	0.49044	0.295713	6.08356	8.42801	0.00493056	0.315789	-666.348	0	0.0648148	3.76664	13.0895	0.77471	1.93207	-1.59752	0	0.0170487	0.00912628	-13.5813	4.01141	-338.38	31.6185	-0.482635	-125.215	0.779418	-0.358896	560.956	0	3.01515	11.3879	0.0452457	505.954	-69.3959
1374043	0	-6.88735	4.64091	-10.5275	610.828	4.86286	0.0420833	-21.4399	0.187236	0.476157	5	-13.8221	-250.944	0	2.92887	0	-0.1395	0.330137	0.275421	-20.8703	13.1633	0.00810268	0.166667	-68.1022	0	0.0697168	4.80891	54.2716	4.01977	-11.2457	-5.90158	0	0.0128858	0.00764352	-4.7089	15.7984	-59.5564	39.1204	-0.822884	37.3215	0.884971	11.914	16.7763	15.9352	4.14444	27.8075	0.27094	-668.215	-9.13841
13765	4	-28.4083	1.6521	4.04094	-274.805	0	0.0478595	19.1826	-2.72446	0.84471	0	18.2244	325.661	0	0	11.1658	1.81468	0.382051	0.253394	6.37698	0	0.0103125	0.0416667	-2645.49	2.57859	0.128655	3.91161	93.2948	13.2457	-18.9751	5.01709	0	0.0207119	0.0127656	8.44092	11.1658	-1759.83	36.5133	-0.0349986	8.83802	0.860669	-10.5837	-122.477	0	3.54783	0	0.843198	866.043	-366.995
13791	4	-12.8228	2.95571	-5.30083	-562.36	3.1969	0.0507937	-42.0523	-4.95482	0.585692	0	9.19921	49.454	0	0	9.80723	0.00491987	0.357854	0.27106	-1.07851	0	0.0110745	0.137931	-1168.23	0	0.0981912	4.38268	85.9591	9.85661	-12.7253	0.193817	0	0.0161946	0.0128856	4.83556	9.80723	-860.891	32.1041	-0.385108	-6.45541	0.882495	-11.9126	-8.45112	0	3.53782	0	0.65053	-159.833	-180.597
1379247	0	-2.7669	0.61412	-10.3175	-1499.64	1.25724	0.0464499	7.20441	-16.8286	0.425438	2	0.584037	-1288.32	0	0	0	-0.703464	0.392603	0.271612	-2.48554	0	0.00607955	0.153846	108.254	0	0.0780781	4.12918	31.3952	3.16749	-3.39102	-20.0032	0	0.0112855	0.00640905	-21.5536	-0.0353954	852.993	37.2519	1.56689	-274.693	0.786422	-3.98329	-122.61	0	3.725	0	0.191086	-558.081	184.518
13819073	13	-9.5	1.60948	-7.5	-1966.67	0	0.0437817	-142.293	-13.25	0.588014	1	3.40667	3.07031	0	0	34.1446	-1.53088	0.29488	0.285317	18.7348	0	0.00982143	0.116667	457.435	5.59283	0.103359	5.28782	95.4646	9.70221	-14	-9	0	0.0136591	0.0115712	-15.331	34.1446	388.103	5.5731	3.60266	0.241119	0.844666	-26.308	-502.913	0	3.26531	0	0.243507	-800.762	81.4024
1392066	0	-7.11833	1.4171	5.32579	-587.729	2.35363	0.0413985	8.42908	-3.5179	0.603398	2	-10.2033	174.935	0	0	9.617	0.600912	0.168097	0.288686	3.29603	0	0.00533333	0.115385	-341.48	1.69419	0.0740741	4.37824	47.6668	2.14413	-1.89189	-0.899196	0	0.0139258	0.01171	-0.417503	13.6716	-532.842	5.56345	0.379451	14.6324	0.900076	7.48337	248.702	16.6667	3.98361	6.07602	0.166612	67.2066	-113.324
13927310	1	-6.6314	5.27748	3.07289	-393.197	4.36813	0.0367209	-4.59605	-7.43482	0.682101	3	20.4977	-236.765	0	0	0	1.00157	0.103193	0.287888	18.7272	0	0.0125	0.129032	-738.766	0	0.0839506	4.2348	42.3161	3.2286	2.32237	-6.93669	5.22193	0.0105903	0.0146139	6.25215	12.0501	-691.63	28.9468	-0.880793	-13.3797	0.869425	21.3313	285.378	0	3.86364	0	0.207625	281.295	-149.367
13927312	1	-6.88658	4.01108	2.57089	-302.525	4.12345	0.0367209	-16.7838	-6.0586	0.72437	3	24.6859	-358.356	0	0	0	0.989853	0.0302774	0.287888	11.4416	0	0.0125	0.129032	-935.641	0	0.0839506	4.24398	47.5251	3.44281	0.0321361	-5.15312	5.21749	0.0105903	0.0146139	6.6028	12.0186	-1760.56	33.4195	-1.11883	-10.0435	0.891923	19.3062	797.18	0	4	0	0.234402	430.8	-361.834
1394536	0	-4.65926	2.42482	-6.96834	-185.834	3.17848	0.0426543	14.5965	-1.67675	0.532074	3	-14.193	-307.67	0	0	18.9101	-0.180242	0.28685	0.288903	0.578612	8.48847	0.0081	0.241379	-55.6176	1.7549	0.1	4.68864	25.1228	2.55222	-3.5983	-4.74905	0	0.014639	0.0124113	2.98251	28.0113	-426.237	11.1269	0.470418	-46.4472	0.880734	11.208	115.51	28.2631	3.79221	11.3879	0.157579	-439.254	-94.4367
13954252	1	5.27841	2.35927	-7.20405	-583.277	4.84678	0.04	-29.6936	-13.9893	0.768456	2	-3.87364	-895.435	0	0	10.3329	0	0.237998	0.290211	-33.5672	0	0.015625	0.173913	1105.81	0	0.0625	3.75975	38.3608	3.84773	-2.41285	-9.3028	0	0.0175439	0.0123457	-10.358	10.3329	423.186	0	0.368607	-67.21	0.756505	-28.2878	-1137.69	0	3.63514	0	0.19615	103.845	82.7151
1398027	1	-2.0037	2.94578	-5.74963	1228.14	3.86167	0.0467236	-37.284	4.7108	0.390451	5	-47.6254	-783.951	0	1.70832	0	0	0.501089	0.292408	37.3869	13.1038	0.0104063	0.206897	-469.003	0	0.0704607	4.76718	50.8061	2.31689	-1.48188	-8.60688	0	0.0176389	0.0128181	-18.6707	3.93721	214.278	46.4454	-0.893639	-120.355	0.841838	2.34203	-153.321	0	3.44681	10.9029	0.102342	-280.749	48.929
1398345	0	-3.60357	1.12605	-7.30936	319.658	2.32793	0.0415015	-1.93349	1.56301	0.566542	3	-0.673389	-470.598	0	0	18.8952	-0.201149	0.219466	0.2892	-12.3305	8.40543	0.00880208	0.241379	83.8356	1.72351	0.0944444	4.64367	30.3318	2.64336	-5.95836	-5.01622	0	0.0137041	0.0105823	3.35502	28.4658	-620.954	5.56345	-0.0149824	-14.943	0.890309	2.89754	-217.903	28.2631	3.95775	11.3879	0.161298	-109.361	-139.997
1398674	2	14.4793	1.66618	-8.13018	-1126.31	1.3492	0.0415694	-96.713	-26.1834	0.413672	4	-17.5372	-1046.49	0	3.47527	0	-0.0260777	0.503772	0.294061	17.6393	9.42193	0.0149342	0.214286	1712.05	0	0.0611111	4.35862	36.1013	2.32899	10.6376	-19.7219	0	0.02211	0.0115451	-10.3135	9.4035	1161.58	34.2306	-0.333386	-140.734	0.780317	12.0856	-565.352	11.465	3.46875	21.9363	0.143864	-611.387	241.916
1400	0	7	9.73233	-29.9688	490.886	3.52938	0.0582516	-150.125	-1.59375	0.406053	5	-53.0189	-1529.16	0	1.58505	0	0	0.557708	0.286898	8.72473	13.2568	0.00390625	0.0434783	1137.22	0	0.0888889	4.12095	27.6949	2.94484	0.28125	-26.2344	6.07644	0.0215868	0.021542	-4.1828	5.5715	835.707	22.2908	-0.399658	-121.875	0.769577	9.10257	-579.386	5.64718	3.875	22.2908	0.170388	-1665.71	174.875
1400246	0	-3.65926	2.39782	-8.66399	231.623	3.15589	0.0415015	-3.09914	-2.6621	0.532074	3	15.7726	-812.813	0	0	18.9154	-0.180038	0.28685	0.2892	-11.626	8.50715	0.00880208	0.241379	169.51	1.7565	0.0944444	4.68864	31.1892	2.60691	-5.96786	-6.71975	0	0.0137041	0.0105823	2.98251	28.0362	-305.171	16.9513	0.470418	-46.9154	0.880734	-10.6137	-120.25	28.2631	3.80519	11.3879	0.157579	15.8097	-69.4367
1400698	0	-7.40426	1.18495	-4.29606	203.95	2.59167	0.041462	27.6563	-0.184246	0.539391	3	3.01704	-452.247	0	0	18.927	-0.194953	0.26614	0.285981	-22.0424	8.46239	0.00824074	0.266667	-421.879	1.73638	0.097561	4.69488	42.4646	2.4915	-5.96016	-1.29787	0	0.0136946	0.0122118	-0.424695	27.9747	-841.488	11.313	-0.036111	-5.44117	0.8764	2.91433	-2.26997	28.2631	3.79487	11.3879	0.141141	-12.5606	-183.402
1401	0	10.4672	1.53891	12.1915	-270.424	3.60311	0.0357088	54.9116	-7.11569	0.488983	7	-12.0129	-44.3282	0	1.22774	0	-0.360122	0.464997	0.300664	-6.36422	13.8434	0.011025	0.3	807.357	0	0.0565657	4.62191	77.0097	2.63853	17.0772	5.44961	0	0.0180379	0.0116637	-36.8424	9.87112	1263.51	49.9703	-1.82478	-12.0394	0.79105	5.94313	359.923	5.64718	3.1958	22.1603	0.0863464	380.211	269.706
1409759	0	-5.40426	1.15365	-7.06202	-144.009	2.49727	0.0403989	26.9612	-2.66274	0.539391	3	-12.4055	-223.785	0	0	18.9344	-0.197793	0.26614	0.286271	2.78712	8.47091	0.008125	0.266667	-284.816	1.73306	0.0921409	4.69488	30.3318	2.54179	-6.00272	-5.45586	0	0.0136946	0.0107039	-0.424695	27.9832	-676.543	5.56345	-0.036111	-69.5415	0.8764	6.15918	38.315	28.2631	3.80769	11.3879	0.141141	-351.466	-148.402
14165	0	-3.32526	2.3351	4.42215	-210.951	-0.171791	0.0383056	-12.9896	0.262976	0.464258	4	18.5851	-5.19754	0	0	0	-0.259995	0.218844	0.313296	11.773	0	0.00383984	0.238095	30.914	1.21251	0.0576132	4.38158	6.06637	0.626826	-1.26644	2.67128	0	0.0133954	0.0101169	-10.1448	14.0804	554.131	0	0.647231	-2.61938	0.83436	-10.8466	189.176	5.76025	3.3	0	0.0642536	119.431	119.675
1417813	0	-8.42936	6.17247	1.84362	-443.055	1.1388	0.0407407	-20.7869	-2.59808	0.574416	2	-13.9772	170.415	0	0	9.42939	0.348869	0.186682	0.294973	-2.75486	0	0	0.111111	-454.728	1.65111	0.08	4.20841	35.5341	1.25844	-6.01783	1.50206	5.43599	0.0212674	0.0165364	4.37619	9.67198	-207.201	17.3253	0.0626228	38.7086	0.885452	-3.18096	-376.519	16.6667	3.86047	6.07602	0.109329	-22.5604	-41.5816
14178745	2	-2.44996	11.1581	-2.59679	-458.198	-0.229069	0.0485185	26.9498	-9.61943	0.670421	2	-26.0763	-215.356	0	0	36.7542	-2.37506	0.0808583	0.316882	-19.9209	0	0.015	0.333333	-73.195	0	0.10728	4.29053	24.117	1.8406	4.18335	-9.26808	10.7492	0.0173611	0.00997013	19.2346	36.7542	-434.966	11.7619	0.764425	48.933	0.865845	-21.6557	-500.497	11.499	3.44068	0	0.0588808	-456.581	-92.6662
14182642	0	-3.20858	1.83008	-5.6287	141.162	1.11294	0.0462222	36.3905	0.66716	0.606245	1	-2.10266	172.734	0	1.79578	17.8996	-0.815275	0.138686	0.302308	1.42938	0	0	0.1875	-445.859	0	0.0808081	4.13294	30.1834	1.15249	-3.78994	-1.60059	0	0.021412	0.0102041	4.98047	18.785	-412.169	16.4664	-1.00578	8.76331	0.909319	-9.37705	372.196	0	3.75	10.9029	0.116792	-231.77	-87.1361
14205635	3	-15.9412	2.51762	0.523279	-825.13	3.47812	0.0404684	-12	-3.34818	0.626327	0	-25.1	805.469	0	0	29.3726	-0.493459	0.18801	0.287819	27.3764	0	0.00871339	0.225	-837.478	2.96832	0.0848485	4.59155	71.5033	3.53982	-4.11851	-1.01693	0	0.0133494	0.0101606	-0.0924806	29.3726	-749.895	16.6904	0.109115	-42	0.841416	-5.80496	6.50468	22.998	3.66102	6.07602	0.235334	-473.22	-159
14249524	0	-6.95529	-0.861303	0.149244	-287.83	1.52557	0.0342014	-25.0673	-1.7929	0.581307	0	-0.0173862	-104.97	0	0	8.93566	-0.830026	0.253996	0.301765	0.337193	0	0.00917579	0.428571	-366.714	0	0.0844444	3.90145	43.5279	0.787099	-1.06377	-1.95003	0	0.0112861	0.00739127	-2.53471	9.63659	-720.648	31.4328	0.859777	-36.8949	0.857706	3.41354	375.8	5.60105	3	0	0.144623	75.213	-155.407
1432578	0	-4.07692	0.859306	-1.61391	396.965	1.78741	0.0444444	-26.4419	0.724852	0.606167	2	-3.58919	-222.405	0	0	8.98667	-1.01892	0.0989109	0.30475	-8.60291	3.99272	0.00520833	0.166667	-285.229	0	0.0740741	4.10391	36.3982	0.860969	-1.98669	-3.16864	0	0.0183081	0.021206	-1.0542	12.5375	-411.517	5.68739	-0.833168	-23.4851	0.923926	15.6612	152.393	0	3.87805	0	0.0669025	-279.024	-86.8639
1434953	0	-3.73469	1.46328	-24.2449	2008.02	5.24739	0.0345202	-217.628	7.71429	0.454104	4	-35.1228	-1355.78	0	2.37926	0	-0.0309466	0.389077	0.268899	-40.535	9.54153	0.00933441	0.0645161	-721.743	0	0.0691358	4.45645	50.3032	5.51223	-14.6531	-25.2245	0	0.013418	0.0108336	-21.6497	1.25566	-349.82	35.983	0.604204	95.056	0.795909	17.2943	-1610.95	5.76025	3.83505	10.2166	0.500073	-2639.82	-75.5339
1434956	0	-3.73469	1.47995	-24.2449	2232.83	5.73721	0.0345202	-172.472	7.71429	0.505482	4	-56.0886	-1228.79	0	2.4165	0	0.154239	0.366837	0.268899	-34.0623	9.57588	0.00933441	0.0645161	-620.81	0	0.0691358	4.45645	49.6169	6.0231	-14.6531	-25.2245	0	0.013418	0.0108336	-16.643	3.23814	-284.339	53.9497	-0.0688069	69.5815	0.795909	13.4375	-2010.04	0	3.83505	10.2166	0.533679	-2969.7	-61.6531
1434957	1	0.124851	1.50182	-19.4697	1652.52	5.00366	0.0344444	-144.665	6.22354	0.502414	4	-35.0275	-1153.47	0	2.46525	0	0.399331	0.420375	0.27074	-30.2659	9.63982	0.00912776	0.0625	-350.036	0	0.0676329	4.01638	51.0121	6.24769	-10.0131	-20.1986	0	0.0136886	0.0112004	-18.8397	1.30311	-133.611	61.9142	-0.109294	61.8448	0.760299	15.0969	-1152.91	0	3.49167	10.2166	0.534301	-2259.97	-28.5291
1434960	0	-6.73542	2.5081	-13.3585	85.3548	6.65767	0.0344917	-107.081	-8.39644	0.493021	4	-9.31969	-1861.44	0	2.38194	0	0.0415099	0.390761	0.275465	-28.2087	9.59349	0.00955031	0.114286	-1320.71	0	0.0755556	4.56892	56.724	5.7373	-11.3717	-23.0781	0	0.0107741	0.010834	-21.6631	1.25737	-758.985	53.7168	0.450082	-45.5705	0.80909	1.59208	-931.125	6.60688	3.64348	10.2166	0.522388	-1106.61	-160.106
14403	2	-7.07429	1.49326	-16.9184	620.377	2.77222	0.0396843	-125.931	-8.76082	0.382296	0	-9.51177	-831.621	0	1.12194	0	-0.169978	0.293136	0.251953	-29.694	0	0.0123457	0.037037	-403.899	3.46243	0.0687831	4.76486	18.0603	3.8497	-7.92653	-19.6229	0	0.0142563	0.0126301	-5.55608	0.690972	42.9793	5.56345	-1.70129	-12.6718	0.883333	-9.5845	-576.89	5.78324	4.75714	10.9692	0.3126	-914.399	13.0653
14459459	1	-4.2426	3.38799	-1.14793	12.3012	-1.31246	0.0503704	-15.5444	0.591716	0.337706	2	-10.3527	55.5157	0	0	0	0.400309	0.285021	0.295294	-0.201895	0	0	0.0588235	-87.8016	0	0.101852	4.10391	18.1991	1.3229	-5.68047	-0.704142	0	0.0173611	0.0218359	4.46455	3.86051	-225.187	12.1327	0.449254	-70.8225	0.872743	-6.86782	-491.306	11.6344	3.73913	0	0.0737626	288.978	-47.3964
14520	1	-4.07756	0	-2.57618	0	0	0.0507143	-6.02401	1.66205	0.442644	1	-4.30082	312.736	0	0	0	-0.0314352	0.271357	0.330601	4.41179	0	0	0.1	81.1002	0	0.0854701	3.78714	6.42082	0.660077	-2.42659	2.10526	0	0	0	-0.707061	2.67495	-192.987	12.1737	-0.729641	17.7359	0.86222	-5.7145	284.676	0	3	0	0.0802786	-289.396	-43.892
1456	0	-3.78947	1.8706	-1.77008	0	0	0.0439216	-32.2964	1.69529	0.358286	3	-1.39468	99.5329	0	1.8706	0	0	0.25219	0.2686	4.60276	7.7218	0	0	-171.84	0	0.0772947	3.72161	12.1327	1.09297	-7.16898	1.25208	0	0	0	-9.80145	3.58133	-71.1647	5.5167	0.21267	-14.6205	0.871243	-3.5505	-159.168	0	4.78788	16.6806	0.0863203	-11.1225	-14.7479
145659	0	-8.79719	0.723171	-17.0032	65.0957	3.1489	0.0530667	-170.421	6.5541	0.438884	0	-22.2787	1152.24	0	0.598298	0	0	0.394675	0.268396	15.8991	0	0.0110714	0.206897	-1062.13	0	0.0867209	3.48156	18.1991	2.59742	-22.191	0.545043	0	0.0169891	0.0118115	-15.4187	0.277201	-183.345	0	0.479939	75.2875	0.688877	-3.07476	-975.536	28.4268	3.85185	22.2929	0.0994045	-1383.52	-32.4414
14580381	4	-2.48706	2.63366	-11.5521	50.0501	4.21759	0.0587387	-49.6642	-4.23706	0.659228	1	-1.81139	-102.603	0	0	10.627	0	0.351944	0.279767	1.10536	0	0.011125	0.16	-362.211	0	0.0802469	4.48853	54.3579	4.84457	-9.6287	-7.78698	0	0.0196455	0.016107	-10.441	10.627	-57.2272	43.851	0.341139	1.53994	0.809083	-22.4993	-200.132	11.499	3.37255	0	0.228301	-670.136	-10.4675
1464	0	-6.17066	7.27118	9.40687	95.912	5.88844	0.0391898	73.7908	-2.30281	0.526748	6	6.09	-274.18	0	3.95828	0	0	0.373199	0.272125	-17.6889	9.61861	0.00677446	0.128205	-680.932	0	0.0714286	4.49082	74.6351	3.22595	3.56296	1.92716	0	0.0142477	0.00810491	-24.2517	0	-471.424	76.7711	-1.09346	-11.4027	0.830522	26.7718	646.576	0	3.84615	44.8425	0.286543	101.068	-98.6431
1471787	0	-3.08795	1.59937	-2.39958	388.346	4.07228	0.0447312	-14.3827	0.393352	0.62793	2	-12.1882	-148.715	0	0	0	-0.246279	0.0956681	0.293893	-9.79988	0	0.00889706	0.148148	-274.372	0	0.0679012	3.93807	54.5973	2.21685	-0.5	-2.5838	0	0.014375	0.0100403	3.92207	12.7876	-816.442	9.79097	-0.477369	2.71605	0.889434	12.0498	36.6167	0	3.95161	0	0.138189	-561.564	-182.368
148198	0	-0.673611	0.834119	-2.13889	-425.337	2.38503	0.0251282	-21.0953	-2.74306	0.598009	5	9.46214	-332.689	0	0	0	0.448863	0.251352	0.319344	-2.31726	3.95136	0.00301471	0.333333	-205.113	0	0.0416667	4.63684	55.6607	0.661449	-2.13194	-4.3125	0	0.00733902	0.00582143	-15.3914	15.1372	-251.426	37.1202	-0.998893	-48.1872	0.896491	-1.37276	371.626	6.19316	3.02439	0	0.0552599	-97.0937	-53.6319
14896501	1	-6.98093	0	2.56082	-310.465	0	0.0361481	19.4444	-1.524	0.689119	2	-22.2477	158.672	0	0	9.10739	0.0394602	0.235751	0.324413	6.77041	0	0.0133333	0.176471	-252.438	0	0.0740741	4.32361	25.3043	1.04257	1.2025	1.4096	0	0.0153093	0.0116127	-19.3317	9.10739	-280.288	32.4759	-0.597522	-4.88889	0.868381	19.8759	481.064	0	2.73611	0	0.0912871	-422.072	-59.4444
14900	1	1.21231	0	-2.17818	11.8596	0	0.02	27.218	-0.0808922	0.785321	0	-3.73322	-63.4418	0	0	17.669	-0.277247	0.162432	0.357707	-1.14426	0	0.00428571	0.772727	147.778	0	0.0483092	3.02877	6.42082	0.127623	0.674012	-1.01666	0	0.00585938	0.00493827	-2.96641	17.669	4.36502	12.8416	1.48991	-10.5714	0.609172	-2.49731	240.602	0	2.21053	0	0	-214.655	0.434561
149096	1	3.02268	-0.223817	-17.7297	-549.445	-0.229482	0.0555556	-44.5803	-8.2344	0.420002	3	-28.5626	-769.513	0	0.510098	9.32005	-1.31533	0.33549	0.271285	0.726432	0	0.0139063	0.0689655	57.8545	0	0.0858586	4.66465	20.0378	4.26025	-0.516068	-27.8752	0	0.0166538	0.0164084	-25.3214	9.36341	744.079	19.1559	-0.0855219	-111.442	0.836925	-7.6572	371.876	11.5667	4.04494	10.9029	0.203729	-1657.47	157.713
14925	1	-0.5	0	-1	52.4431	0	0.0615385	52.32	1.5	0.558511	0	5.67559	50.0461	0	0	24.7232	-4.03509	0.0862262	0.375942	2.95738	0	0	0.454545	94.3614	0	0.0793651	3.00869	0	0.341054	-4.5	2.5	0	0	0	2.2218	24.7232	-38.8282	0	-2.7724	-16.64	0.736458	-0.579892	272.291	0	3.1	0	0	2.00064	-11.48
149351	4	-4.56449	0	-1.2482	18.6655	0	0.0289286	-22.7061	-0.996553	0.682289	0	-4.38603	-476.188	0	0	28.7435	-0.662086	0.179654	0.325216	-1.6735	0	0.0102132	0.52	-58.4052	3.5727	0.078853	4.09581	19.2625	1.90684	1.34071	-6.14594	0	0.0112139	0.00957492	5.59444	28.7435	8.91795	51.3666	-0.802646	-70.3381	0.845727	-1.34025	-41.8457	0	2.73874	0	0.171666	-50.2322	2.41569
14951773	1	-8.94102	0.252454	1.5144	30.1196	-0.855936	0.0535802	26.5021	-1.08916	0.611498	2	-6.02614	61.9703	0	0	27.9005	-1.0931	0.0457423	0.296653	1.37328	0	0	0.111111	-338.561	0	0.0940171	4.18045	6.06637	1.09101	1.13306	-1.49794	0	0.0203598	0.0152699	3.07251	32.3092	-297.822	12.1327	-1.13102	15.4211	0.878328	-7.94136	293.811	11.499	4.04444	0	0.0822874	-37.5585	-63.1344
14987	2	-3.91381	5.37794	-13.9642	-22.4154	2.76116	0.0504301	-38.775	-4.10811	0.693432	2	-25.6031	-78.2422	0	2.59501	9.47101	1.39398	0.252454	0.259272	3.00937	0	0	0.0454545	-240.498	2.28708	0.0673401	4.79027	36.2349	4.41164	-10.7743	-5.18773	0	0.0174718	0.0172194	-2.43129	10.8432	-179.573	12.9656	-0.1728	-16.5405	0.89565	-16.2878	-218.127	0	4.05479	16.476	0.277227	-708.175	-37.45
1502520	0	-12.8304	6.02935	-0.700255	394.137	6.12443	0.0289773	-11.2398	7.31888	0.532377	6	-26.5616	1537.1	0	1.91283	0	0	0.391472	0.275457	62.9006	13.7773	0.00535295	0.117647	-832.478	0	0.0787037	4.30263	31.0407	3.49814	-10.1926	7.81122	0	0.0132157	0.00906267	-23.3504	5.64191	-518.893	43.0303	-0.0273017	43.0306	0.789382	-37.8961	-150.286	5.64718	3.77143	11.0334	0.215223	-262.42	-107.046
15029196	0	-4.49822	0	0.244946	262.67	0	0.0342857	9.1201	0.0963139	0.539535	1	8.6927	-1038.58	0	0	0	-0.193423	0.407447	0.369526	-16.136	0	0	0.4	-592.132	0	0.102564	3.58144	6.92374	0.537316	5.15933	-6.75268	0	0	0	-24.0121	0	-42.0508	17.5725	-0.768931	-52.9643	0.765622	16.6556	510.564	0	2.38462	0	0	282.748	-5.9453
150311	3	-6.51211	2.03477	-4.08304	200.665	1.40546	0.0522493	16.5056	-2.55363	0.532949	1	-6.90139	-156.609	0	0	20.0511	-0.105565	0.142081	0.282812	-7.46643	0	0.00721591	0.181818	-416.589	0	0.0888889	4.43675	72.4995	3.30478	-2.67128	-3.7301	0	0.0180386	0.0121932	1.11639	20.0511	-694.824	5.56345	-1.51943	25.3291	0.893117	12.7259	235.625	0	3.88889	0	0.40778	-388.215	-145.553
15032	6	-27.5497	1.70601	2.37628	346.307	0	0.0586111	3.65306	-3.39031	0.614901	1	35.7916	-95.0791	0	0	10.0979	1.69731	0.314854	0.261218	-0.558847	0	0.0114492	0.0357143	-1905.74	2.41445	0.118519	4.62452	80.4532	16.03	-28.949	9.09566	0	0.0224132	0.0144308	8.31955	19.766	-853.678	38.5249	-0.756036	11.8418	0.887131	-38.7293	-378.649	0	3.85714	0	0.861823	1300.95	-174.592
15050929	0	10.5348	-0.0913976	2.0432	-307.593	0.685191	0.0434683	-118.088	-1.112	0.548242	7	3.21321	404.402	0	0	0	-1.51861	0.255589	0.298089	-30.5976	4.36592	0.0102954	0.162791	1438.51	0	0.0811287	4.80657	58.1507	4.82175	8.70098	-0.667022	0	0.0147021	0.0119146	-43.222	5.22539	1432.79	26.179	-2.51913	62.1147	0.805309	39.7996	-13.5841	5.81786	3.55	0	0.164973	-1203.08	298.434
1505783	0	-11.616	2.53654	-2.86479	9.56432	3.17604	0.0426211	-61.517	6.10654	0.576223	3	-28.9869	982.605	0	1.93099	0	-0.0281621	0.251325	0.279037	15.8307	4.39678	0.00869048	0.0666667	-919.893	0	0.0930233	3.97495	42.4646	3.5478	-11.0352	1.46836	0	0.0183738	0.010101	-15.9706	2.57049	-937.672	29.6798	-0.489866	61.12	0.801813	-16.848	277.913	0	4.02532	10.9029	0.196496	-352.787	-198.825
1505784	0	-10.7144	2.64251	-3.70849	362.272	3.02034	0.0387135	-70.9946	7.85938	0.573787	3	-27.409	611.425	0	1.95736	0	0.0264058	0.252246	0.280555	13.3332	4.40048	0.00778125	0.0689655	-726.058	0	0.0813008	3.9844	42.4646	3.11676	-12.146	0.263926	0	0.0172033	0.0104938	-16.098	2.33519	-513.987	29.6798	-0.840263	65.2197	0.809858	-17.7024	-6.40724	0	3.94937	10.9029	0.175299	-494.092	-108.224
15074	0	-4	5.43778	2.16	0	0.490741	0.0382222	16.1378	0	0.528446	2	5.44305	0	0	0	0	-0.419074	0.137856	0.331101	0	3.72	0	0.111111	-425.683	0	0.0808081	3.64022	12.1327	0.15973	-1.84	0.96	4.94704	0	0	0.292823	0	-241.141	0	-0.466038	0	0.888329	7.63575	79.6371	0	3.27273	0	0.0124226	219.629	-50.3733
1507946	0	-2.27358	2.07591	6.87358	-1708.14	0.773586	0.0358586	-18.5507	-33.2701	0.385116	4	53.5636	-1622.73	0	3.05211	0	0.0203023	0.451802	0.262352	-41.5908	4.73803	0.0111883	0.142857	-872.245	0	0.0813008	4.40253	19.9138	3.92647	0.186667	-14.0356	0	0.0152901	0.0109419	-25.1459	1.70215	-267.808	21.8122	0.646923	-155.772	0.813433	-1.72313	146.18	5.15644	3.9186	21.9363	0.325226	1015.31	-50.92
15096	0	0.544319	0	-8.45568	232.436	0	0.032	2.49333	-1.28495	1.70715	0	-20.6656	246.032	0	0	0	0	-0.125572	0.341421	3.64141	0	0	0.692308	-195.309	0	0.0888889	2.77028	0	18.4862	-5.45568	-3.55324	0	0.015625	0	8.56336	0	-2995.31	0	-0.0246379	-5.28	0.575536	-29.8803	-6517.33	0	2.23077	0	0	-1488.31	-540.036
150962	0	-4	6.06267	-1.75	36.526	0.948168	0.0592593	-25.157	1	0.7625	1	0.789738	172.125	0	0	18.1214	0	0.132143	0.317447	4.25987	0	0	0.181818	-455.716	0	0.0952381	3.78875	24.5954	0.504598	-6	0.5	5.29387	0	0	9.07717	18.1214	-125.844	5.56345	-0.368603	8.40496	0.881982	-9.46445	-165.977	0	3.11429	0	0.0385269	-19.3824	-24.6364
1510378	0	-2.4032	0.703989	-5.8128	113.105	0.484324	0.0442593	-11.4928	-1.7776	0.518387	1	-6.24994	-299.311	0	1.22139	0	0	0.107588	0.277738	-18.559	0	0.015625	0.0526316	-39.2654	0	0.0740741	3.49366	30.3318	2.49659	-3.0368	-5.152	0	0.0132423	0.00925926	-6.83003	0.55579	-218.425	5.68739	-0.520188	-6.55538	0.875419	14.3186	-599.998	0	4.39535	15.7735	0.255643	-527.012	-53.3248
1510379	0	-5.21939	1.77781	-5.39796	63.6421	1.55224	0.0466898	25.1803	-4.96429	0.467814	1	-0.728576	-753.536	0	1.22954	0	0	0.225421	0.276773	-26.359	0	0.015625	0.05	-85.0825	0	0.0842912	3.86427	36.7527	3.11024	-4.0051	-7.35714	0	0.0178005	0.00740741	-6.86341	0.559864	-90.2689	11.2508	-0.41477	-20.6468	0.876504	6.96267	-816.142	0	4.26531	15.7735	0.278851	-398.374	-21.7194
1510389	0	-3.76795	2.89923	-9.90531	-425.617	2.67068	0.0535256	8.05619	-4.34131	0.440458	1	-19.97	-217.936	0	1.23446	0	0	0.302927	0.279361	-14.2429	0	0.0078125	0.047619	37.2854	0	0.0860215	3.82453	49.2398	3.55982	-3.04579	-8.57128	0	0.0166407	0.0132826	-6.88563	0.56232	177.011	16.8143	-0.406193	-30.186	0.82477	23.9609	-478.2	0	4.14545	15.7735	0.297521	-1188.08	36.1311
15115512	1	-10.0888	10.4225	1.72189	-595.84	5.11616	0.0402963	11.497	-4.4497	0.737071	2	13.5879	82.3012	0	0	10.0352	0	0.298205	0.290207	10.9969	0	0.00934028	0.230769	-1294.55	0	0.0825397	4.54821	73.5383	3.13146	-8.6213	0.627219	5.77382	0.0113812	0.0121156	2.81156	10.0352	-736.256	50.0236	-0.306648	-16.2012	0.890967	-9.65479	-38.4458	0	3.25773	0	0.158258	495.394	-152.515
151165	3	-5.3368	-3.36605	-29.4055	562.753	-3.00159	0.0400753	33.6266	11.8523	0.404952	4	185.094	43.2727	0	0	0	0	0.187727	0.297906	-1.05292	3.78291	0.0123295	0.15	-364.781	0	0.0814815	4.88089	48.3825	3.72174	-0.559156	0.865339	0	0.0133783	0.0134528	-16.2573	4.91686	-526.347	0	-1.53564	-26.0452	0.860142	-120.412	644.534	6.29003	3.84259	0	0.130543	-933.957	-104.541
151170	2	-10.0804	0.276919	1.512	-1410.44	2.28933	0.0362613	-79.008	-17.3232	0.498602	1	-8.63519	-699.181	0	0	9.20402	-0.757846	0.318791	0.279525	-7.32706	0	0.0114799	0.185185	-127.178	0	0.0935673	3.97366	69.0628	3.41165	4.4124	-14.332	0	0.0109481	0.00834833	-0.502851	19.056	-393.073	18.4051	0.253461	-64.2112	0.810648	2.53578	-561.147	11.499	3.41237	0	0.169386	-54.0323	-85.5616
1512045	0	-9.07334	1.74926	-7.72553	-142.789	4.09491	0.0483469	-90.1765	3.30794	0.554507	4	-1.33194	639.27	0	0	0	0	0.369882	0.281067	11.5934	0	0.008725	0.241379	-651.069	0	0.0833333	4.84076	49.3005	3.20539	-14.1367	3.74511	0	0.0133681	0.0140554	-26.8125	3.38239	-252.932	42.9999	0.218278	18.3778	0.850431	-21.0474	-775.35	16.2701	3.42857	0	0.132466	-11.5578	-47.0591
151289	1	-13.835	5.45723	-10.0269	-0.43693	4.30533	0.0464418	-81	2.57562	0.504735	3	-1.31007	605.061	0	2.4314	0	0.132413	0.32197	0.254165	19.1621	0	0.00343879	0	-867.974	0	0.0758808	4.20306	30.1834	4.8279	-22.8256	3.42	0	0.0147579	0.00726595	-11.1043	1.2795	-691.317	35.427	0.325812	36	0.825034	-15.0143	-885.695	0	4.42308	10.9029	0.29347	166.938	-145
151582	5	-4.31242	3.37934	6.57496	-659.806	-1.79949	0.0599399	93.5115	-17.5311	0.516075	1	-3.31949	-1215.7	0	0	43.8204	-1.9024	0.232979	0.2668	-23.7896	0	0.0103646	0.075	-532.906	0	0.0917108	5.15966	13.8475	6.66062	-0.575208	-11.8345	5.99915	0.0183226	0.0154615	16.3157	43.8204	-246.169	0	-1.95677	-109.082	0.861388	33.889	881.949	23.6398	4.24167	0	0.286901	-21.6624	-51.1897
15165	4	-6.62963	6.76965	-8.44444	0	0	0.0477778	-11.5401	5.92593	1.09449	1	2.13368	991.379	0	0	0	0	0.315766	0.26811	17.8292	0	0	0.0666667	-368.252	0	0.0555556	3.25898	68.6174	7.68271	-15.1481	5.18519	6.19153	0	0	11.4958	0	-3.29894	17.7537	-0.197675	24.7016	0.689576	-13.5183	231.036	0	3.53333	0	0.6214	-174.267	1.0463
1517919	0	-1.5625	6.70674	-13.375	-342.547	2.85633	0.0393472	-115.818	12.9375	0.408171	9	-4.22399	1020.18	0	2.20441	0	0	0.432772	0.283756	13.7325	24.8566	0.00780031	0.166667	318.877	0	0.0687831	4.37043	21.8794	2.60972	-11.625	10.125	5.78569	0.0105754	0.00920065	-4.90145	14.9984	215.893	16.4598	-0.30616	174.225	0.81805	-9.03828	-335.543	0	3.98684	16.4598	0.128165	-642.926	47
151819	0	-2.19008	0.943519	-0.413223	-243.775	2.7306	0.0680342	39.4243	-0.520661	0.664012	0	-8.41844	189.332	0	0	17.9917	-0.802693	0.100154	0.322227	-8.57046	0	0	0.214286	388.207	0	0.0935673	3.82307	69.2987	3.17171	-1.8595	-1.95868	0	0.0168651	0	5.84697	17.9917	9527.18	12.7038	-0.701918	-10.3413	0.910045	-14.6156	-9058.07	0	3.54286	0	0.129693	-700.281	1603.83
15209	6	-23.9805	-2.18923	-23.5166	349.84	0	0.063037	-129.066	15.0181	0.503596	0	-12.7436	1378.19	0	0	21.3128	0.0533849	0.311165	0.257121	39.6752	0	0.0112371	0.0571429	-1805.02	1.47204	0.122222	4.72227	74.3486	19.9775	-54.3232	10.8884	0	0.0206515	0.0185489	5.94003	21.3128	-610.552	0	-1.88475	107.088	0.876511	-46.6131	-1287.38	22.9547	4.23529	0	0.989473	-495.006	-124.48
1523656	0	-9.85714	5.46677	-1.12245	-175.656	5.33522	0.0354167	8.29025	2.71429	0.569821	2	-11.8429	957.544	0	0.981968	0	0	0.290977	0.281778	30.8891	4.63043	0.00476171	0.148148	-385.28	0	0.0660661	4.02176	41.8132	1.76317	-10.1837	7.36735	0	0.0124735	0.0068164	-10.3646	0	-565.252	22.6541	0.101203	-12.0476	0.860597	-26.8544	-167.075	0	3.82432	16.7741	0.155876	169.713	-119.454
152670	1	-3.8256	5.68294	-3.3344	58.3923	0.175506	0.065641	27.7376	0.3136	0.688525	1	-6.19947	133.655	0	0	26.8195	-1.12734	0.0581222	0.321715	2.5216	0	0	0.214286	-309.027	0	0.105263	4.02347	11.6298	0.704627	-0.9248	-0.3904	5.28229	0.0295139	0	10.9126	26.8195	-389.961	6.06637	-0.464023	-7.0544	0.90652	-9.8582	323.572	0	3.4359	0	0.0385269	-230.109	-83.5808
153005	0	-1.6	6.31487	0.712	-258.958	1.05876	0.0501587	-8.928	-3.6752	0.879521	1	1.46194	96.5069	0	0	8.37375	0	-0.177609	0.338958	-0.885381	0	0	0.285714	-237.221	0	0.0584795	4.00386	30.6618	0.662891	-4.6208	0.1024	5.33322	0.01875	0.0185185	-0.520246	0	27.5731	5.56345	-0.467225	5.66613	0.88118	-15.7987	-250.829	0	3.02439	0	0.0309821	118.15	4.2592
15301607	0	-7.18115	3.17561	-1.71731	10.6317	1.38005	0.0353909	-17.6581	2.05186	0.479811	5	11.6417	103.998	0	3.14701	0	0	0.171646	0.282834	-3.93096	8.78488	0.0082911	0.185185	-172.879	0	0.0584795	3.92158	18.1991	1.43715	-7.1008	1.21914	0	0.0161788	0.00355344	-4.44132	10.7904	-99.3958	16.8578	0.0523233	5.98101	0.821923	2.76862	-364.151	0	4.12121	22.0668	0.17756	215.882	-21.7925
15376	1	1.60651	1.69398	-40.7899	-711.687	2.45996	0.0513172	-97.2899	-9.34467	0.512893	2	-7.89971	-1193.57	0	2.11526	11.7188	-0.546273	0.396396	0.246717	-14.9309	0	0	0.0666667	-244.695	0	0.0925926	4.67141	49.2729	10.7954	-23.284	-31.2086	0	0.0135362	0.0145773	-11.7834	12.8873	-148.557	49.9834	2.30047	-171.999	0.878452	-24.5575	-706.518	0	4.21495	10.9029	0.469695	-904.997	-31.7456
15387	1	-5.89233	0.619136	3.49613	-164.609	0.32653	0.0379085	60.5628	1.02261	0.52178	1	-15.0715	324.111	0	0	0	0.11609	0.279186	0.309771	4.87489	0	0.00931818	0.25	-376.473	0	0.0854701	4.07635	69.0801	1.4543	1.24866	0.797739	0	0.0117808	0.00660891	-7.71958	0	-206.421	31.973	-0.519807	-25.9429	0.809812	9.35049	484.715	5.78324	2.96154	0	0.134581	-10.9476	-42.6645
153941	3	-12.2637	6.38227	3.14204	-465.454	0.00658875	0.0446595	-50.8376	-11.5722	0.576748	5	-2.47403	-335.285	0	0.632757	19.2364	0.704197	0.188147	0.270631	-17.8276	7.61598	0.00520833	0.0909091	-516.369	0	0.0942761	4.84357	11.9939	2.79923	-4.12	-7.60245	5.54729	0.0221398	0.0128181	-12.0903	19.2364	62.3941	0	-0.608447	-40.3518	0.908832	1.81174	-118.189	5.5167	4.15625	11.1639	0.277835	-171.484	17.4229
1542103	0	-13.3179	4.63177	-0.475258	597.977	5.47346	0.0289773	-16.3492	7.54183	0.553425	6	-15.2115	1400.28	0	1.85379	0	0	0.345692	0.275457	55.0532	13.7008	0.00535295	0.117647	-902.368	0	0.0787037	4.46839	36.2497	3.53124	-12.3852	9.53863	0	0.0132157	0.00906267	-23.0105	6.31761	-846.103	53.6164	-0.331207	40.8764	0.82371	-41.618	-123.345	5.64718	3.87879	11.0334	0.218942	24.6962	-177.24
1543530	0	-5.18367	-2.18974	-4.36735	-148.291	-2.65419	0.0487356	68.4703	-2.91837	0.431691	1	-16.2184	-397.215	0	0	0	-0.891177	0.178595	0.316349	-17.6537	0	0.00857143	0.2	-514.244	0	0.10728	4.22647	6.06637	2.31192	-0.612245	-2.26531	0	0.0142144	0.0210695	0.28406	10.7483	-858.375	13.1762	-2.43042	31.2052	0.87152	1.19059	-88.8637	0	3.71739	0	0.0563311	33.1935	-176.76
154417	4	-16.1555	0.820277	9.92562	-388.846	0.820277	0.0327333	27.6942	-3.70041	0.650406	1	-0.449411	-356.508	0	0	9.52867	-0.29384	0.225616	0.280539	-2.19489	0	0.00630752	0.173913	-1268.31	0	0.0763889	4.20672	38.2944	3.26737	-4.44112	-2.80527	0	0.0121528	0.0129695	-6.6539	9.52867	-269.377	18.4051	-0.945731	-73.1901	0.840436	24.4776	739.45	0	3.4186	0	0.391626	-123.541	-50.2314
154494	1	-2.70036	0	-0.605232	-312.585	1.60879	0.0403472	-21.3066	-4.70155	0.551794	2	0.0079258	-319.018	0	0	0	0.906947	0.301973	0.27923	-3.92128	0	0	0.0588235	-384.713	0	0.0676329	4.16833	12.1327	0.92408	-4.91558	-1.61237	0	0.0072397	0.00478316	-7.85554	3.20211	-340.76	30.4242	0.399156	-32.1375	0.860001	-12.8149	-178.031	17.603	3.60784	0	0.0868254	338.722	-71.5874
15459	1	-6.68366	2.32693	1.69303	-234.136	3.14679	0.0492222	-47.0198	-1.07804	0.497549	1	-7.82163	286.709	0	0	0	-0.366646	0.335736	0.310655	-7.2526	0	0.00520833	0.176471	85.1931	0	0.0483092	4.04243	37.1071	0.83012	-6.12071	2.51405	0	0.0124421	0.018615	-6.70073	2.58747	158.8	16.8764	-0.507337	35.8085	0.824061	-5.62814	-646.274	6.10397	3.26786	0	0.0819897	119.553	33.9292
1547484	1	-7.46429	4.03389	-3.75765	-22.5448	4.03389	0.0209357	-20.9413	-1.54592	0.822374	2	-34.5797	-252.81	0	0	0	0	0.173035	0.289732	-10.3881	0	0.00409722	0.193548	-85.7706	4.51387	0.05	3.44076	16.6904	2.8717	-6.7449	-5.77296	0	0.00933908	0.00483291	-11.879	0	22.616	32.7238	-0.07203	-13.5765	0.724771	-2.37879	-3.54218	0	3.43137	6.07602	0.119778	-1093.19	5.12755
1548076	0	-5.22222	5.05367	-0.111111	272.812	6.30333	0.0216667	-26.4444	2.88889	0.57991	2	-9.83157	-45.7997	0	0	0	0	0.345586	0.275768	-11.3237	4.63665	0.00390653	0.08	-872.234	0	0.0718954	3.86128	29.532	2.15744	-12.2222	2.22045e-16	0	0.011504	0.00838215	-7.63293	0	-629.058	12.9656	-0.101072	18.5556	0.832234	14.7064	-72.2796	0	3.62025	22.3843	0.163724	-392.215	-131.222
1548885	0	-8.23413	4.74391	-8.53345	671.782	2.7421	0.0454204	44.0506	6.76474	0.503213	0	-14.5373	-101.01	0	0	9.16885	1.41934	0.201935	0.290329	22.8545	0	0.0107899	0.148148	-1324.34	1.9477	0.0797721	4.45161	93.9835	3.74164	-10.6803	-2.86961	0	0.0153812	0.0163413	5.77482	9.16885	-885.154	27.1686	-1.6871	7.76473	0.885253	-25.0378	665.718	4.89548	4	17.2222	0.271708	-331.345	-187.408
1548887	0	-8.23413	4.74391	-8.53345	671.782	2.7421	0.0454204	44.0506	6.76474	0.503213	0	-14.5373	-101.01	0	0	9.16885	1.41934	0.201935	0.290329	22.8545	0	0.0107899	0.148148	-1324.34	1.9477	0.0797721	4.45161	93.9835	3.74164	-10.6803	-2.86961	0	0.0153812	0.0163413	5.77482	9.16885	-885.154	27.1686	-1.6871	7.76473	0.885253	-25.0378	665.718	4.89548	4	17.2222	0.271708	-331.345	-187.408
1548942	1	-1.25698	0.905432	-2.18326	104.939	1.42924	0.0406061	-14.2461	1.47688	0.622859	1	-7.21242	456.896	0	0	9.5157	0.0554454	0.313091	0.329356	11.7843	0	0.00611607	0.409091	-156.031	4.37854	0.0740741	4.61431	42.8766	0.756688	-2.55768	2.34194	0	0.0133783	0.00976316	-3.72197	12.4004	-99.474	24.8259	0.566891	56.5489	0.847039	-1.06185	-129.15	11.499	2.73256	0	0.0375896	-238.369	-21.2045
1548943	1	-1.25698	0.905432	-2.18326	104.939	1.42924	0.0406061	-14.2461	1.47688	0.622859	1	-7.21242	456.896	0	0	9.5157	0.0554454	0.313091	0.329356	11.7843	0	0.00611607	0.409091	-156.031	4.37854	0.0740741	4.61431	42.8766	0.756688	-2.55768	2.34194	0	0.0133783	0.00976316	-3.72197	12.4004	-99.474	24.8259	0.566891	56.5489	0.847039	-1.06185	-129.15	11.499	2.73256	0	0.0375896	-238.369	-21.2045
1548955	0	-2.76177	4.19299	11.3684	-1014.38	4.05039	0.030582	69.8141	-11.1108	0.659787	1	25.781	-1157.39	0	0	0	1.76404	0.335177	0.290672	-24.6549	0	0.005625	0.290323	-355.611	0	0.0666667	3.77426	41.9126	2.76685	1.28255	-3.12188	0	0.0100309	0.00927379	-8.11187	0.742594	154.262	52.6795	-0.045041	-58.1187	0.769547	22.1913	342.457	0	3.28	10.6054	0.0573041	530.224	33.6233
1548972	3	4.88265	3.65032	-17.398	-375.148	2.31643	0.0389107	-152.041	-6.62117	0.560414	1	-28.5899	-1034.04	0	2.03216	28.86	-1.11369	0.238159	0.296614	-42.0608	0	0.0085625	0.25	662.657	3.34924	0.0691358	4.80666	43.686	3.87148	-11.6582	-14.2385	0	0.0138258	0.0152811	1.20976	29.8719	403.159	27.7238	-2.27406	18.7003	0.882253	-10.2626	-1218.9	0	3.68687	28.1058	0.215239	-999.204	87.2347
1549000	1	-4.39349	2.51565	-0.990015	157.534	3.26264	0.0290691	-47.0826	-4.05695	0.727159	2	-12.7717	322.642	0	0	8.62632	-0.922697	0.14978	0.301434	-24.1674	0	0.00786765	0.275862	-208.878	0	0.0643275	4.07537	23.2596	2.94207	-5.14016	-3.48077	0	0.0167245	0.00732854	-15.732	9.3733	16.8632	37.7464	0.755792	22.4412	0.816048	17.2561	207.06	0	3.37895	0	0.130276	-1113.83	4.9068
15491403	0	9.66667	8.01749	-7.34722	1.12547	5.8663	0.0421549	-16.8587	-1.56944	0.799134	3	-23.2631	-236.59	0	0	0	0	0.250878	0.290003	-22.4741	0	0.00645833	0.307692	329.609	0	0.0588235	4.06077	69.2286	4.13034	-2.77083	-6.16667	5.52237	0.00992063	0.008433	0.769393	4.29601	-81.6186	50.4641	-0.168036	-10.1063	0.854083	3.86574	475.6	0	3.30682	0	0.217205	-516.09	-23
155290	1	0.8325	3.88732	-10.13	194.389	3.88732	0.0257778	-73.77	-1.275	0.736298	1	-31.0267	-84.1529	0	0	0	0	0.261119	0.287218	-10.0976	0	0.015625	0.047619	67.3083	0	0.0634921	3.93071	23.738	2.07861	-4.3175	-8.9575	0	0.0159722	0.00925926	-6.22352	0	259.888	19.6964	0.241738	-0.175	0.814654	14.3869	-282.988	0	3.48571	0	0.0541979	-1350.71	55.6425
155346	1	6.71259	1.31104	-7.56236	-220.164	1.16302	0.0507639	21.1111	4.26644	0.587639	3	-29.9492	1080.06	0	1.70499	9.94962	0	0.336198	0.311047	18.0775	0	0.0113122	0.227273	1354.35	0	0.0716846	4.31412	38.9703	1.58349	6.03912	4.28061	0	0.0193165	0.0157896	-3.86878	22.9541	899.655	10.9029	-0.00737582	-3.77778	0.802285	-14.552	427.493	0	3.36	10.9029	0.103472	-935.723	187.667
15547703	5	2.26056	1.91809	-6.42746	-913.961	0.549299	0.0388025	-32.8429	-9.90348	0.555034	2	22.0112	-200.513	0	0	19.0117	-2.30235	0.246406	0.304411	22.304	0	0.00873979	0.3	1362.92	0	0.0833333	4.64377	43.5855	2.31502	2.7426	-2.78512	0	0.0138704	0.00900621	5.37199	21.6489	963.503	25.6833	1.8656	-108.372	0.849116	-6.97815	158.285	6.04184	3.18519	0	0.0479813	-263.797	200.562
15558439	5	-5.91	-0.439209	3.06	-316.666	-0.477325	0.0615686	11.035	-3.86	0.684815	0	-1.42426	-389.628	0	0.590873	48.5145	0	0.0240919	0.279587	-9.91218	0	0.012625	0.115385	-291.618	0	0.0935673	4.50306	12.1327	2.0613	-3.74	-1.8	0	0.0171528	0.0136774	4.21364	48.9655	-445.156	6.06637	0.81709	-15.11	0.909708	12.8584	139.685	11.499	4	10.9692	0.129288	64.9785	-95.79
15560547	2	-3.22741	-2.69043	-1.67597	-14.6256	0	0.0513235	64.8034	-0.179509	0.477071	0	3.37159	36.8914	0	0	28.3053	-4.34052	0.301319	0.304976	0.385822	0	0.0103351	0.478261	38.765	0	0.107527	3.40614	6.42082	2.18253	-12.085	1.08871	0	0.0142698	0.0119599	1.66116	28.3053	606.448	25.6833	3.88414	-37.1962	0.714063	1.08644	322.51	0	3.05495	0	0.134569	-97.6741	132.5
15560563	3	-14.3265	10.6717	-16.5102	-611.678	0	0.0603704	8.18594	-21.4082	0.429735	4	-7.07356	-1429.62	0	0	0	-0.937672	0.312857	0.251801	-39.5258	0	0	0.111111	-1076.16	0	0.104336	4.73732	6.92374	6.88252	-20.3061	-21.7551	10.9176	0.0206485	0.0128856	-3.37988	3.27816	-1081.16	0	-0.809551	-152.515	0.873126	-26.351	-286.988	5.72499	4.5125	0	1.00676	258.089	-228.977
1556232	0	-0.692177	0.950903	-0.19161	-364.481	0.950903	0.030812	36.8702	-3.6661	0.528574	1	-2.95783	-271.581	0	0	0	0.628555	0.289238	0.30368	1.43518	0	0.00868776	0.291667	14.7895	1.81832	0.0716846	4.46328	18.0603	2.70624	4.13435	-4.15079	0	0.0105052	0.0114486	-8.50546	0	-261.602	18.4051	-0.318585	-43.779	0.873126	-7.86512	-548.793	0	3.2027	6.07602	0.278306	167.501	-59.6122
155806	1	4.90796	0.0279408	-24.2118	350.898	0.539543	0.0612222	-146.863	-11.775	0.395127	4	13.2109	-1570.64	0	0.739491	0	0	0.459173	0.287054	-22.3504	4.28731	0	0.2	1174.19	0	0.0842912	4.37109	5.91791	2.08908	-4.94449	-24.4923	0	0.0150742	0.00987654	-32.0402	0	582.238	4.5671	1.06588	-89.5917	0.810614	-13.203	-775.026	5.64718	3.51471	11.1639	0.103469	-711.428	119.685
15592	0	-7.65	1.10009	0.765	0	1.10009	0.0483951	-6.84	1.69	0.529687	1	9.23675	256.21	0	2.50926	0	0	0.359253	0.288536	5.03813	4.20731	0	0	-853.398	0	0.0833333	3.3037	18.3763	0.923991	-8.795	4.1275	0	0	0	-2.50216	2.50926	-443.498	5.69393	-0.176508	12.96	0.80507	-8.25727	-192.582	0	3.61765	10.7724	0.0700769	416.281	-91.48
1560	1	-0.4296	0	0.0252	13.0604	0	0.016	-1.6128	0.0244	0.616039	0	-1.5082	13.9817	0	0	8.38414	-1.3166	0.188952	0.363109	-1.61405	0	0.006	0.777778	-24.3912	0	0.0584795	2.34345	12.8416	0.0888715	0.0256	0.0248	0	0.0078125	0.00673401	-1.19769	8.38414	-60.6871	12.8416	2.48285	-4.1216	0.520216	-1.40236	13.9723	6.17168	2.18085	0	0	14.903	-12.1984
15604015	2	-8.95488	2.44647	-6.72855	620.536	3.27415	0.035	12.9198	1.78735	0.663959	2	20.2849	-888.145	0	0	0	0.256251	0.227221	0.268617	-14.7627	4.05368	0.006125	0.129032	469.854	0	0.070922	4.30565	91.1681	10.5472	-7.46228	1.10244	0	0.0123208	0.0133255	1.66629	4.0314	42.2417	29.8485	-0.210681	1.00926	0.831427	-8.19954	270.136	0	4.0283	0	0.690448	766.423	5.99112
1560402	0	0.72	0.930335	-6.6592	126.525	1.85431	0.0486275	-46.9845	-1.6928	0.595613	3	9.26474	-518.746	0	1.93841	0	0	0.252503	0.294065	-10.308	8.38795	0	0.1875	-0.382997	1.79755	0.0740741	4.29366	18.1991	1.42263	-5.1872	-5.7712	0	0.0204861	0.0102041	-8.20404	4.18262	-345.217	21.1935	-0.204575	-5.36691	0.896771	-12.7782	918.228	0	3.70732	10.9029	0.0939155	-16.6595	-69.3552
1562008	0	-1.10094	2.01767	-4.37253	-157.311	2.83143	0.0452778	-69.5967	-7.0999	0.435703	2	-10.4981	-524.325	0	0	0	0	0.437309	0.293587	2.87484	4.06846	0.0123457	0.25	189.768	0	0.0634921	3.97792	25.6833	1.39074	-1.89282	-7.34547	0	0.0164956	0.0103316	-3.26866	0.800093	234.463	41.4291	0.183747	-55.6235	0.860494	12.3375	-787.366	5.15644	3.0678	0	0.124587	-668.748	52.1457
15625	0	0	0	-2	-129.66	3.49191	0.0751515	-29.6294	0	0.558065	0	-7.03717	48.2651	0	0	0	0	0.163489	0.278789	-1.16539	0	0	0	-321.106	0	0.0888889	3.0958	0	2.36152	0	-4	0	0.01875	0.0218359	-2.67462	1.56492	-973.262	0	-1.57544	11.8735	0.705015	3.71542	621.367	22.998	4.89474	0	0.152568	172.776	-207.174
156333	2	-13.5351	2.4685	-3.55821	154.267	3.47004	0.0451462	-29.3494	-3.89498	0.611368	3	-1.93539	-1116.74	0	0	0	-0.157579	0.321966	0.283964	-29.1949	0	0.00873457	0.206897	-833.245	0	0.0833333	4.8096	24.9744	3.23823	-5.60591	-9.71876	0	0.0143092	0.0119051	-12.4434	6.64947	-280.611	25.1977	-0.118654	-44.6139	0.882714	2.90792	830.851	0	3.45361	0	0.236953	-1007.45	-56.0352
1564	0	-6.59184	3.80729	-0.44898	-39.6404	0.742594	0.0446465	-3.34259	0.571429	0.904956	1	0.538539	-8.96905	0	0	18.7415	0	-0.166406	0.320909	2.15959	0	0	0.25	-545.457	0	0.101852	4.23593	17.6962	2.66088	-7.10204	3.14286	5.32574	0.0354167	0	7.25504	10.4643	-427.623	0	-1.95124	9.27778	0.896369	-6.91645	-219.848	0	3.51064	0	0.0453859	353.944	-93.6378
156414	0	0.241597	1.64886	6.84688	-655.886	1.4905	0.0422222	124.354	-7.22005	0.521758	5	-3.53992	273.964	0	1.25784	0	-0.366489	0.247374	0.290269	9.44263	8.64883	0.00778963	0.243243	-140.925	1.18807	0.0666667	4.92452	36.7623	2.35282	3.03131	-0.485205	0	0.012826	0.00972209	-24.7682	6.55038	-67.312	39.2689	-0.856177	-32.8389	0.876521	22.5109	769.423	0	3.59434	10.9029	0.143212	389.822	-12.1729
156418	1	-5.3176	1.38305	-10.9736	96.1546	1.38305	0.0386928	-34.6629	3.1528	0.461384	1	1.42701	418.355	0	2.44027	0	0	0.264543	0.298986	4.29735	0	0.00904762	0.214286	-715.806	0	0.0797721	4.33259	54.2759	2.4156	-13.5736	0.6772	0	0.0111979	0.00842782	3.91786	5.9242	-415.802	24.5954	0.354944	-16.3525	0.85908	-60.2768	-99.3102	0	3.42529	10.7724	0.105124	-295.541	-84.8256
156422	0	1.15755	3.4768	-6.16015	-699.185	5.05486	0.0383621	-0.317867	-4.80298	0.541449	5	8.04507	-823.701	0	1.87124	0	-0.338093	0.378331	0.290155	-35.4848	4.81249	0.00664212	0.162791	344.913	0	0.0728597	4.64441	31.1892	3.71793	5.19754	-12.1555	0	0.0107645	0.0118047	-15.0503	12.7371	663.979	66.3148	-0.750223	-68.723	0.807319	8.83074	442.334	0	3.56028	16.4598	0.232067	91.792	141.454
15692209	0	-8.88942	0.912899	-7.50178	81.4402	2.80777	0.0574486	36.0864	5.44471	0.41816	1	-81.2984	507.545	0	0	0	0	0.205969	0.284473	-5.59876	0	0.015625	0	-787.201	0	0.0902778	3.57656	30.3318	3.79497	-8.01189	-1.21403	0	0.0255208	0.0129576	-3.96062	0	-1276.33	21.5447	-0.0773868	-24.1567	0.829868	18.6931	-701.569	0	4.17308	0	0.211982	-249.958	-273.056
15760	0	-3.34568	9.35494	-11.6173	159.629	2.6172	0.0471795	-44.6118	3.58025	0.677103	2	-11.0626	299.456	0	2.51343	0	0	0.351816	0.287803	-3.50328	0	0	0.142857	-403.932	0	0.0818713	4.18045	37.5855	1.32746	-8.28395	-4.37037	5.53492	0.0138889	0	6.02863	1.3106	-211.397	6.42082	-0.0686871	25.1139	0.871312	-11.7162	-157.673	0	3.39583	10.9029	0.13009	-773.619	-43.6735
1580719	0	2.26531	0.990142	-8.20408	-14.3239	2.35861	0.0458201	-57.8981	-5.06122	0.474489	3	-5.36918	-377.841	0	0	0	0	0.287733	0.292883	-5.09807	4.11385	0.009125	0.210526	166.566	1.67226	0.08	4.37878	24.2655	0.885984	-1.26531	-7.46939	0	0.0158435	0.0128181	-6.78424	12.5173	-323.137	5.56345	-0.0353618	-60.4321	0.895391	-0.176793	-99.464	0	3.8	11.4542	0.0888502	-432.442	-71.1582
1582687	0	-6.01627	3.26333	-5.86243	-221.332	2.91044	0.0383962	-5	-7.70414	0.68071	4	17.6272	-854.548	0	1.44003	0	-0.312686	0.00895898	0.282882	-12.1242	8.64412	0.00700617	0.157895	-221.561	0	0.0740741	4.3752	36.3982	4.02596	-1.59615	-7.93047	0	0.0116012	0.00853303	-5.12682	5.56045	-109.187	10.9497	-0.838421	-85	0.869021	12.3755	106.503	5.13156	4.17778	22.1603	0.180932	-420.258	-20.6154
158781	0	5.80465	2.5905	-34.9253	-843.522	5.11514	0.0480414	-193	8.11491	0.446124	6	-40.277	759.066	0	0	20.3933	-1.10404	0.399837	0.286835	-1.94928	16.3082	0.0102318	0.222222	638.677	0	0.0769231	4.74223	42.172	4.00297	-22.0911	-9.32031	0	0.0113297	0.0109057	11.5938	34.6986	591.18	28.6746	0.153839	17	0.849005	-9.52671	-733.114	5.69393	3.84762	22.5148	0.190081	-2319.63	125
158794	1	-4.73967	1.62861	0.473657	86.5832	2.32726	0.0305556	-16.7025	0.475207	0.708383	1	3.3264	-35.8515	0	0	18.692	-0.847368	0.110117	0.317656	-0.439487	0	0.00632813	0.375	-563.598	0	0.0592593	4.33934	23.2596	0.848232	-5.21694	1.34039	0	0.0093316	0.0102671	1.52034	21.8306	-102.377	11.1269	-0.611282	53.3388	0.890921	-16.0563	-21.8637	0	3.16	0	0.0495006	19.957	-19.7851
15897	1	1.4497	5.50738	-4.84024	176.276	0.00506944	0.048	-36.4379	-2.94083	0.386388	1	-14.5736	-331.782	0	0	0	0	0.240781	0.336256	-8.99124	0	0	0.142857	571.305	0	0.0777778	3.87314	24.9744	0.769441	-2.11834	-6.08876	5.50231	0	0	2.76326	0	523.154	12.1327	0.0967105	-36.3018	0.860611	-48.9053	-276.886	0	3.08889	0	0.0335307	-13.2631	108.373
159324	0	-16.8125	11.1346	0.5	16.9292	5.44222	0.0407436	-17.392	-9.5625	0.55901	4	-11.4011	-5.12778	0	1.69677	0	0	0.300442	0.27093	-17.8661	4.31607	0.00893913	0.105263	-1200.19	0	0.101365	4.51219	58.652	5.87449	-12.3125	0.25	7.2356	0.0185425	0.011162	-7.15716	2.13184	-1274.9	38.8507	-0.534211	-2.63657	0.870386	-10.4428	-4.34237	0	4.34	22.0298	0.21797	97.4208	-269.297
15945391	0	-9.64685	1.59742	2.99858	-397.47	4.05481	0.0430103	20.3225	-4.24101	0.673213	2	-2.66764	66.0757	0	0	0	-0.246648	0.100838	0.279212	15.6675	0	0.00866718	0.15625	-890.133	0	0.0917874	4.73255	55.5122	6.24447	-7.36775	-1.27234	0	0.0132329	0.00975969	-13.3791	2.84114	-1552.72	25.6833	-0.177033	-25.4413	0.832783	12.4604	-10.0355	0	3.57843	0	0.455066	145.422	-348.462
15945539	1	-12.3195	1.79165	-9.54438	1324.18	1.82887	0.0333224	-104.889	10.6686	0.434453	4	-20.8987	-551.971	0	0	0	-0.463729	0.296601	0.281464	-13.2589	3.63993	0.00773148	0.151515	-212.043	0	0.0772947	4.01806	11.1269	3.47815	-17.3669	-11.1006	0	0.0156524	0.0123255	-6.72434	14.9126	288.302	0	0.686909	8.27071	0.766879	3.08451	-500.342	0	3.84211	0	0.138165	-1588.84	66.2249
15951529	0	-19.1875	-3.42028	1.9375	-392.852	-2.90693	0.0482696	-18.0365	-8.3125	0.314071	4	-29.3261	956.34	0	0	0	-1.46452	0.332576	0.280869	1.3864	0	0.00957305	0.0882353	118.901	0	0.113208	4.65727	62.4636	5.8958	-13	5.5625	0	0.0224015	0.013582	-19.2487	11.1195	-10.316	17.0326	-1.72266	130.392	0.839759	18.8214	-2580.47	5.11244	4.32941	0	0.311785	-293.142	-0.395833
159642	0	1.94806	11.2751	-14.2853	76.3721	5.57708	0.0329815	-53.0644	-2.4096	0.687906	2	-33.5813	-633.973	0	0	0	0	0.321269	0.278579	-35.1895	0	0	0.142857	-384.559	0	0.0714286	3.69566	49.0669	2.56809	-14.4924	-11.4024	5.69804	0.0129419	0.0204082	1.14596	0	-500.238	32.352	-0.000392	-5.51019	0.757658	-12.651	-533.727	0	3.45833	0	0.0781043	-792.417	-105.38
15983966	1	-6.40312	7.60759	7.65289	-789.476	1.23588	0.0409767	5.93786	-4.67493	0.465965	5	13.822	419.85	0	1.64538	0	-0.715062	0.269515	0.286114	-32.909	4.4912	0.00863536	0.166667	-218.752	0	0.078853	4.81683	37.734	5.16196	-3.40771	6.44995	5.62315	0.0161045	0.0120682	-23.5225	0.629031	610.802	66.7238	-0.933296	27.4267	0.824237	47.3241	521.444	0	3.8374	16.0345	0.384986	-295.968	128.926
159916	0	6.08673	1.94229	-5.16327	-1039.11	4.45578	0.0545098	24.3664	-16.352	0.69559	2	-7.65762	-796.443	0	0	19.6819	0	0.27751	0.289344	-33.4489	0	0.01025	0.16	691.454	0	0.0802469	4.22281	51.3264	4.50639	3.98469	-12.0204	0	0.0172943	0.018366	-8.10227	20.3702	481.938	40.6761	0.0571276	-73.8561	0.839377	-19.6237	904.551	11.499	3.77333	0	0.224228	-110.529	101.113
15993715	0	-7.31693	6.0794	-5.4662	97.1023	0.896492	0.0403216	-44.3396	-2.41752	0.464917	4	8.43866	-763.787	0	5.58407	0	0.620257	0.291662	0.268196	-8.42472	9.60907	0.00862269	0.0645161	-638.203	8.67614	0.0740741	4.10513	42.4839	2.8251	-3.78259	-11.8134	0	0.0123097	0.0106352	-10.4483	4.24997	-592.482	38.7876	0.0768845	-45.9859	0.840369	25.5848	-199.937	11.4304	4.35065	33.1002	0.244247	-152.285	-124.848
16007391	0	-2.58588	1.69914	13.3061	-534.679	2.34804	0.0289778	94	0.334373	0.52699	7	0.572822	433.257	0	1.51301	9.08921	-0.294801	0.263214	0.29503	4.83546	12.8975	0.00785276	0.325	-266.169	0	0.0503145	5.19647	43.2974	1.92755	0.485409	14.2199	0	0.0114518	0.0073988	-17.8691	22.7478	275.725	30.4133	-2.23098	-58	0.912666	-9.96138	216.995	5.81786	3.47059	10.9029	0.111769	1059.49	61
16014341	1	4.36578	1.3665	-7.44002	-250.812	1.87209	0.0508672	-6.49201	-1.7139	0.523955	5	15.1644	463.085	0	0	0	-0.684591	0.241963	0.29702	5.07904	15.5991	0.00978836	0.193548	321.578	0	0.0938272	4.74045	12.4872	3.92431	2.83431	2.71842	0	0.0178086	0.0116053	-4.33015	10.9363	-59.2722	16.7679	1.50725	-16.2058	0.831344	-6.96376	629.469	5.69393	3.72289	0	0.192378	162.077	-31.6324
16014494	1	4.36578	1.29447	-8.44002	18.5602	1.80127	0.0477513	-5.14449	1.39249	0.523955	5	18.4655	22.8197	0	0	0	-0.684387	0.241963	0.297284	0.206076	15.6109	0.0117303	0.193548	546.705	0	0.0888889	4.82555	12.4872	4.00881	0.621548	3.64464	0	0.0174132	0.0107156	-4.33015	10.9408	61.7938	16.7679	1.50725	-120.099	0.845752	-18.1286	281.796	5.69393	3.73494	0	0.192378	938.624	-6.63241
16016502	0	-11.8809	3.35298	-0.224377	15.2431	4.1103	0.0441026	-63.8852	0.315789	0.448381	2	-13.7105	262.347	0	0	0	-0.343683	0.312683	0.28525	7.49478	4.09665	0.00647377	0.166667	-134.758	0	0.0808081	4.59648	36.9587	2.03632	-2.88643	-0.404432	0	0.0143219	0.00993082	-3.74408	0.655273	-335.248	36.0833	-0.0173896	-20.5673	0.884363	2.69722	-736.895	5.15644	3.6087	0	0.158117	-524.308	-71.2825
160355	2	4.92751	2.69161	-4.56065	-1029.63	2.35071	0.0347447	-109.723	-23.5044	0.548161	6	-15.339	-607.892	0	1.526	9.47355	0	0.4041	0.287107	17.2	13.75	0.00616477	0.285714	-78.6995	0	0.0643275	4.60633	25.8317	1.91808	3.23077	-17.8328	0	0.0132639	0.0122573	-24.7737	16.0617	208.792	17.5847	0.594659	-130.306	0.854101	26.4277	-276.798	16.9817	3.3617	11.1639	0.122063	-420.184	45
16038120	2	-13.6835	2.2336	7.32897	-222.189	3.94956	0.0380171	67.2219	-2.18322	0.644152	7	-10.6972	587.098	0	0	0	0	0.258026	0.283504	17.2048	8.8765	0.00834635	0.195652	-755.143	0	0.0942761	4.8887	58.0023	7.3103	0.506246	0.172516	0	0.0135652	0.0102207	-38.7833	6.01405	-705.029	57.7976	-0.0455857	-7.0714	0.808482	-13.7647	1268.37	15.6551	3.48718	0	0.251327	732.29	-152.879
16041424	0	-3.16305	2.11906	5.04343	-365.295	5.21837	0.0301961	43.2727	-6.91634	0.568821	7	-12.0416	-359.176	0	0	0	0	0.362009	0.293346	17.0973	13.6997	0.00536315	0.16129	68.2888	3.98755	0.047619	4.35445	25.6109	1.74346	7.11499	-3.31007	0	0.012039	0.00864403	-22.1901	10.4859	310.757	54.89	-0.742008	-65.9972	0.837491	7.20108	656.066	11.6423	3.5	12.152	0.13973	-68.1889	66.7668
160416	0	-2.66	6.7113	-3.22	0	0.24963	0.0613889	-0.08	1.96	0.504509	6	0.262301	264.276	0	1.40435	6.77778	0	0.0821643	0.338963	0.362157	11.5278	0	0	-268.137	0	0.0617284	4.22193	0	0.323122	-2.89	0.14	5.30694	0	0	-13.1961	13.6389	-188.133	5.5167	-0.522872	38.44	0.909143	-2.05426	78.6694	5.64718	3.71429	11.1639	0.0458887	-173.391	-38.91
1604254	0	-3.47347	2.04109	-0.169615	-385.212	2.21762	0.0408081	-15.957	-4.10614	0.594863	3	17.516	84.3345	0	1.82027	0	0	0.222791	0.29023	0.589002	8.46523	0.00635417	0.142857	-121.394	0	0.0555556	3.59487	29.2971	1.29854	-4.70343	0.587929	0	0.00806781	0.00565924	-5.80636	4.54263	225.902	16.7208	0.0809057	-9.33977	0.842768	2.73772	-149.547	0	3.83019	10.9029	0.0838494	79.646	49.0572
16043	0	-4.4142	0.630116	-6.31953	0	1.19493	0.0608547	-77.7041	4.04734	0.646739	0	4.17084	796.231	0	0	18.6492	0	0.387826	0.326001	15.3141	0	0	0	236.341	0	0.111111	3.00663	23.6141	1.67978	-9.21302	5.21893	0	0	0	4.23347	18.6492	380.916	5.56345	-0.377466	40.5858	0.672385	-15.2156	-586.8	0	3.29545	0	0.0335447	-263.55	81.0947
16046239	1	-6.20571	8.12356	-17.8716	-53.6986	5.18534	0.0622222	-58.8669	5.63971	0.583033	1	-21.4696	173.593	0	0	0	0	0.357124	0.265159	10.6159	0	0	0.1875	-374.862	0	0.0899471	3.97833	34.9619	3.15692	-18.9703	-6.44828	5.69373	0	0	1.30392	0	686.182	22.3926	0.27656	-21.8395	0.802336	-27.9463	-2911.4	0	3.56863	0	0.393395	-828.637	135.612
16048642	1	17.7634	6.8578	-11.8823	-937.538	2.05255	0.0411338	-60.0868	-21.9394	0.401215	7	-25.5977	-1135.38	0	1.29998	10.0219	0	0.477287	0.287003	11.1311	16.7856	0.00903549	0.147059	1286.54	0	0.0725624	4.85731	56.3914	2.83987	8.08799	-16.1471	5.93051	0.0161948	0.0116423	-12.2702	21.0139	1174.16	31.4479	0.708763	-121.395	0.856627	-16.2537	128.425	23.0857	3.61111	22.5517	0.194087	-950.525	247.735
16051987	0	-2.34072	6.37611	-1.47368	0	1.10417	0.03125	-11.5556	0.271468	0.721992	3	1.82234	82.4125	0	0	0	0	0.31563	0.326573	0.501533	3.76023	0	0.25	-27.8865	0	0.0493827	3.93214	12.6111	0.0985919	-2.07202	0.0193906	5.27194	0	0	4.22161	6.56829	140.089	12.1147	-0.21447	3.93967	0.909811	0.644053	-56.83	0	2.75	0	0.0186339	67.614	30.4571
160588	0	4.38489	1.57961	-7.78763	-870.223	4.23685	0.0493827	-24.5721	-10.4539	0.615003	2	-3.69238	-609.545	0	0	0	0	0.279726	0.284669	-21.0237	0	0.0104167	0.166667	724.296	0	0.0952381	4.10972	32.2944	5.83164	-2.31469	-10.4819	0	0.0162326	0.0155671	-9.21935	14.3632	356.894	34.1313	-0.579065	-98.1221	0.826009	-15.4052	437.933	11.3748	3.75	0	0.246595	-92.783	71.3635
16061185	0	0.307861	0	-0.0866699	48.1886	0	0.0109091	17.9502	0.288574	0.875402	1	-1.38558	74.6723	0	0	8.59896	0.0232337	0.130305	0.362205	-0.780055	0	0.0025	0.708333	-11.7565	13.2671	0.0277778	4.07692	38.5249	0.0880018	-1.31592	0.524902	0	0.00347222	0.00290487	-3.03409	11.2553	-51.0823	25.6833	0.241116	2.4043	0.7914	-0.0156033	42.3705	0	2.22609	0	0	-4.61668	-11.0449
16094766	1	8.2848	6.65812	-0.265575	-598.949	7.73353	0.0441383	-9.81866	-20.8316	0.473567	3	-12.8135	-1156.44	0	0	0	-0.0911907	0.400531	0.273177	-6.99026	4.7564	0.00525239	0.0882353	1168.21	0	0.0666667	4.51587	43.5279	4.5034	9.35991	-17.0057	0	0.0156651	0.0133612	3.79994	9.05448	1614.76	35.3499	0.652299	-168.472	0.840683	23.6076	428.314	5.69393	3.97087	16.9448	0.401922	34.1397	344.117
16102146	2	-2.56	2.95682	-11.0475	1953.73	2.94687	0.0498765	-51.7165	3.68	0.62444	1	-7.18308	-2029.53	0	0	10.7687	1.37001	0.242877	0.302185	-34.6655	0	0.0118438	0.16129	-255.2	2.29536	0.0724638	5.12323	57.7299	5.93982	-7.74	-17.7575	0	0.0158617	0.010558	-2.10656	10.7687	-101.594	35.9738	-2.31447	-71.5467	0.852177	-4.03898	-621.335	0	3.42609	0	0.21721	226.923	-21.8489
16112820	0	-6.73354	4.56559	5.89986	-229.312	8.80794	0.0415333	37.4675	-5.90501	0.534782	2	6.23563	-530.957	0	0	0	0	0.29193	0.275046	-9.11825	4.90228	0.00592949	0.162162	-801.375	0	0.0726496	4.05919	72.7964	2.65239	0.172154	-1.9808	0	0.0116494	0.0131259	-6.80869	0.659289	-730.708	45.3375	-0.320187	-29.0863	0.808522	11.9015	340.78	11.5847	4.06383	45.4231	0.207116	532.032	-155.303
16114799	1	1.93849	3.49726	-24.9227	119.162	5.03839	0.0468226	-214	-5.14418	0.467667	1	-40.1153	233.348	0	0	9.42279	-1.19641	0.34954	0.279012	-13.5331	0	0.0121691	0.166667	-817.631	0	0.0826873	4.55882	47.7311	4.09199	-21.7455	-15.4429	0	0.0207653	0.0154417	-5.24145	12.3612	-286.892	22.2538	0.284236	117	0.810846	-25.6129	-1124.93	11.499	3.8022	11.1269	0.0998633	-2124.51	-58
16117018	2	-0.54321	3.98698	7.68075	-189.974	7.45046	0.0369665	27.0196	-3.44579	0.551682	3	17.2072	-1011.77	0	0	0	-0.016132	0.283805	0.282221	-6.963	0	0.00715278	0.113636	380.006	0	0.0529101	4.92673	49.5943	6.26643	-5.95698	5.86613	0	0.0107382	0.00991182	-18.1981	3.07985	224.29	40.5521	-2.03728	-124.023	0.837964	-14.1156	-301.272	11.313	3.73381	11.3237	0.366069	1666.29	42.7091
1612038	0	2.9675	1.80885	-11.89	196.958	3.03774	0.038963	-67.84	0.81	0.459512	2	1.65385	-441.9	0	1.78455	0	0	0.402864	0.282226	-19.955	9.12128	0.006875	0.208333	121.159	0	0.0694444	4.28418	42.819	1.40556	-5.45	-6.45	0	0.0118464	0.0122682	-11.4643	0.913564	-232.913	35.2436	-0.266165	10.36	0.865398	-3.46295	-402.249	5.8244	3.51429	22.2908	0.0773275	-714.86	-51.2
16126651	1	-0.871961	8.52059	-12.3638	691.835	3.46763	0.0367715	-109.341	1.82795	0.472258	6	-30.3859	-374.638	0	1.37631	0	-0.0698799	0.32672	0.275109	11.3272	13.5874	0.00837522	0.135135	49.4564	1.35539	0.0683761	4.71054	55.3159	3.34376	-6.81163	-6.66267	6.25944	0.0144756	0.0109405	-10.9269	5.61653	-322.822	29.9041	-0.702523	35.2776	0.877841	4.27351	-552.555	5.64718	3.95146	22.2908	0.213899	-1054.73	-70.6066
16126782	0	-0.535147	1.66006	-0.157596	-217.063	1.31329	0.0337778	-19.9408	-2.48866	0.665442	1	0.770514	-288.077	0	2.57086	8.37398	-0.291168	0.211928	0.308972	-3.64964	0	0.00760417	0.363636	-352.036	0	0.0576132	4.06728	41.4997	1.38577	-1.72506	-1.82766	0	0.00843254	0.00503905	11.9664	10.9448	-387.286	31.4361	0.65289	-39.8559	0.858618	4.7669	-38.6202	0	3.02703	10.7724	0.0893156	-78.2306	-83.7755
16129706	15	9.68545	25.6259	-0.190196	-302.395	1.86014	0.0391311	338.295	-0.0932007	0.571849	18	62.3587	322.148	0	1.26443	43.1719	-16.7523	0.192351	0.304084	20.0397	0	0.00787406	0.216667	794.452	0	0.0814355	5.21212	100.706	8.62455	10.368	-3.17581	23.1277	0.0142533	0.00941207	5.94013	76.077	-175.591	35.4353	1.35494	-310.79	0.774287	-74.6028	3457.14	0	3.33333	10.9029	0.176098	305.734	-36.9677
16129995	15	6.91182	-1.78722	-18.9266	1526.68	-1.51798	0.0432695	57.8729	30.6868	0.482452	19	10.3279	1345.79	0	0	57.971	-12.9625	0.296351	0.282335	11.7961	23.6596	0.00906919	0.097561	560.901	4.54148	0.106861	6.01564	85.7793	18.4402	13.0554	-10.5794	5.22928	0.0149054	0.0119462	-19.5372	92.2473	-968.532	57.109	1.65631	-173.717	0.882266	-26.6707	308.784	0	3.85124	6.07602	0.742766	-3244.34	-212.733
161566	1	-3	0.806667	-3.75	-327.633	1.23942	0.0466667	-36.3316	-3.25	0.769147	0	-12.9605	215.957	0	0	27.1269	0	0.110212	0.309656	1.96486	0	0	0.285714	-223.906	0	0.0864198	4.25343	17.6962	0.709471	-4.5	-3.75	0	0.0150463	0	2.33619	27.1269	-150.694	5.56345	0.596968	20.699	0.907247	-10.5077	-257.165	11.499	3.1087	0	0.0375896	-384.829	-32.0816
161591	2	-26.3411	1.44776	4.32213	-2686.54	3.46686	0.0582552	-16.1706	-45.1812	0.521082	6	-19.8953	134.495	2	0	21.27	-1.19056	0.261448	0.227543	46.8869	0	0.013152	0.0545455	-3235.34	0	0.122685	4.5404	44.8474	42.7273	-18.038	-23.7064	0	0.018033	0.0145329	-9.22871	28.594	-3489.32	22.5017	2.30559	-69.2133	0.76047	70.6891	-1738.51	9.74191	5.44872	0	2.68079	1176.77	-764.904
16187238	3	-0.705707	1.96922	-6.07491	-630.469	2.73738	0.0339039	-46.591	-8.48603	0.532816	3	-7.95352	-232.49	0	0	0	0.228502	0.422214	0.299824	4.70589	4.42532	0.0104265	0.241379	846.81	0	0.0611111	4.59902	59.2141	2.70544	-4.4896	-5.0434	0	0.0119792	0.00863453	-12.8766	4.42532	236.583	43.7889	-1.30262	-60.2854	0.840743	-48.3319	-502.272	5.78324	3.2	0	0.165787	-176.27	47.4566
16188892	0	-6.00551	3.68038	-0.73921	319.425	0	0.0339352	-25.5574	2.24702	0.498472	2	-1.07212	20.8726	0	0	0	1.73182	0.168511	0.289159	8.18574	0	0.00776786	0.0434783	-251.515	16.6411	0.078853	3.5529	30.3801	0.955413	-0.149679	-1.69605	0	0.0118848	0.0110665	6.70143	2.94893	-178.217	0	-0.74343	-7.26814	0.812966	-5.86216	-122.349	11.5665	3.94545	0	0.0822223	-134.306	-37.483
16190091	2	-6.85688	2.52217	-0.63004	-513.719	3.22506	0.0329345	7.92582	-9.46661	0.447284	3	18.1153	-1148.35	0	0	0	0.095752	0.432789	0.297502	-7.92951	4.36833	0.00941422	0.2	-261.897	0	0.0740741	4.73413	58.7357	2.78765	-7.95137	-4.90058	0	0.0115294	0.0113109	-12.6935	4.36833	-248.885	24.2295	-1.41156	-108.924	0.857559	-39.5217	-127.072	5.78324	3.30841	0	0.169677	541.424	-52.4177
16190867	2	-4.61301	3.27746	-6.19135	292.474	4.04828	0.0330627	-49.7401	-3.85058	0.51947	3	-15.884	-337.268	0	0	0	0.233617	0.444079	0.294027	-12.3996	4.51509	0.00932324	0.266667	39.7705	0	0.0704607	4.67986	58.7112	3.07849	-8.10804	-6.4136	0	0.0124888	0.00903458	-12.9132	4.51509	-211.605	56.7545	-1.12773	-11.5722	0.860811	-20.7341	-257.814	5.78324	3.16379	0	0.181969	-837.582	-45.3268
16193984	1	-1	3.48212	-6.23438	757.579	4.3608	0.053545	-2.6412	6.0625	0.699211	1	-2.09982	157.305	0	0	9.9227	0	0.448973	0.332476	2.63459	0	0.0053125	0.263158	981.842	0	0.090535	4.03145	52.6693	1.88185	-7.125	5.45312	0	0.0215567	0.0234122	-2.93001	13.1889	408.918	16.8764	0.190637	-33.3364	0.739243	-52.2986	-669.256	0	2.90361	0	0.0710052	571.622	83.0278
16195819	2	-0.0647352	1.7274	-11.9737	1189.39	1.78805	0.057619	29.4224	7.66591	0.619015	0	1.38146	-619.625	0	0	18.2456	-1.11421	0.261146	0.309192	18.3137	0	0.00941176	0.208333	184.727	1.67881	0.0784314	4.33578	28.5358	2.62316	5.06564	-6.25351	0	0.0222953	0.0121177	-0.512751	18.2456	408.853	11.1269	0.982925	-107.118	0.7941	-0.618194	958.198	0	3.29412	0	0.0784017	-398.442	86.9602
16196326	0	-13.4944	3.34448	0.530181	-311.236	2.50931	0.0344986	67.6054	-1.41676	0.463958	4	20.692	470.035	0	0	0	-0.596539	0.272908	0.290391	7.87461	0	0.00779964	0.225806	-1789.83	0	0.0899471	4.86812	12.1327	3.47171	-11.8681	7.49212	0	0.0139793	0.00810185	-14.3093	20.3028	-1666.81	10.5711	-0.907218	-68.3155	0.854765	-16.1884	943.771	5.69393	3.56044	0	0.302275	529.28	-362.986
16211224	3	-13.9201	0	9.79514	0	0	0.0903175	28.5	0	0.642955	1	4.96985	0	0	0	9.49366	0.314491	0.204545	0.281812	0	0	0	0	-1034.75	0	0.0864198	3.80351	13.4685	2.47221	-8.37326	2.64062	0	0	0	-6.17227	9.49366	-368.937	6.42082	-0.864851	0	0.844639	15.311	558.919	0	3.53061	0	0.359607	117.938	-74.25
16212154	0	-2.93878	-0.889989	-2.20408	-535.494	-2.58002	0.0609524	-60.8539	-6.22449	0.692982	0	-1.74193	-156.455	0	-0.412116	47.9095	0	-0.00748574	0.278799	-6.48135	0	0.0146094	0.0416667	-99.9946	0	0.0925926	3.96274	18.1991	1.85587	-4.46939	-5.65306	0	0.0155382	0.0151559	18.2614	47.6336	112.343	24.2655	-0.330445	-8.28327	0.847369	1.80044	-357.816	17.2593	4.67308	22.2929	0.102138	-169.825	25.5127
16212981	1	-27.1668	2.53474	2.18344	-290.798	2.84212	0.0407456	-21.1083	-8.82025	0.522501	3	15.5427	7.47825	0	0	17.3057	-1.542	0.344425	0.282443	-14.929	0	0.00893827	0.0625	-738.672	0	0.104019	4.72875	49.3638	7.06464	-26.7455	12.1874	0	0.0212079	0.0152567	-16.6174	19.7788	-795.909	12.9656	-0.91704	-15.3161	0.883413	-53.1526	-1102.92	0	3.79412	0	0.644417	1547.22	-167.42
16218899	16	-5.75	23.0782	9	-787.132	0	0.0521569	-68.7301	-18.75	0.850996	5	-0.543038	-1073.5	0	0	82.3281	-0.845165	-0.000810816	0.280216	-38.484	0	0.0113206	0.238095	-386.812	0	0.10929	4.74907	19.3864	5.03588	-5.75	-4.25	23.0782	0.0180093	0.0120325	13.3026	84.8516	-720.561	0	4.99837	-28.9513	0.888622	34.8537	-545.062	12.5801	3.4586	0	0.238294	458.041	-156.591
16218975	0	5.93878	2.16647	13.7347	-2484.38	4.95509	0.0398333	40.1449	-26.6939	0.498166	1	18.5138	689.445	0	1.67747	0	0.0203441	0.438709	0.284777	11.4846	0	0.00990769	0.352941	880.726	0	0.0772947	4.5954	82.8912	5.73564	0.816327	-0.938776	0	0.0163524	0.00957459	-11.1955	0.896818	16050.1	74.9369	0.16638	-142.529	0.847022	1.17168	-1972.81	5.78324	3.2931	10.9692	0.244242	866.724	2763.84
16218979	6	6.37734	-0.212823	-10.8228	-833.177	-0.712062	0.0359111	-93.9367	-11.4562	0.433494	2	-4.91843	197.314	0	0	10.3853	-2.9207	0.359165	0.303842	-5.86471	0	0.0104891	0.3	809.057	0.345626	0.090535	4.76458	38.3189	3.30358	1.02387	-10.149	0	0.0146218	0.0112977	-11.4064	15.1276	951.623	19.2625	0.0901771	50.5717	0.859727	6.05159	-835.394	17.8953	3.15862	0	0.0348145	-611.639	201.424
16218996	4	-39.5451	-2.24992	-2.63158	-118.285	0	0.0596701	-45.4078	1.52416	0.606488	0	34.2771	539.171	0	0	32.3339	0.310572	0.283997	0.25129	11.2185	0	0.0128609	0.0645161	-3079.97	5.00234	0.163522	4.78817	55.589	22.796	-38.333	10.4115	0	0.0205352	0.0151927	12.5528	32.3339	-2752.12	5.5731	1.48641	50.8911	0.901199	-41.6533	-1315.47	11.5665	4.23932	0	0.922033	1391.94	-580.002
16219061	6	-28.2661	0.350828	3.98847	-35.815	0	0.0604204	36.0581	-1.88082	0.731258	0	18.3509	110.038	0	0	10.0684	0.474345	0.304567	0.258113	-7.22935	0	0.0191883	0	-2001.5	0	0.130081	3.8241	80.4532	17.496	-16.2661	1.44483	0	0.020076	0.016572	8.29361	10.0684	-558.159	37.5191	0.131044	1.35637	0.84882	-7.1978	-266.805	5.78324	3.75893	0	1.04266	753.885	-129.512
16219462	1	-3.60421	-2.57883	-4.37442	418.291	3.33189	0.0443835	39.2143	-27.288	0.524373	1	43.8862	-2799.88	1	0	31.0186	-1.85722	0.34307	0.274651	-64.4867	0	0.0118313	0.209302	-158.044	2.0577	0.111111	5.02254	95.1766	12.2115	-0.636095	-10.7694	0	0.0172463	0.0107258	-8.85149	31.0186	102.251	43.4789	-1.00631	-180.505	0.871796	-43.9796	-81.5132	23.204	3.9026	0	0.609024	1861.35	23.4379
16219612	1	-9.77686	5.88252	-4.12035	97.6384	5.8725	0.0477778	59.6674	4.15341	0.572173	1	12.3547	359.468	0	0	15.6244	-2.51407	0.192965	0.289144	3.45458	0	0	0.0740741	-1263.4	1.11574	0.0911681	3.91456	35.5984	5.27574	-23.423	6.19112	0	0.00491308	0	7.42781	19.4128	-735.435	6.42082	-0.912182	42.3409	0.768379	-10.4461	-33.9175	0	4.03896	0	0.373267	600.936	-152.502
16219895	2	1.78439	0.844429	2.86094	-680.103	0.844429	0.0265359	57.4594	-4.04152	0.7642	2	11.176	-218.182	0	0	10.8792	0.0433322	0.228401	0.314511	4.51865	0	0.00494565	0.448276	-158.72	0	0.0507937	4.38832	11.9843	1.61996	2.18988	-2.30623	0	0.00636574	0.00626522	-10.7395	13.9816	187.009	31.4946	0.319845	-42.4302	0.80672	-3.91276	474.351	0	2.752	0	0.0507934	336.898	40.917
16219989	0	-0.062435	10.6311	-0.496358	-8.61011	0	0.0133333	-0.570239	-0.726327	1.43084	3	-2.8392	-56.5883	0	0	0	0	-0.0649013	0.390165	-5.71043	0	0	0.777778	16.5066	0	0.0277778	3.16356	45.4415	0	-0.166493	-0.775234	10.6311	0.0104167	0.0123457	-1.74238	3.28556	86.0552	39.0207	-0.0158183	-0.358885	0.780758	6.51157	70.8118	0	1.98039	0	0	-30.6247	18.64
16220015	6	-26.6992	0.229913	-18.0816	-610.427	0	0.0616869	-141.61	-5.9632	0.447966	0	30.6165	-166.239	2	0	11.4417	1.89126	0.381841	0.223787	-6.1285	0	0.0146185	0.03125	-1860.63	0	0.126667	4.49817	36.6714	17.0745	-35.7248	-12.1104	0	0.0209541	0.0180692	0.794923	11.4417	-1448.45	30.4087	2.27164	36.6208	0.853291	-22.8712	-743.425	5.60105	4.78505	0	3.35405	432.167	-304.789
16220051	16	3.69822	-1.68448	8.2426	-560.042	0	0.0479196	175.834	-3.21893	0.664659	4	9.31875	19.3691	0	0	86.3356	-1.35179	0.158879	0.29457	-1.44498	0	0.00966548	0.316667	573.981	2.91075	0.0846561	5.14814	24.8356	5.55615	2.69231	6.98225	0	0.0151616	0.0130018	-13.9233	91.2774	826.24	49.4373	3.73856	58.2525	0.848214	-0.667964	945.462	18.808	3.34234	0	0.27187	445.942	177.342
16253428	0	-5.218	6.06327	-9.116	-326.248	5.53488	0.0394565	-18.1396	0.5868	0.46452	5	-5.01397	-59.8508	0	2.96052	0	-0.122247	0.355921	0.277547	-2.3291	13.1239	0.00707589	0.142857	-104.753	0	0.0711111	4.60307	31.5437	4.03704	-7.8456	-8.224	0	0.0124717	0.00901229	-1.51506	15.8589	442.671	33.3709	-0.510229	34.9561	0.862561	22.646	-15.0236	15.9352	4.14607	27.8075	0.277032	-565.532	100.834
16273006	0	-19.36	3.89593	-4.12	520.198	4.20976	0.0429293	-24.8859	-1.36	0.646885	3	-13.6197	405.863	0	0	0	-0.244055	0.210506	0.284616	-26.3953	0	0.01005	0.129032	-1147.42	0	0.120773	4.24446	49.2398	5.64137	-4.64	1.2	0	0.0170139	0.0112912	-27.2979	0.254319	-1225.37	4.30522	-0.679047	69.5195	0.766917	-29.7582	867.968	0	3.52941	0	0.177639	-468.745	-260.678
16273161	1	-7.52032	3.13278	-3.12524	160.565	4.05981	0.0339259	-19.597	2.81096	0.58323	2	-8.80806	94.8213	0	0	0	-0.193406	0.216192	0.296344	-12.3946	0	0.0100658	0.185185	-883.309	0	0.0802469	4.48008	54.6548	2.43871	-8.10397	0.645558	0	0.0110243	0.00842052	1.47483	5.89023	-1197.92	23.7352	-0.597052	14.7792	0.891238	0.213684	253.581	0	3.42857	0	0.188564	148.911	-241.924
162755	0	-3.75	6.07744	0.5	-12.8315	0.560232	0.0380952	-21.5	0.5	0.670052	2	1.43155	150.11	0	0	18.3327	-0.0782405	0.1625	0.32292	6.02242	0	0.0109375	0.3125	-508.035	0	0.0888889	4.10141	24.117	0.529077	-2.5	1.75	5.22712	0.0152778	0.0141373	5.58622	21.0357	-357.951	5.56345	-0.0395896	11.75	0.882508	-3.07122	-210.799	11.499	2.96226	0	0.0385269	204.736	-75.25
162834	0	-6.72414	0.562571	-0.121284	-571.052	1.08878	0.0348538	-29.0641	-2.00119	0.492416	4	3.76202	291.098	0	0	0	-0.520694	0.255135	0.308782	8.02631	0	0.0112895	0.0526316	138.47	0	0.0598291	4.28023	18.1991	0.867765	-1.9239	3.28062	0	0.0137581	0.0118634	-18.0054	5.60688	356.554	0	-1.57004	-17.7263	0.894608	-15.1744	-391.874	0	3.69388	0	0.0935531	-53.8031	77.1831
16307489	1	-7.52032	3.06334	-3.12524	181.978	3.65009	0.0339259	-18.321	2.81096	0.577251	2	-6.08705	80.5553	0	0	0	-0.244826	0.220764	0.296344	-13.4563	0	0.0100658	0.185185	-852.592	0	0.0802469	4.48008	54.6548	2.26661	-8.10397	0.645558	0	0.0110243	0.00842052	1.28048	6.43796	-775.543	19.2625	-0.678416	14.3704	0.891238	-2.09355	-133.42	0	3.42857	0	0.165506	116.125	-163.442
16330153	0	-16.6667	1.86551	3.11111	-216.624	2.50371	0.0315741	-16.1464	0.333333	0.688422	3	9.40789	513.081	0	0	0	-0.402364	0.0899584	0.283278	0.74736	0	0.00856618	0.171429	-1047.88	0	0.0952381	4.07201	42.4646	5.08253	-8.66667	5	0	0.0146656	0.0109974	-20.0968	2.78088	-1396.25	5.68739	-0.412439	-1.65682	0.813823	-6.51452	-100.838	0	3.66019	0	0.17372	185.055	-305.278
163332	4	-12.8228	2.95571	-5.30083	-562.36	3.1969	0.0507937	-42.0523	-4.95482	0.585692	0	9.19921	49.454	0	0	9.80723	0.00491987	0.357854	0.27106	-1.07851	0	0.0110745	0.137931	-1168.23	0	0.0981912	4.38268	85.9591	9.85661	-12.7253	0.193817	0	0.0161946	0.0128856	4.83556	9.80723	-860.891	32.1041	-0.385108	-6.45541	0.882495	-11.9126	-8.45112	0	3.53782	0	0.65053	-159.833	-180.597
1634732	0	3.70819	1.72824	-0.196078	-345.488	4.32082	0.0367778	7	-4.88082	0.467593	2	7.58958	-405.669	0	1.68267	0	0	0.373056	0.282644	-7.24867	9.41047	0.00791667	0.21875	-41.1593	0	0.0620155	4.25989	67.0845	1.68157	2.43214	-4.99923	0	0.0102759	0.00855852	-12.4938	0.856451	-343.966	34.3862	-0.822964	-30	0.853922	17.0941	69.3708	5.8244	3.62921	22.2908	0.100008	-43.8373	-75
1635461	0	6.40865	4.84314	-8.85392	-1527.65	7.14697	0.0515046	-23.5595	-18.2885	0.477674	3	3.28491	42.0188	0	0	0	-0.0830963	0.425997	0.284206	-13.8035	0	0.00890625	0.125	517.732	0	0.070922	4.56706	63.2358	8.53612	-8.43269	-3.8199	0	0.0137897	0.0115416	-0.622299	6.42889	153.86	33.046	-1.83086	-40.1453	0.850652	-27.2056	-1578.02	0	3.89362	11.1269	0.64446	-306.453	23.6923
16362	2	-13.4444	3.93693	-2.66667	-275.879	1.59113	0.0321202	-16.0461	-2.66667	0.506155	3	-30.5252	760.632	0	1.87032	0	0	0.243577	0.2814	-24.8856	0	0.00795375	0.184211	-599.462	0	0.0754717	4.27436	79.7531	4.20574	-13	3.33333	0	0.014128	0.00471922	-12.5391	0	-550.977	67.4779	-1.12328	14.7581	0.803072	-25.566	-115.58	0	3.69167	11.0334	0.243066	-537.798	-113.033
163701	1	-4.54875	6.57418	-18.5227	356.554	1.12255	0.0410317	-82.973	1.19218	0.595106	2	-31.6515	-477.464	0	0	0	0.244583	0.426861	0.263772	-14.7423	0	0	0.263158	-663.999	0	0.127315	4.07365	38.2944	3.30621	-12.5686	-14.0896	5.79684	0.0127315	0.0204082	-0.774972	0	-603.06	25.0738	0.0494412	-13.7453	0.811298	-6.39589	-666.669	0	3.25	0	0.659474	-1247.4	-127.2
1637653	0	0.556517	2.12222	-5.17902	100.382	2.12222	0.0305314	-27.6787	-0.940508	0.57132	1	-9.48257	-333.398	0	0	0	-0.011335	0.423083	0.316701	-5.70996	0	0.00729167	0.421053	85.8319	0	0.0772947	4.04292	31.0407	1.26424	-4.10438	-5.46241	0	0.0117808	0.00971163	-9.66217	0	371.258	24.2164	0.887472	-41.4642	0.838652	5.41634	-41.6479	0	2.71795	0	0.0402004	-314.963	78.9475
1639	0	-2.64	5.04861	0.72	0	0.356481	0	11.52	0	0.573113	4	0	0	0	0	0	0	0.160377	0.341376	0	6.98843	0	0	-28.0199	0	0.0634921	3.12193	0	0	0.48	0	5.04861	0	0	-10.4121	5.87731	-13.3307	0	-0.493967	0	0.87084	0.0174343	109.526	0	3.14286	0	0	0	-2.72
16391507	0	-16.9474	4.22593	6.71745	-834.375	4.22593	0.0472222	-44.6759	-9.38781	0.397624	2	37.2774	-328.235	0	0	0	-0.265193	0.457786	0.293071	18.6678	0	0.0075	0.142857	-1139.91	0	0.0962963	3.74741	44.8882	2.27379	-19.1828	8.24654	0	0.0191514	0.0141293	-1.10459	2.86531	-501.735	16.9448	-0.146043	-94.7812	0.82137	-15.2942	-855.017	5.78324	3.56061	0	0.179424	1670.68	-102.335
16404350	18	4.65897	0	-33.8379	-1963.9	0	0.0444944	-256.505	-29.8942	0.4825	11	-5.30784	2114.74	0	0	12.0888	-7.41864	0.427323	0.305234	-79.8122	0	0.00980769	0.176471	2284.49	3.5917	0.110193	4.30863	100.721	13.986	-16.5001	-16.111	0	0.0168605	0.0109491	-86.7645	23.0636	1667.15	9.79982	4.65787	-160.228	0.667415	100.228	-1167.34	0	3.04087	0	0	-5425.24	340.731
16414	0	5.98394	2.28312	-4.93218	-1009.7	5.59157	0.0494444	19.2972	-15.0018	0.711906	2	-2.49788	-732.381	0	0	9.75581	0	0.29589	0.29143	-31.4073	0	0.0128125	0.166667	808.082	0	0.0718954	4.21073	63.4591	4.33299	2.24807	-10.8227	0	0.0161534	0.0174477	-10.2158	10.5051	599.49	40.8032	-0.635953	-64.8629	0.852073	-22.9278	396.52	0	3.68919	0	0.221741	32.6287	126.435
1641662	0	-10.4485	4.71673	-8.73944	919.755	1.03987	0.0212626	-47	14.2677	0.557265	3	-40.5158	1103.87	0	7.35137	0	0	0.28735	0.26519	8.4183	4.7034	0.00381327	0.107143	-800.701	0	0.0611111	3.57013	24.2655	3.02031	-21.2784	11.2118	0	0.00719837	0.0106673	-6.28892	2.63464	-703.269	29.8234	-0.394263	82	0.753642	-26.9476	-594.603	0	4.22368	32.8393	0.296471	-345.788	-147
16446678	0	3.33551	0.342184	-6.63593	-91.2252	0.846109	0.0444591	-2.79743	-1.2903	0.559574	5	12.207	-40.356	0	0	0	-0.682996	0.158248	0.293029	7.77203	15.3945	0.0101771	0.206897	-152.248	0	0.0813008	4.6961	11.9843	3.24131	-3.58239	3.03153	0	0.0176516	0.0100418	-4.07377	10.7632	-400	11.2045	1.15701	-90.9708	0.865224	-8.447	224.92	5.69393	3.83099	0	0.144203	450.971	-99.7864
16446868	0	3.47449	0.0463032	-6.72959	273.65	-0.19695	0.0458672	-11.1223	-0.392857	0.528083	5	8.15195	24.0024	0	0	0	-0.736268	0.161407	0.295829	16.4368	15.3172	0.0101972	0.225806	-156.931	0	0.0858586	4.94577	23.449	3.69999	-2.87245	0.331633	0	0.0183323	0.0100621	-3.19782	9.81011	-444.606	24.0824	0.170571	-18.2122	0.888415	-19.4263	-625.761	10.0336	3.90278	0	0.177244	144.986	-105.522
1645	0	-3.25926	11.3733	-1.79012	0	0.996574	0.0660317	-2	1.85185	0.5867	2	9.10384	333.567	0	0	0	-0.451574	0.151515	0.328913	3.88068	0	0	0.1	-265.109	0	0.0854701	3.28104	18.1991	0.335732	-4.79012	3.20988	10.3768	0	0	10.5315	0	-106.053	0	-0.420277	24	0.885248	-2.58597	60.7245	0	3.33333	0	0.0299264	-23.4357	-22
1645763	0	1.51057	4.57649	-6.2326	-816.935	3.64764	0.0458025	-48.9777	-15.7143	0.484035	3	1.46424	-557.214	0	1.89506	0	-0.333113	0.470425	0.296788	-7.71076	4.51291	0.01125	0.28	1.38442	0	0.0980392	4.61802	58.959	2.44329	-1.75202	-10.7236	0	0.0172968	0.0142248	-18.5448	4.39634	135.579	41.6641	-0.244729	-102.969	0.815108	-21.5005	-83.5977	0	3.16304	10.9029	0.0949234	-350.985	30.7382
16490	5	-38.0723	-6.80805	-0.929825	-152.013	0	0.0621739	-4.24561	-0.139735	0.504171	0	16.8968	456.118	0	0	31.8815	-1.12038	0.239453	0.252065	26.6061	0	0.0119422	0.0625	-2601.85	3.70211	0.161616	4.82326	55.7472	18.5674	-38.96	8.07541	0	0.0205632	0.0149339	12.8318	31.8815	-1932.33	6.07602	0.874488	5.08741	0.907047	-38.7643	-854.151	17.2352	4.33333	0	0.852636	1487.56	-399.231
165193	2	4.45805	0	-4.71429	-349.878	0.821016	0.0378836	-16.4074	0.0793651	0.71025	1	-21.7603	674.632	0	2.22575	9.84395	0	0.304485	0.309734	7.64347	0	0.011	0.3	329.954	0	0.0769231	4.25146	11.4526	1.22481	-1.32653	1.12925	0	0.0120288	0.0112749	0.764628	15.2584	217.965	16.522	0.389711	-3.12346	0.841058	-10.7363	55.8433	0	3.11268	10.7724	0.0675251	-697.495	45.5374
165214	0	3.7398	1.38517	-10.199	-903.454	2.60838	0.0487778	-38.5834	-11.4643	0.722462	2	0.826211	-567.711	0	0	0	0	0.120704	0.285226	-26.0672	0	0.00625	0.16	744.713	0	0.0960961	4.03134	57.3928	6.68313	-3.17857	-7.2398	0	0.0172822	0.019794	-14.6082	0.537908	349.739	25.1977	-0.404681	-69.3408	0.814338	-19.6388	125.943	0	3.79487	0	0.245156	-107.232	66.5079
165528	1	-3.65993	13.6557	-2.3698	-294.248	1.74975	0.0485106	-26.6576	-4.11058	0.528481	8	36.3659	-312.458	0	0.641472	17.9125	-3.05403	0.223068	0.300673	-31.7372	16.5223	0.00782258	0.257143	-523.967	0	0.0861678	5.25876	30.6863	2.04216	-5.68014	-3.15339	11.4105	0.0137518	0.0142275	-14.0039	20.2492	-582.594	5.68739	-1.17494	-46.8086	0.90298	-13.8821	-295.945	16.9817	3.71277	11.1639	0.0758036	175.414	-124.761
16654605	1	-7.24683	3.77754	-3.06459	-15.7974	2.55894	0.0349764	-20.5629	-12.3752	0.467839	3	-14.5692	-191.516	0	0	0	-0.0765463	0.265862	0.281007	-14.6213	0	0.00768796	0.15625	-829.729	0	0.0740741	4.87331	42.6706	3.2762	-6.8912	-7.16378	0	0.0171547	0.00841451	-10.4262	5.55345	-343.694	18.653	-1.18323	-57.7097	0.894035	2.77307	-10.4492	0	3.82979	0	0.218076	-345.673	-67.4944
16654980	0	1.02	4.66563	3.26	-1640.37	-0.107035	0.035461	65.2016	-26.52	0.442869	6	-10.4096	-1441.09	0	0	0	0	0.251765	0.289959	78.7711	12.9297	0.009875	0.09375	-290.963	0	0.0724638	4.14876	6.06637	2.43982	-0.74	-17.92	5.50777	0.0119719	0.0105879	-37.4	0	93.6714	12.2632	-1.66605	12.0448	0.725653	50.0367	1015.05	0	3.65263	11.2574	0.0951626	-521.662	18.5616
16666708	0	-3.2602	2.44273	-7.39286	-181.541	0.917556	0.0558025	-26.4917	-7.77041	0.482227	3	-16.209	-3.69858	0	0	8.70032	-0.624472	0.266747	0.295091	18.5919	0	0.00953125	0.230769	-179.576	0	0.0987654	4.73732	53.7801	2.52175	-5.79592	-3.01531	0	0.0176866	0.0136894	-6.43433	11.4949	-307.321	0	0.168619	-55.068	0.898438	-14.5937	622.636	0	3.64789	0	0.137115	-21.0711	-80.1633
16667722	4	-11.4531	10.552	-1.57812	-161.029	-0.21752	0.0492	-39.5625	-5.5	0.688889	4	-4.17322	-128.384	0	0	28.3284	-0.807414	0.0585859	0.278368	-4.10957	3.69835	0	0.157895	-466.066	0	0.111111	4.32782	0	1.65774	-8.625	-4.15625	10.6976	0.0224954	0.00987654	-7.84509	28.3284	-352.478	0	1.05203	-2	0.918775	1.68167	-345.148	11.9218	3.92857	0	0.163391	-64.3091	-73.75
16681731	2	-9.60842	2.69753	1.08036	314.11	2.60355	0.0427288	-12.903	-0.0242347	0.505906	4	-1.76632	-267.307	0	2.09086	17.5075	-2.98325	0.14822	0.30207	-15.9205	4.04156	0.00853598	0.111111	-477.614	0	0.0915033	4.97867	48.7369	2.64983	-1.72321	-0.992347	0	0.0134896	0.010285	-3.32295	29.1129	-839.172	33.9047	6.64315	48.9052	0.878587	16.2173	927.192	6.10397	3.59596	10.9029	0.20392	-440.79	-169.536
16720766	4	-11.7838	3.46747	-2.91518	302.074	3.47128	0.0332346	-20.5853	0.423151	0.70903	5	-22.8209	-378.966	0	1.70797	10.3903	0	0.0617883	0.280954	18.2161	8.96778	0.00961548	0.171429	-250.223	0	0.0769231	5.10879	42.8766	4.31481	4.41773	-4.47321	4.91539	0.0125301	0.0105978	-13.9586	19.8116	-460.063	29.6929	-1.5689	-98.0733	0.892231	2.30923	132.611	0	3.86239	11.0334	0.430221	-399.722	-97.8903
16722836	0	-1.94708	1.69507	4.994	-1272.06	4.28795	0.0346261	-110.958	-9.1702	0.646482	6	-16.2335	-33.083	0	0	0	0	0.241291	0.303712	-1.42449	8.97927	0.00854431	0.25	1556.44	0	0.0623782	4.82614	96.0907	4.66674	6.03772	-1.54832	0	0.013745	0.0102944	-26.2277	6.43661	480.62	23.5451	-1.55271	22.3386	0.82881	25.6538	-682.317	0	3.37037	0	0.157908	-632.453	81.9386
1673	0	-7.51852	6.20463	-4.81481	0	1.85009	0.0649444	-67	3.12963	0.435897	5	1.99735	363.698	0	0	0	0	0.377868	0.281796	1.61913	11.8879	0	0	-279.643	0	0.104575	3.79465	0	0.761378	-9.84259	5.73765	5.54259	0	0	-23.0609	0	-318.04	5.8244	0.246619	32.6667	0.838864	-4.93992	-587.304	11.6423	4	11.5183	0.0772838	199.032	-67
16736529	0	-14.2184	9.6093	1.66253	-837.848	4.04242	0.0490278	15.5773	-1.54492	0.416207	6	-15.5125	1478.44	0	1.10263	0	0	0.45845	0.277161	46.3967	16.8188	0.0166875	0.125	-696.385	0	0.0952381	4.4996	13.8475	2.55025	-17.2096	17.1855	5.65817	0.0172822	0.0136593	-24.9962	0.242979	-363.088	22.5703	0.0478799	32.5202	0.824405	-18.0193	-1183.42	10.8003	3.95385	11.1639	0.148117	1000.93	-74.7546
16736978	2	-0.388639	3.04845	4.29586	-682.173	4.61419	0.0420273	-3.85089	-21.9314	0.532195	5	47.4887	-1092.61	0	1.56649	9.74422	0	0.354371	0.275515	-9.7577	14.8476	0.00843023	0.131579	130.606	0	0.0699588	4.79353	44.1793	3.71679	-7.83574	1.40521	0	0.0140199	0.00904973	-34.253	10.6606	-189.469	54.2039	-1.46774	-92.9787	0.813051	-61.2277	-182.108	5.64718	3.62097	22.2908	0.188708	1122.67	-40.8641
1674	0	-9.74069	4.57491	-7.23375	-237.132	4.57491	0.0474074	-31.4018	-6.0599	0.503344	0	16.5884	-546.785	0	8.50615	0	0	0.392136	0.253849	-13.2779	0	0.01	0	-1181.55	0	0.0760234	3.69488	74.8394	4.71673	-16.0351	-0.0927684	0	0.0117833	0.0151891	4.0892	8.50615	-635.398	0	-0.00552623	-32.5573	0.810448	-21.069	-466.577	0	4.41667	32.3173	0.351989	683.111	-131.209
16741	0	-2.75	1.29306	1.1225	-157.937	1.29306	0.0215873	17.5322	0.175	0.733116	1	11.381	24.5462	0	0	0	0	0.145387	0.333318	3.83205	0	0	0.272727	-414.679	0	0.037037	3.3037	24.2021	0.235722	-0.81	0.195	0	0.0144676	0.0204082	-3.8331	2.34628	-259.443	12.9656	-0.0515991	-4.14444	0.836413	3.01285	19.828	0	2.9375	0	0.0226805	344.347	-56.06
16741245	0	-14.8272	-3.71655	1.07039	59.3708	-0.827718	0.0442512	-77.7719	5.10662	0.509124	2	-51.2483	233.889	0	0	9.39689	-2.09678	0.158645	0.29784	-28.7779	0	0.0138362	0.15625	471.913	0	0.142222	4.53979	49.3883	4.67102	11.1558	-2.9092	0	0.018254	0.0150668	-9.17738	10.8702	-1309.77	18.1991	1.52671	92.8576	0.843364	0.738297	12.6338	0	3.78824	0	0.116678	-273.14	-274.17
16745401	8	-22.595	-1.6779	2.0989	1237.3	0	0.058103	11.5579	11.9022	0.796467	0	14.2336	-801.839	0	0	60.1247	0	0.167158	0.287637	-14.8767	0	0.0140302	0.178571	-1153.38	3.3151	0.134367	4.38748	31.0983	7.02352	-17.4899	4.65224	0	0.0203993	0.0141747	5.26265	60.1247	-872.751	0	1.8537	-5.29454	0.868742	-8.14747	-515.531	6.29003	3.37069	0	0.250671	1109.14	-182.883
16746329	2	-5.90298	1.49523	-4.09755	-733.772	3.26993	0.046712	20.0994	-7.57968	0.56207	1	9.70784	-267.055	0	0	10.8226	0.0829992	0.337967	0.2856	-9.84706	0	0.0085	0.21875	-530.682	0	0.0757576	4.61428	36.4557	3.63588	-6.28541	0.118785	0	0.0140697	0.011859	-13.2998	10.8226	-142.445	37.2441	-1.02912	-37.445	0.828423	-23.8843	525.781	0	3.38393	0	0.162558	-24.2155	-26.4133
16746402	2	-7.00667	1.40463	-2.69083	-480.861	3.69152	0.0453922	5.68	-4.60139	0.531771	1	8.34943	-39.8667	0	0	10.884	0.0615629	0.326423	0.279199	-9.1359	0	0.00864605	0.176471	-403.783	0	0.0740741	4.87565	36.4557	3.88369	-5.64972	4.24861	0	0.0131777	0.0109037	-14.48	10.884	-83.0265	31.4946	-1.13068	61.4	0.865106	-22.037	497.613	11.499	3.58407	0	0.196858	-104.856	-14.44
16747683	1	-9.03848	2.40558	2.94522	493.144	4.04195	0.038538	-39.9213	-4.71888	0.508117	5	39.1579	-623.341	0	0	0	0	0.322845	0.296389	-37.6885	13.1929	0.0111367	0.178571	-961.533	0	0.0813008	4.69014	51.103	3.1629	-13.0493	4.59122	0	0.0178675	0.0127298	-22.0455	3.10151	-660.068	17.2123	-2.05414	-57.041	0.839274	-20.3904	-479.65	9.83725	3.61905	11.3879	0.152132	1057.14	-141.883
16747776	0	-7.96939	1.92227	5.29082	-729.117	1.17304	0.0499225	26.0928	-7.54195	0.763369	1	0.444629	127.198	0	0	10.0537	0	-0.0044268	0.288376	6.75073	0	0.00967391	0.172414	-455.046	0	0.0952381	4.18448	35.3924	4.83544	-10.1054	-1.61224	0	0.0150794	0.0115741	-1.41024	9.98063	1320.78	17.1933	-0.235862	-77.1419	0.87707	9.84627	870.346	5.74951	4.05634	11.1269	0.131993	342.79	301.864
16749996	0	-3.46939	1.23686	-4.28571	-282.011	1.28774	0.037567	-46.1613	-5.61224	0.50916	2	-15.6893	-100.786	0	1.63767	0	-0.0777684	0.28692	0.280514	10.5291	0	0.01	0.0869565	373.88	0	0.0875421	3.69315	30.3318	2.98049	-0.755102	-2.61224	0	0.0163021	0.0134975	-14.931	0.700777	-438.862	4.69992	0.0577688	15.1361	0.807743	6.85415	-788.733	0	3.98361	15.7735	0.267994	-86.4059	-104.739
16749997	0	-3.81406	2.20511	-0.979592	-320.427	2.26767	0.034134	-4.35072	-4.61451	0.595104	2	-0.135992	-424.972	0	1.61839	0	-0.162164	0.139095	0.280313	-5.54892	0	0.00606969	0.137931	-193.719	0	0.0722222	3.73481	35.8953	2.99705	-1.44218	-2.36735	0	0.0106039	0.00825932	-5.28251	3.60335	-556.665	10.2634	0.120595	-1.39481	0.848544	26.8399	-162.331	0	4.0274	15.7735	0.290674	26.9735	-126.531
16750408	2	6.5169	10.2018	4.2854	-370.346	3.60588	0.0356709	36.6824	-7.39413	0.460608	7	16.3003	-460.1	0	1.0703	0	-0.225528	0.340104	0.273702	-19.9841	8.98656	0.00831276	0.114286	382.269	0	0.0697168	4.86576	30.8923	3.73388	2.33418	-1.96907	6.26179	0.0123438	0.0136487	8.76951	13.0573	545.148	48.0676	0.395352	4.40816	0.85053	-28.9533	390.669	0	3.8972	33.2872	0.236878	49.207	114.954
16752640	1	-11.0387	0.452962	-1.11312	-169.81	0.452962	0.0419161	74.2293	-3.80165	0.477946	1	-7.6539	373.968	0	1.75798	18.9073	-4.09884	0.149123	0.276242	10.8377	0	0.00605517	0.15625	-794.213	0	0.0851064	4.18729	34.535	3.45333	-6.91942	-2.93698	0	0.0154411	0.0120183	1.85834	20.6652	-609.885	16.8388	0.0334073	-21.8884	0.855599	-15.0201	219.069	0	4.46753	10.7724	0.219802	222.16	-129.041
167551	0	-0.973932	0.816676	-1.24429	7.27261	0.691392	0.023908	-42.7028	0.17549	0.65607	0	3.45209	48.2638	0	0	18.8751	-1.03908	0.307873	0.328309	1.09603	0	0.00535156	0.6	-89.4774	0	0.0536398	3.08197	24.4715	0.937586	-6.51492	0.826122	0	0.0076196	0.006284	3.97187	18.8751	555.9	24.8259	0.505373	-6.6294	0.610792	-4.9	-476.758	0	2.54867	0	0.0397968	65.9823	122.308
16757524	0	-0.08	-0.163933	-23.28	38.7978	1.2068	0.0462833	-158.626	5.26	0.43641	4	-67.3317	-735.01	0	1.29631	10.4857	-0.700166	0.34666	0.284349	-43.4906	4.30686	0.00734747	0.177778	1180.58	0	0.0707071	4.94651	63.2358	4.44235	-4.44	-24.59	0	0.0138027	0.0137259	-10.4889	13.7792	1051.38	6.06637	-1.68193	-23.4335	0.865347	30.1289	-666.916	11.5667	4.02419	16.5903	0.235877	-2052.61	222.179
16759147	0	1.67063	2.01392	-22.1001	3014.67	2.71811	0.0458824	-167.133	-2.20335	0.431019	2	-45.4744	-1466.55	0	0	10.5868	0.0420446	0.521296	0.314369	-68.8864	0	0	0.047619	1451.44	1.56639	0.0972222	3.16293	34.6022	3.93647	-0.75338	-22.2634	0	0.0246528	0	-2.39034	19.5057	1214.4	16.6904	0.0993158	112.123	0.585291	8.83663	-967.349	0	3.45333	10.921	0.0421784	-1613.99	254.638
16759157	4	-4.57462	7.06141	-7.24589	-575.284	0.296568	0.0467222	-44.7633	-16.5227	0.597846	6	8.6887	-686.495	0	2.41751	29.4206	0	0.189884	0.259394	-26.8675	12.6374	0.0100527	0.0769231	-172.928	0	0.0888889	4.7658	0	3.2544	-10.4333	-6.56673	5.96953	0.0194777	0.0157847	-15.022	34.9318	-399.633	0	1.00586	-29.1065	0.901891	-6.19779	-410.631	17.6929	4.39726	22.0668	0.272486	52.9632	-86.0947
16759163	0	-0.710985	0.899592	1.45789	128.019	0.669032	0.0235897	18.8922	1.68095	0.716675	1	3.36545	171.272	0	0	18.7446	0.102846	0.272145	0.334407	6.54919	0	0.00428125	0.607143	-355.009	0	0.0555556	3.41613	30.5378	0.559275	-0.52384	2.32241	0	0.00800121	0.00690579	1.34296	21.6702	-164.484	18.4051	0.913456	33.448	0.646448	-3.50997	58.2648	11.499	2.47656	0	0.0385269	269.503	-34.172
16759169	0	-3.77778	6.25739	-4.66667	-216.109	1.03989	0.0516872	-84.0294	-0.777778	0.466879	6	-0.26353	326.272	0	0	0	-0.49055	0.35737	0.300508	-8.06611	11.9555	0.0107031	0.142857	498.031	0	0.0842912	4.39258	12.1327	1.41058	-7.55556	-3.77778	5.74724	0.01154	0.0156669	-22.6549	2.73037	712.593	0	1.04083	-10.1841	0.831198	-2.98965	-1442.33	22.4828	3.7037	0	0.0456533	-607.566	150.045
16759175	0	-11.075	9.73453	-1.21654	32.0185	3.6611	0.0377778	-15.5515	3.06782	0.61321	4	-9.99633	683.915	0	0	0	1.43054	0.324073	0.292587	27.6924	8.46098	0.00581731	0.130435	-895.77	2.30959	0.0716846	4.50098	24.4811	1.80695	-8.22903	2.88876	5.96372	0.0177331	0.0101169	-9.10541	0	-503.204	37.4429	-0.491438	6.90482	0.864959	-20.3038	17.6676	0	3.43243	5.5731	0.104107	-316.954	-103.294
16759369	0	-8.26276	2.35223	6.32136	-132.213	2.35765	0.0461728	38.9301	-5.06049	0.520281	3	8.96978	-411.882	0	1.38318	9.84929	0	0.220797	0.285452	-15.9955	8.48627	0.00657738	0.16129	-616.037	0	0.0723514	4.55119	36.2497	1.84645	1.84688	-3.00945	0	0.0140421	0.0121497	-5.55372	13.4996	-405.885	5.56345	-0.426285	-17.8431	0.892745	41.8528	505.048	0	3.94937	10.9029	0.127613	51.828	-84.6314
16759579	1	-8.56627	4.98158	3.55268	-621.431	6.34077	0.0441431	25	-13.354	0.561015	3	61.9789	-613.752	0	0	0	-0.152744	0.246974	0.283894	-19.6999	0	0.00691406	0.190476	-398.183	0	0.0651341	4.6464	59.6578	3.48156	-5.60771	0.773892	0	0.0108025	0.00913778	-9.58793	6.30959	-481.195	22.3777	-1.27539	-47	0.873971	-15.0381	-14.7534	0	3.82353	0	0.161109	1295.85	-102
16759925	0	-2.87603	3.86192	-10.7273	204.833	3.50558	0.0574074	-11.6958	2.18182	0.655885	2	-25.6222	-296.074	0	1.58406	0	0	0.0541595	0.270128	11.1256	4.32845	0.0078125	0	-268.437	0	0.0900901	4.18359	25.1228	5.22309	-7.67769	-12.7025	0	0.0167824	0.00886033	-3.76172	0.912086	-74.2793	22.0766	-0.209047	-112.129	0.86522	9.00538	-61.0961	0	4.4918	22.0298	0.247584	-531.872	-16.6667
16759989	8	-28.3596	0.0621854	-16.937	-297.794	4.56604	0.0577822	-137.632	-30.1233	0.534712	1	0.302682	-2881.69	1	1.87351	46.6497	-0.212499	0.344127	0.236442	-48.3574	0	0.0117996	0.0185185	-2269.14	0	0.120669	5.28294	69.5657	31.6642	-33.2704	-47.5558	0	0.0204609	0.0155599	15.0351	48.2751	-1307.85	45.2811	1.43809	-130.228	0.892073	5.67969	94.1623	11.705	4.87912	10.9029	2.58807	-406.571	-270.773
16760027	1	-1.61592	1.00985	-3.52595	-577.126	2.87526	0.0379532	-28.1111	-1.71626	0.586125	2	14.1992	260.44	0	0	0	-0.0223554	0.284729	0.310551	8.37541	4.20562	0.00875	0.210526	-241.465	0	0.0533333	4.03234	11.4814	1.54264	-1.04152	-2.23875	0	0.00607892	0.0128008	-2.4775	3.51435	-202.461	5.56345	-0.47429	-24.5556	0.81638	7.2018	-255.891	5.13156	3.27119	0	0.156554	2.35249	-48.8028
16760034	2	-7.23044	1.48104	-3.49597	-487.715	0	0.0273171	18.751	-3.1854	0.616554	0	-26.0399	307.672	0	0	26.5666	-1.68372	0.229938	0.345309	9.38342	0	0.00692308	0.5	-218.33	19.8339	0.0758808	4.88991	56.5949	1.21202	-0.356727	-7.69694	0	0.00954861	0.00766284	0.84461	26.5666	-110.093	30.9116	-0.902101	-49.8474	0.880923	-4.35527	-2.94128	0	2.75207	0	0	-651	-23.1895
16760039	0	-12.6763	1.13582	3.34359	-412.82	1.65737	0.0431373	-50.9547	-2.29968	0.560336	0	8.34034	302.234	0	0	19.4073	-0.754208	0.216396	0.301779	-1.83794	0	0.00738636	0.285714	-761.803	5.54197	0.0900901	4.09227	41.9906	1.27077	-12.6093	3.84654	0	0.0133745	0.0107354	0.482937	19.4073	-496.459	0	0.0031363	38.1747	0.826499	-15.5532	-755.1	34.5645	3.5	12.152	0.0689362	719.044	-103.923
16760312	1	-1.75	5.18799	-0.423611	-126.968	0	0.04	29.9344	-2.39583	0.746155	1	-6.27841	102.584	0	0	25.1963	-1.03514	0.0493227	0.376893	-7.60347	0	0	0.545455	133.809	0	0.102564	3.9183	12.073	0.268106	2.49306	-0.375	5.18799	0.0208333	0	5.06613	25.1963	192.651	0	-0.748047	16.1597	0.890948	-8.35482	44.381	0	2.59459	0	0	-126.42	47.9375
16760588	0	-7.49307	10.3984	-0.232687	488.79	4.44619	0.0377778	-22.3047	3.09418	0.7657	2	11.1527	329.97	0	0	0	0	0.276474	0.31017	9.62187	0	0.00738636	0.263158	-589.122	0	0.0648148	4.10293	43.025	0.90878	-7.73961	4.34072	5.95223	0.0150463	0.00569801	6.56064	3.3854	-374.23	30.7612	0.148559	27.7424	0.862097	-12.465	-279.951	0	3.07576	0	0.0726537	328.654	-77.8144
16760682	1	-0.25	6.36938	-4.75	-390.965	1.10146	0.0452675	45.9906	-5	0.744758	2	-2.47909	-621.848	0	0	0	-0.329283	0.0150395	0.313961	-1.63359	0	0.00902778	0.428571	-42.0877	0	0.111111	4.52887	38.4429	2.93197	0.75	-7.5	5.40615	0.012934	0.010666	0.0487632	0	-57.3119	11.9843	0.399825	-106.62	0.885552	11.2017	249.613	5.78324	2.97333	0	0.0617985	-259.49	-15.9274
16773791	0	-4.42012	7.03288	0.91716	-200.291	1.33671	0.0433333	22.071	-2.92899	0.548829	4	-1.1362	-292.663	0	0	0	-0.327778	0.156449	0.301495	0.989133	7.70435	0	0.117647	-266.208	0	0.0808081	4.00813	12.1327	0.571075	-1.60947	-1.5503	5.69617	0.00711806	0.0105316	-4.14431	2.66005	-194.174	0	0.423408	-44.0059	0.848325	-0.799777	322.831	0	3.68293	0	0.0395489	-7.97411	-40.3787
167811	1	-3.17479	2.5946	4.50416	-657.087	3.62258	0.0278632	50.4995	-4.761	0.893637	1	6.15468	-347.788	0	0	21.5625	0	-0.00589077	0.32887	1.45122	0	0.00578125	0.206897	-209.638	0	0.0526316	4.34223	50.0482	1.97154	-0.0796671	-0.438763	0	0.00788484	0.00676493	-8.52069	0	-101.829	18.7772	-1.0847	-56.5106	0.80978	4.89431	539.82	0	3	0	0.0993061	462.367	-20.3389
16793302	0	-5.83333	8.28109	-0.24	149.36	2.54039	0.0520261	36	-0.455556	0.527273	3	-13.7506	-563.282	0	0	0	-0.212593	0.272727	0.302282	2.83609	4.07216	0.0075	0.111111	-478.951	0	0.0925926	4.0314	31.1892	0.773577	0.268889	-4.45667	5.74069	0.0115215	0.0181046	1.74753	2.74201	-364.843	5.69393	-0.291433	-62	0.854	13.4602	517.87	0	3.53061	0	0.0622013	-183.557	-76
168182	3	-5.29962	7.54666	1.52353	11.3818	0.848536	0.0306151	45.0741	-2.24716	0.560892	3	-2.40069	-268.413	0	1.89167	9.34767	-1.51683	0.264466	0.300054	-15.5956	0	0.0124486	0.26087	-187.722	0	0.0972222	4.64697	17.5477	1.76077	3.56409	-7.04705	5.76123	0.0140705	0.0146582	4.7207	12.8256	-444.426	16.4664	0.699314	-44.4429	0.864573	10.2123	263.939	0	3.40789	10.9029	0.108056	86.8019	-96.0676
16822	0	-2.9904	1.05898	-5.05624	-21.535	1.68925	0.0477778	-42.0151	-0.784636	0.710717	0	-11.5273	130.395	0	0	17.914	0	0.198045	0.310432	2.62153	0	0	0.307692	-417.831	0	0.0833333	4.18045	30.5378	0.61665	-5.94376	-2.43896	0	0.0225694	0	0.597119	17.914	-271.364	18.4051	0.50222	18.6639	0.887845	-8.60808	-218.877	11.499	2.93333	0	0.0375896	-407.026	-56.9108
168868	0	-10.4646	3.192	7.79232	-2485.52	3.192	0.049697	-21.3889	-19.4889	0.551105	2	14.2264	679.127	0	0	0	0.0959259	0.494081	0.304484	33.0357	0	0.015625	0.277778	-862.937	0	0.106667	4.11163	38.8219	2.23076	-4.66036	1.40022	0	0.013991	0.00781053	-17.9872	3.04824	-269.156	34.3868	0.0803588	-65.0719	0.768503	-1.11391	271.656	6.54476	2.92308	0	0.0601407	231.202	-53.6403
1694	0	-4.16327	1.58694	1.7602	0	3.59648	0.0744792	-3.57218	0	0.616281	3	-1.24112	0	0	1.58694	0	0	0.0679888	0.271194	0	8.0344	0	0	-101.976	0	0.116402	2.6645	63.7198	9.17465	-3.47959	2.29592	0	0	0	16.6996	10.6065	-1501.15	28.9243	-0.129125	0	0.728136	-7.96331	-2735.3	0	5.30435	11.0334	0.204572	-185.928	-256.49
16958021	0	-8.01469	3.27925	0.755102	397.592	4.07843	0.0357778	-51.4222	0.0326531	0.524487	2	-19.7683	-282.162	0	0	0	0	0.298301	0.289446	-6.14182	4.12784	0.00578189	0.190476	-137.18	0	0.0555556	4.1043	31.2467	1.7195	-4.06939	-0.849796	0	0.00961188	0.0106534	-0.553819	0.765353	257.854	47.85	0.0511211	4.17778	0.867579	22.5287	-431.668	5.15644	3.46154	0	0.147267	-382.129	63.3224
169682	0	-3.7184	6.35061	0.008	-157.056	1.14183	0.0385185	-6.30578	-3.952	0.873825	2	-7.38526	-199.734	0	0	0	0	-0.170607	0.326242	-10.2741	0	0	0.230769	-559.565	0	0.0987654	3.92386	30.6618	1.09179	-1.9392	-3.1984	10.2698	0.0234375	0	7.45154	4.92832	-402.497	11.9843	-0.552402	-25.7991	0.864877	-6.93964	94.6111	0	3.04762	0	0.0536625	117.631	-87.4048
1697	0	-3.29375	3.97961	-0.299375	-530.824	3.97961	0.0406566	34.49	-9.8925	0.540166	3	10.6075	51.7753	0	0	0	-0.745606	0.153772	0.28177	-7.29195	0	0.00631944	0.142857	102.326	0	0.0569801	3.28982	36.3982	1.80787	2.95562	-4.6975	0	0.0143731	0.0072069	3.21681	8.93911	35.2938	22.7495	-0.391913	-8.12	0.718378	15.9577	445.073	0	4.15942	0	0.136872	-312.022	7.41
170344	0	-2.62667	2.70328	-12.324	470.631	2.70328	0.0392157	-98.2647	8.42914	0.512563	2	-15.1788	398.37	0	0	17.5949	-2.78462	0.283234	0.321104	23.1296	0	0.0113068	0.391304	-177.918	0	0.0666667	4.20798	23.9685	1.78741	-13.6696	3.94222	0	0.0100512	0.0164456	-8.93655	20.3864	238.574	34.5558	0.340403	-38.0301	0.789878	-11.8983	-1190.16	0	3.14286	0	0.0460488	-393.43	52.4859
170451	1	-6.1504	0.459074	-1.72	-190.704	0.752028	0.0533333	-8.64	-2.1632	0.761128	0	5.40016	-78.9827	0	0	27.1761	0	0.097181	0.300252	1.82205	0	0	0.230769	-656.631	0	0.117647	4.10347	17.6962	0.632082	-6.0592	-1.7456	0	0.0104167	0	2.39603	27.1761	-436.314	0	0.711475	-19.3712	0.909785	-12.709	-215.471	11.499	3.225	0	0.0344681	270.817	-91.8672
17104	1	-2.65466	3.5128	-15.4242	718.284	4.22602	0.0433016	-103.049	-0.696845	0.480847	2	-1.65869	-2512.88	0	0	0	-0.204631	0.546628	0.305721	-9.17754	0	0.0130729	0.125	571.564	0	0.0952381	4.17973	38.1705	3.85701	-2.76166	-19.0936	0	0.0182705	0.0134198	-26.6371	0	412.902	41.5411	-0.00346397	-136.864	0.734159	-20.3898	-898.906	0	3.08738	0	0.0913118	209.159	85.7157
17134	0	-8.21959	6.00149	-7.75837	-569.271	0.730805	0.0478519	-76.5452	0.951837	0.660072	4	5.27852	371.05	0	0	0	0	0.104062	0.292933	5.49746	7.68863	0.0139063	0.227273	-524.304	0	0.107527	4.28615	24.2655	2.26376	-6.3298	-4.24816	5.53368	0.0105131	0.011648	-15.4536	0	-275.369	0	0.580474	-56.0568	0.837424	2.21551	-234.307	5.81786	3.65517	0	0.0690602	-451.313	-58.7339
1714884	0	-0.400666	3.89777	5.64473	-270.322	3.89777	0.0225778	33.0204	-2.30237	0.588169	0	4.84761	56.9864	0	0	8.93313	-0.883486	0.323662	0.308537	-6.12742	0	0.00875	0.375	-292.73	0	0.0740741	3.71095	41.6647	1.06796	2.55352	0.260308	0	0.0088633	0.00795874	4.14798	8.93313	-129.053	17.5477	0.250927	20.6122	0.793726	7.15086	109.011	0	2.93182	11.1269	0.0613085	392.923	-26.449
1716436	0	-1.24143	0.884613	-8.26749	-69.418	0.736218	0.0595556	-73.2656	-2.05624	0.456016	1	-4.20224	-485.41	0	0	0	-0.494171	0.242494	0.279824	-0.345591	0	0.015625	0.166667	61.2096	1.59269	0.0977778	4.01415	0	2.01214	-9.08368	-6.6406	0	0.0118634	0.0109179	1.13396	2.74169	276.582	0	1.33017	-31.2526	0.84036	-4.43828	-804.37	0	4	0	0.0841073	-648.415	59.3196
1721551	0	-5.97531	3.65617	-0.975309	193.532	4.96139	0.0477339	-21.5541	-1.37037	0.511325	2	-5.2986	-102.436	0	1.33831	0	-0.2523	0.26148	0.287288	-0.378548	4.51563	0.00851265	0.15625	-869.348	0	0.0740741	4.55909	67.0845	2.51054	-5.48148	-3.71605	0	0.0140262	0.00929784	-5.35349	3.47914	-1568.67	15.5996	-0.717512	-13.1272	0.900497	19.8592	1353.45	12.1899	4.03846	22.5539	0.209136	-111.114	-314.944
17253222	1	-2.23967	0.759167	-2.28099	-129.103	2.58027	0.0457333	2.54557	3.04132	0.440896	2	-11.793	-356.43	0	0	0	-0.346096	0.331111	0.281621	13.6615	3.79061	0.00767404	0.181818	-525.734	0	0.0813492	4.35485	31.0407	1.22481	-3.75207	-2.7686	0	0.0118826	0.0114554	-0.928932	7.02478	-537.182	18.6019	-0.243059	-85.4994	0.869405	5.97087	87.5835	5.69393	3.77193	0	0.175086	279.66	-113.984
17275	0	-3.23617	2.54417	0.759072	-775.289	2.54417	0.0233575	16.1262	-6.06008	0.737481	3	-14.7393	-324.883	0	0	0	1.08776	0.246168	0.29586	-6.70967	0	0.00218621	0.227273	-263.77	0	0.0396825	3.87636	17.6962	1.2217	1.05889	-6.17014	0	0.00498497	0.00592154	-9.60461	3.35094	-4.66903	32.0146	-0.0615373	-37.7933	0.843385	23.0357	296.323	0	3.35714	0	0.0547025	-319.866	0.0814991
17277	0	-4.75	5.34572	-4.5	-330.1	0.212149	0.0575439	-41.4118	-0.5	0.566846	1	-7.26779	542.414	0	0	18.4945	-0.492996	0.302566	0.31317	9.9987	0	0.011875	0.235294	245.101	0	0.12037	4.1385	31.5437	1.34697	-4.75	0.5	5.84782	0.0149937	0.0136894	5.32128	18.4945	-399.481	0	0.425771	47.8962	0.860082	-24.411	-688.083	11.499	3.21053	0	0.0385269	-72.5374	-89.9481
172813	1	-0.964938	5.03024	-1.74914	59.309	0	0.04	-11.7491	-0.261728	0.695491	4	9.54244	185.908	0	0	26.1936	-3.43212	0.010328	0.353005	-1.00733	0	0.011	0.478261	8.88236	0	0.0814815	4.6583	12.8416	0.78313	-3.47654	3.42272	5.03024	0.0170455	0.0128824	-9.04877	15.5931	-30.1182	0	-3.21805	-12.2079	0.898962	-10.0306	-137.958	0	2.86667	0	0	-218.365	-6.65432
173614	1	-15.7489	7.44758	11.6812	-970.146	1.94114	0.0270833	37.6598	-7.81583	0.694868	5	14.6631	662.782	0	0	8.88894	-0.63105	0.225399	0.297408	30.383	0	0.00996324	0.185185	-1223.64	0	0.0840841	4.33468	37.1071	2.91225	-6.94822	5.0429	5.50644	0.0113636	0.00763875	-17.8137	16.3522	-542.579	57.6736	-0.606545	-12.2367	0.825188	-41.5578	70.337	0	3.32653	0	0.15469	974.208	-110.476
17367817	0	-8.75	2.59504	0.342448	384.803	3.49116	0.0303382	24.6615	1.74523	0.610877	1	17.8476	170.019	0	2.61433	14.7824	-3.64815	0.163976	0.308703	4.71067	0	0.00638393	0.178571	-1036.95	0	0.0802469	4.13572	34.0321	1.53019	-6.75911	2.4822	0	0.00806781	0.00578009	2.25946	20.9035	-732.012	18.839	3.00839	21.9392	0.837805	-17.2399	-2.74516	0	3.37179	10.7724	0.105697	554.728	-153.078
1737777	0	-2.73224	2.48971	-0.745306	-199.715	-0.0216758	0.0429701	-10.1812	-0.606531	0.420641	5	-3.73812	133.225	0	0	0	-0.514989	0.154495	0.313131	3.17401	0	0.00503676	0.28	-54.5981	1.10938	0.0740741	4.51472	12.1327	0.668913	-2.88408	2.24735	0	0.0138907	0.0117862	8.35489	27.3564	-53.5824	12.281	0.283635	-27.9404	0.923575	-9.37863	22.5292	5.76025	3.71429	0	0.0597566	-45.4378	-12.6506
17400499	0	-6.39185	5.21437	0.95595	212.837	1.61212	0.0304444	38.4116	0.552268	0.560839	4	-9.07824	263.423	0	0	0	-0.968754	0.194279	0.291109	-5.78031	4.30158	0.00887936	0.115385	-525.819	0	0.0888889	4.36233	12.1327	2.12977	-2.65878	-4.15516	0	0.0102287	0.0079243	-4.87081	2.73176	-516.286	18.2211	0.190698	-59.5898	0.836177	-1.43257	-765.233	5.13156	3.65217	0	0.171787	-210.543	-113.925
17400500	0	-8.20389	5.33239	-1.85776	231.703	1.78372	0.0313131	13.6696	2.91347	0.534961	4	-6.78717	526.726	0	0	0	-0.93663	0.24271	0.288329	3.27775	4.31912	0.00794469	0.148148	-685.121	0	0.0864198	4.47848	12.1327	2.01401	-8.28394	0.451595	0	0.0111046	0.00720391	-9.19036	2.43015	-507.675	18.2211	0.197893	-11.9373	0.834593	-13.2893	-552.051	5.13156	3.53947	0	0.15163	-152.803	-109.612
17425317	0	-1	7.60614	-17.8889	21.9557	4.36559	0.0460965	-125.321	11.3333	0.387453	9	-4.80585	9.71925	0	0	0	0	0.503286	0.29141	7.46167	24.5898	0.0096097	0.214286	352.577	0	0.0740741	4.69687	35.0467	2.28176	-10.8889	2.33333	5.76146	0.012079	0.0101941	-15.1492	12.5458	356.346	11.2508	-0.389435	132.509	0.830692	-2.45716	-117.583	0	3.67532	5.68739	0.104338	-739.77	77.0198
17452347	0	-4.92459	8.95859	-13.6937	472.246	5.16867	0.045991	-140.978	12.1457	0.3646	9	11.9976	409.29	0	0	0	0	0.545531	0.291511	-0.200796	24.7384	0.0122447	0.185185	407.555	0	0.0760234	4.46456	35.4011	2.80956	-17.4866	11.6927	5.76318	0.0153215	0.00829475	-10.7088	12.7358	182.909	16.8143	-0.31498	186.967	0.802462	-17.9757	-313.109	0	3.68421	5.68739	0.117799	-562.161	39.7686
17460708	0	-7.84574	2.74122	2.58963	-592.894	4.96219	0.0345889	-2.09534	-2.26901	0.684813	3	1.50147	675.885	0	0	0	-0.161326	0.114199	0.276612	16.3714	0	0.00663727	0.138889	-226.838	0	0.0854701	4.55369	68.3538	7.0066	-4.38672	2.61113	0	0.0132563	0.00951728	-17.4404	3.05044	-917.512	44.4602	-0.0628118	-3.83024	0.825721	-0.744328	-304.056	0	3.55738	0	0.516229	-7.09183	-211.344
17534	0	-6.58203	7.06004	-8.45508	112.506	0.846716	0.0468148	-38	1.01562	0.606522	1	-5.00238	24.7333	0	7.36895	0	0	0.228571	0.263706	5.46761	0	0	0	-725.155	0	0.0763889	3.06082	32.9975	2.88428	-13.5469	-3.2168	6.21333	0.00925926	0.00806248	11.7412	7.36895	-340.677	11.0736	0.00430205	-3	0.778469	-21.2397	-344.901	0	4.42105	32.3173	0.154893	-197.015	-70
17540423	0	-17.5007	-0.629034	-1.25079	467.739	-1.61234	0.043285	-130.92	6.90856	0.544112	2	-31.4907	108.104	0	0	0	-0.794465	0.11316	0.278077	33.1732	0	0.00935185	0.09375	-1020.79	0	0.104019	4.24587	24.2655	5.01694	-8.87687	-4.62064	0	0.0164631	0.0133132	-23.2802	0	-1234.11	12.1327	-2.2503	-29.8228	0.821261	-5.99963	-415.89	11.499	3.89888	0	0.189611	-1000.02	-274.659
175533	0	-13.1795	2.34487	4.28402	371.74	3.00466	0.0338889	67.2346	2.31755	0.77177	1	-10.8555	658.329	0	0	0	0	0.0992282	0.319678	20.121	0	0.00760417	0.411765	-1467.89	0	0.0858586	4.29384	82.7042	3.90909	-3.05523	5.11637	0	0.011916	0.00609068	-16.7779	0.837475	-829.642	10.5861	-0.061968	-10.5761	0.813433	12.1458	1082.23	0	2.6875	0	0.112937	326.454	-172.58
175540	2	2.87448	5.95738	-3.42415	18.595	1.51268	0.0495906	7.5003	0.618084	0.672979	2	-18.9495	648.508	0	0	9.68424	-0.357546	0.229456	0.340417	15.5868	0	0.0115625	0.421053	416.746	0	0.0648148	4.54024	17.6962	0.719223	-0.271267	3.23379	5.10842	0.0189525	0.0109599	0.214056	12.8151	369.474	5.56345	-0.591617	20.2665	0.862252	-17.488	280.098	0	2.84507	0	0.0309821	-601.209	77.6853
17562110	1	-5.58537	13.2933	10.8346	-73.8164	3.4604	0.0364695	-5.61352	-7.24152	0.381657	9	-16.5498	58.7495	0	0	0	0	0.476278	0.295404	1.88594	23.6575	0.0095	0.192308	-476.92	0	0.0740741	4.3939	34.0409	1.86728	-6.43962	8.23557	11.1417	0.0131857	0.0113086	4.36803	12.4542	228.776	5.68739	-0.555197	5.89173	0.817605	9.00496	-177.154	0	3.67143	5.68739	0.0903907	762.511	54.3891
17564913	0	-1.62604	6.54089	-11.6094	23.8395	3.32916	0.0442115	-117.815	13.7091	0.410241	9	-5.38664	1429.41	0	0	0	0	0.446556	0.295404	4.74426	24.3084	0.0122044	0.192308	402.797	0	0.0740741	4.47135	34.6922	1.89615	-8.54571	10.8144	5.72511	0.0124776	0.0100778	-10.6834	13.0104	-132.242	5.68739	-1.06068	199.432	0.838301	-1.74569	-605.443	0	3.82812	5.68739	0.104395	-818.152	-29.7839
17572266	3	-13.1498	1.54637	8.18379	-811.739	0.548322	0.0400179	15.5306	-2.73201	0.519157	4	29.3651	-67.6991	0	1.92918	0	-0.0329384	0.401473	0.272358	7.43012	4.43653	0.00937545	0.0769231	-1184.24	0	0.0760234	4.07621	38.7973	4.46477	-14.335	7.05478	0	0.00951241	0.0122261	-9.56732	8.61601	-348.383	23.7446	-0.0372945	-72.2481	0.822732	-10.687	402.46	5.69393	3.62766	10.9029	0.371114	761.942	-68.7963
175804	1	-5.29688	3.25641	-1	-1405.19	3.25641	0.0413169	-26.679	-9.85156	0.584385	2	6.55762	-14.6678	0	0	0	0.162546	0.451172	0.294978	26.5023	0	0.00427083	0.190476	-361.814	0	0.0952381	4.31372	57.3264	2.52065	-10.375	0.101562	0	0.00941155	0.0119387	-8.4716	3.15599	-357.005	49.1663	0.422059	-81.1852	0.847206	-16.1084	-276.996	0	3.02299	0	0.138059	363.21	-75
17581348	1	-4.63265	3.28603	4	-748.097	2.81135	0.0396935	35.6251	-19.8367	0.483966	4	6.8377	-1210.15	0	2.84671	0	0.0528265	0.340227	0.267298	-26.0338	4.83503	0.00805192	0.125	-551.236	0	0.0651341	4.91348	48.9429	5.29151	5.5102	-15.2857	0	0.014899	0.00943943	-23.7382	1.59528	193.943	54.1642	0.68868	-109.474	0.856252	9.34173	885.24	5.15644	3.93496	21.9363	0.430872	-161.303	48.8821
17581618	0	-1.11454	3.03887	-9.58142	-306.171	2.54983	0.0391489	-47.9377	-9.82965	0.490357	4	19.4564	-1419.39	0	2.9113	0	-0.133435	0.286522	0.272746	-29.3322	4.74418	0.00803796	0.147059	-596.014	0	0.0680272	4.79838	30.1834	4.09571	-3.18534	-16.6593	0	0.0112581	0.0100693	-14.05	5.30282	-293.576	27.3757	0.380982	-102.979	0.89837	-8.3568	245.973	5.15644	4.1413	21.9363	0.376365	-257.168	-57.1212
176155	0	-4.28015	4.209	-0.0719308	-346.635	5.37207	0.0375783	-6.74119	-7.61276	0.531631	3	15.0702	-924.646	0	0	0	0	0.163065	0.283241	-20.0661	8.82032	0.0130952	0.133333	-697.194	0	0.0793651	4.45012	71.8395	2.50788	0.874527	-10.6052	0	0.00755539	0.0123028	-3.99407	0	-870.1	32.9737	-1.09179	-0.418298	0.895382	26.2491	178.545	4.89548	4.09459	33.9026	0.157343	174.021	-186.299
176157	1	6.37429	0.52122	-12.62	-189.851	4.11837	0.0478307	-73.9351	-8.29301	0.540934	4	2.58411	-605.519	0	0	0	0	0.457084	0.287954	-28.2827	9.02905	0.011447	0.25	1197.76	0	0.0855856	4.5014	44.2368	3.82608	-6.49527	-9.138	0	0.0158154	0.0104497	-16.6186	4.88801	2537.18	31.2461	0.982358	-40.8255	0.86344	-15.552	-973.519	11.6357	3.55422	0	0.240951	-86.3804	543.665
176158	0	-7.19503	2.74311	-8.60482	-87.7965	1.96824	0.041149	-6.0241	-9.43462	0.474888	2	-8.95866	-192.821	0	1.86679	0	-0.297622	0.253892	0.27127	6.18926	0	0.0153824	0.0714286	-320.291	0	0.0793651	4.2255	18.1991	4.01286	-8.38714	-9.55004	0	0.0171241	0.008286	-3.46835	4.06052	493.312	10.9029	-0.852282	-126.542	0.871528	-12.3998	224.851	0	4.65152	22.0491	0.285549	30.5468	109.489
176167	1	-6.1875	5.70475	-5.625	-191.567	2.68831	0.0321111	43	-9.1875	0.50564	5	-25.27	-1117.36	0	4.06144	0	0.227598	0.303836	0.265608	-22.0372	4.48524	0.00738972	0.111111	-74.6119	0	0.0639731	4.66955	37.1071	6.08219	-3.875	-15.8125	0	0.01316	0.00992078	-20.6086	4.53858	235.631	71.1026	-0.534457	-120	0.804986	-5.66401	401.271	0	4.19231	32.9521	0.461589	-580.821	52
176170	0	-2.9872	5.79731	-4.5824	154.582	-0.0758598	0.0731313	-26.819	1.2848	0.725537	1	0.866338	218.02	0	0	27.221	0	0.202915	0.309501	7.03006	0	0	0.166667	-506.844	0	0.111111	3.86347	24.5954	0.655048	-7.2672	-0.792	5.26231	0	0	9.48747	27.221	95.8515	6.06637	0.267685	-1.20302	0.86935	-11.0752	345.74	11.499	3.30556	0	0.0426822	-101.935	11.2368
176407	0	-0.323125	7.01933	-3.0275	-131.547	2.82219	0.0427957	-42.44	-1.30875	0.485088	7	-18.7732	68.8129	0	0.33892	9.29034	0	0.274521	0.283884	1.352	17.0582	0.00613548	0.178571	-400.86	0	0.0626781	4.73418	36.2497	1.17192	-1.44938	-6.23312	5.9342	0.0109245	0.0105824	-12.1458	16.6481	49.7753	11.9843	0.0669506	-67.44	0.898515	0.804409	-142.467	5.76025	4	17.3623	0.114742	-156.739	12.76
176408	0	1.1749	8.65938	-5.13682	-479.754	2.55352	0.0435965	-12.9149	-5.87745	0.434124	7	1.24416	-28.0169	0	2.11737	0	0	0.326414	0.268913	6.15423	17.902	0.00553377	0.133333	-389.419	0	0.0671835	4.61593	24.117	1.98124	-2.02023	-6.85782	6.102	0.0120122	0.0083946	-6.24592	9.66594	9.70779	11.807	0.451706	-63.3712	0.881322	-5.50414	30.7913	17.0546	4.31081	28.2652	0.182331	-4.37401	4.59667
176871	0	5.67078	2.34316	2.51166	-328.622	3.43353	0.0380488	7.53605	-12.915	0.571257	3	-6.69333	-741.946	0	1.52059	0	0	0.298947	0.291016	-18.0246	8.7541	0.00743304	0.322581	-307.778	0	0.0555556	4.51378	24.2655	1.65263	4.60905	-9.09465	0	0.0112212	0.00866717	-18.4682	4.09656	147.505	22.1538	0.647142	-69.7071	0.827945	16.6496	306.697	11.499	3.48315	10.9029	0.0884053	-370.093	33.5473
1772635	0	-4.2963	2.95313	-9.25926	226.142	6.37145	0.034537	-21.2533	6.48148	0.489347	4	11.2582	-148.093	0	0	0	-0.196932	0.250633	0.278195	-1.57343	4.57289	0.00788846	0.15625	-356.67	0	0.0757576	4.78074	54.8259	5.01032	-11.0988	-4.01235	0	0.0108956	0.00879219	3.44502	24.9517	-407.112	41.8178	-0.0887135	-15.1778	0.869543	-0.667596	-310.803	0	3.98765	10.5711	0.488088	-13.7243	-96.2854
17748	0	-8.12	5.86866	-2.08	190.534	0.635278	0.0671605	-59.564	3.52	0.428639	1	0.0687735	206.708	0	0	0	-1.1309	0.178128	0.274938	5.57908	0	0	0	-422.404	0	0.111111	3.42193	0	1.71889	-8.8	2.24	5.40433	0	0	8.94922	-0.186389	-393.106	0	0.996059	28.3052	0.803789	-6.01798	-501.098	0	4.45455	0	0.0853159	-209.658	-83
1775	0	-7.97711	0.341366	-10.5432	310.993	1.48065	0.0302357	-61.64	5.19667	0.525371	2	-2.0692	23.9269	0	0	0	-0.826291	0.155815	0.274276	3.83756	0	0	0.0952381	-88.6317	0	0.0888889	3.18874	11.1269	2.65512	-11.6826	-1.65245	0	0.0173611	0	1.91684	5.06582	157.223	11.1269	-0.0340852	-17.4485	0.734991	-10.3021	-360.743	5.53893	4.31481	0	0.106696	-445.492	34.64
17754438	0	-0.826446	4.64807	-1.81818	217.646	2.58852	0.0362865	-10.7727	-0.338843	0.489887	8	-11.8556	-13.7401	0	3.13593	9.04311	0	0.264294	0.272927	11.9369	25.9512	0.00706296	0.15625	-199.01	0	0.0641975	5.01376	23.7626	1.98084	-0.793388	-0.661157	0	0.0116009	0.0070468	-5.95575	22.6655	-121.057	22.0298	0.318984	-6.31198	0.904877	-18.2223	-0.250963	5.64718	4.18987	33.4547	0.169451	-52.8908	-25.0393
17755052	0	-4.68548	2.84947	14.4854	-572.772	3.80245	0.0268056	47.3855	-18.6251	0.620749	7	-4.76475	-1287.25	0	3.97583	0	0	0.194101	0.276674	-24.5986	14.2447	0.00724895	0.125	-384.565	0	0.0677966	4.73203	12.1327	6.4015	7.39932	-13.0286	0	0.0110725	0.00737261	-29.1833	8.22843	-158.47	65.2246	-1.85634	-105.728	0.824637	64.0918	-134.967	11.6423	3.86066	32.5074	0.395395	-520.872	-36.4308
17756785	6	-10.2307	1.97992	-21.3097	1202.42	-0.933421	0.0629444	-119.8	10.4859	0.495362	2	-19.5105	-227.245	0	0	32.6351	-5.67886	0.196676	0.261991	14.0877	0	0.0124038	0.0571429	-110.679	0	0.105263	5.11915	32.6489	10.1113	-24.324	-6.87504	5.24125	0.0207122	0.0151801	9.04794	32.6343	700.706	6.06637	-1.2764	-105.599	0.887013	-6.71593	-908.936	34.6519	4.63725	0	0.313691	-579.967	153.044
17756791	0	-7.88	1.28871	-8.6	525.896	1.5791	0.0676389	-48.8889	1.68	0.323963	4	-0.142411	-224.796	0	1.19143	0	0	0.367261	0.273253	-14.3813	7.9986	0.00390625	0.0454545	-755.664	0.7532	0.0875421	4.52323	24.6199	2.34039	-9.72	-6.48	0	0.0189525	0.021092	-16.6455	0	-200.564	11.8496	-0.160081	4.33333	0.86245	-2.66207	7.00979	11.5183	4.41509	22.5517	0.11418	-449.051	-38.3333
17757075	0	-14.0566	4.9201	6.28158	-250.515	6.46168	0.0341813	-4.58262	-6.24129	0.445673	4	-2.25333	286.646	0	1.8394	0	0	0.407262	0.278133	7.38941	12.8743	0.00861589	0.166667	-1092.45	0	0.0740741	4.66276	49.2398	2.45135	-14.4527	7.68945	0	0.00940132	0.00818846	-7.93185	8.42127	-868.116	50.6148	-0.995478	47.89	0.881772	-32.3265	-593.154	0	3.85542	22.0298	0.1485	1018.45	-182.205
17757080	0	-11.968	4.88209	4.8528	-237.699	6.46536	0.029729	-13.1248	-5.2432	0.425081	4	1.55824	557.584	0	1.83333	0	0	0.441215	0.278325	4.91745	12.9215	0.00816559	0.193548	-1157.52	0	0.0826873	4.72553	44.5338	2.60704	-18.6688	11.1616	0	0.00843067	0.00765611	-8.0739	8.44941	-1036.94	50.6148	-1.0718	57.5312	0.876413	-47.8666	-910.296	0	3.74157	22.0298	0.1485	1173.12	-218.299
17757086	0	-11.45	5.58203	6.82	-720.549	6.26536	0.0355827	-7.6448	-11.75	0.42174	5	10.0041	-38.4296	0	1.79063	0	-0.0857126	0.400313	0.286466	-6.91341	12.8487	0.00990039	0.15625	-752.782	0	0.0740741	4.64024	49.2398	2.5128	-13.48	5.49	0	0.00981533	0.00889933	-6.53863	11.1326	-663.859	50.5527	-1.69062	5.568	0.886427	-40.9102	-648.295	0	3.85227	22.0298	0.151049	1158.4	-139.685
17757092	1	-12.1622	3.97421	17.351	-1418.16	4.75626	0.0327469	66.8378	-18.1826	0.453108	5	-7.68061	-376.224	0	1.97081	0	0	0.474407	0.277963	4.87427	12.9956	0.00895198	0.137931	-782.417	0	0.0867209	4.72087	57.9777	3.12236	-5.42868	4.32949	0	0.0091533	0.0086536	-16.0047	8.66214	-560.02	45.8466	-0.557705	-56.4917	0.876223	-8.82132	53.8093	0	3.5567	22.0298	0.227711	1357.78	-117.22
17757094	1	-12.6187	3.7869	5.15414	-695.356	5.33196	0.0358559	-7.39373	-11.186	0.398366	4	-14.3359	-130.319	0	1.81765	0	0	0.443907	0.276371	7.66099	12.8296	0.00886671	0.142857	-817.136	0	0.0833333	4.685	50.6001	2.49739	-14.305	4.27961	0	0.00900829	0.0110161	-8.17544	8.39096	-854.851	45.0621	-0.9699	-12.814	0.881199	-24.285	-756.19	0	3.94805	22.0298	0.151538	1060.39	-181.251
17757095	0	-17.457	5.19473	13.4089	-1107.41	7.25173	0.0306373	22.6976	-15.1428	0.439496	4	7.56826	-155.053	0	1.90752	0	0	0.43823	0.276073	7.73722	12.8851	0.00948578	0.142857	-1661.51	0	0.0888889	4.53023	55.4773	2.79438	-11.9794	4.92753	0	0.00952445	0.00860987	-2.90247	10.6129	-1587.13	45.8466	-0.689904	-33.0009	0.873154	-12.7849	-56.6399	0	3.93506	22.0298	0.225771	1595.21	-342.328
17757109	1	-10.1811	3.86628	3.74897	-721.39	5.22807	0.0450505	16.6872	-8.01955	0.540288	3	47.7893	-143.964	0	0	0	-0.242144	0.245698	0.287497	-11.8706	0	0.00760417	0.176471	-749.43	0	0.070922	4.6889	54.0944	2.3436	-8.73903	5.25343	0	0.0135691	0.00939635	-4.4914	9.06142	-570.278	16.8143	-1.75734	-22.6831	0.892101	-18.0126	-120.157	0	3.77895	0	0.130947	1111.11	-119.392
17757110	1	-2.39601	4.08012	-3.89187	-878.486	5.47112	0.0446061	-41.1488	-14.7011	0.515889	3	38.9756	-840.167	0	0	0	-0.086754	0.333717	0.28593	-23.458	0	0.0081891	0.236842	-264.219	0	0.0726496	4.97896	60.5152	3.28416	-7.45684	-6.56933	0	0.0129698	0.0102013	-12.7513	6.2954	-361.21	29.6559	-1.1281	-61.7025	0.888359	-3.58754	-314.822	0	3.55462	0	0.138429	399.863	-76.7438
17757146	0	-8.22449	2.57679	-0.653061	-1045.69	5.69054	0.0391489	30.7968	-7.46939	0.447335	4	-5.89613	219.648	0	0	0	0.880894	0.408931	0.268168	35.0994	8.6271	0.00896664	0.1875	-1050.35	0	0.0839506	3.91503	36.3982	3.09092	-4.77551	-6.42857	0	0.0121292	0.011489	-7.47288	14.1524	-599.303	16.8386	-0.038205	-141.049	0.741025	1.09265	102.783	17.3234	3.9186	11.3879	0.193357	203.653	-124.422
17757274	0	12.4264	0.476788	-12.0899	14.347	3.04791	0.0411681	-104.628	-4.51636	0.52059	6	-28.4148	27.7563	0	0	9.08117	0	0.430144	0.304778	10.0479	13.5149	0.0100898	0.241379	1852.06	0	0.05	4.37138	45.7456	1.81821	4.92595	-12.6559	0	0.0109623	0.00959807	-29.6658	15.3677	1282.68	37.3681	-1.11414	-14.5455	0.799058	-14.7415	-495.354	0	3.25743	0	0.0914095	-1296.23	267.231
17757275	1	-0.72	1.26316	4.2558	-944.87	2.17308	0.0401471	10.5199	-13.2054	0.594558	4	8.49594	-89.2499	0	1.74326	10.0169	0	0.238697	0.285626	16.931	9.11887	0.00721836	0.172414	3.48321	0	0.0611111	4.74404	43.1735	1.76696	0.951111	-2.53926	0	0.00962046	0.00821741	-7.73265	17.8926	141.114	36.1693	-0.587486	-55.6222	0.907406	17.9277	321.783	0	3.73171	10.9029	0.132772	83.9691	29.5378
17757294	1	-9.71166	4.86158	3.58586	-649.182	6.20659	0.0441431	22.0707	-11.8421	0.550513	4	49.2267	-559.783	0	0	0	-0.176239	0.244787	0.283894	-10.636	4.09875	0.00691406	0.190476	-508.356	0	0.0651341	5.01992	71.7906	3.45319	-5.93388	0.593205	0	0.0108025	0.00913778	-14.421	6.2905	-549.835	22.3777	-1.56675	-28.4894	0.899328	0.242338	-7.77325	0	3.8547	0	0.155997	1117.16	-116.402
17757314	0	-4.84308	3.84419	2.9155	-743.119	5.18384	0.0441431	18.6078	-15.9905	0.510162	3	60.4152	-844.504	0	1.21912	0	-0.131241	0.278922	0.283894	-24.9066	4.89745	0.00691406	0.190476	-123.439	0	0.0651341	4.58976	60.1608	3.0903	-4.00071	-0.859172	0	0.0108025	0.00913778	-12.6429	3.316	-362.398	16.6904	-1.28648	-66.6828	0.872043	-12.3856	-48.5924	0	3.86842	22.2908	0.147706	1188.88	-77.7238
17759555	0	-2.94444	3.5476	-1	-504.695	2.89786	0.0511243	39.2089	-4.94444	0.543407	6	-20.1271	240.106	0	1.17831	0	0	0.133623	0.281092	-19.104	8.29586	0.00883116	0.15625	387.927	0	0.0740741	4.8778	30.3318	2.70485	1.83333	-6.41667	0	0.0150993	0.0108827	-8.16716	16.9997	348.759	11.3813	-0.0643768	-28.5289	0.90814	26.7316	-294.95	0	4.33333	10.9029	0.14887	-550.419	75.6735
1776583	1	-17.8303	3.49642	-10.2123	396.885	3.79867	0.0538675	-38.6834	1.11945	0.455524	3	-4.73762	76.8428	0	2.17205	0	-0.361159	0.374313	0.262234	-4.89859	0	0.00949405	0.0909091	-1098.96	0	0.087146	4.69535	43.1735	6.85394	-18.9301	1.73262	0	0.0173345	0.0125358	-14.8575	1.12878	-977.608	33.4733	-0.422937	25.1435	0.856289	-7.80577	-191.022	0	4.26	10.9029	0.428171	-110.144	-205.762
178	0	0.493827	4.47222	0	0	0	0	0	0	0.435083	1	0	0	0	0	0	-0.333333	0.311464	0.57735	0	0	0	0	179.064	0	0	2.41938	0	0	0.296296	0	4.47222	0	0	-0.99737	0	185.156	0	-1.14658	0	0.76323	0	0	0	1.83333	0	0	0	39.1852
1780	0	0.969754	0	3.35539	-41.4633	0	0.00888889	13.0057	-3.06805	0.515541	0	-2.04456	-409.888	0	0	8.44728	-0.772393	0.282208	0.373304	-12.047	0	0.00307692	0.285714	-36.0555	0	0.021164	3.8164	12.8416	0.0161374	0.310019	-0.36673	0	0.00416667	0.00352734	0.646068	8.44728	-103.949	6.42082	-0.282958	-14.2684	0.751967	13.6048	222.479	0	2.29487	0	0	38.63	-22.4197
1794	0	3.0263	15.955	-3.66469	-249.825	0.442758	0.0426481	-67.6259	-5.15911	0.452682	7	9.82148	-910.58	0	0	0	-1.12664	0.39103	0.303739	-8.96722	8.2039	0.00893827	0.0909091	87.3976	0	0.0814815	3.86207	12.8416	1.74891	-8.88692	-13.071	16.1014	0.0157407	0.0116898	-14.7122	0.125225	885.941	25.9312	1.17132	-88.5244	0.766313	-6.07427	141.905	28.4423	3.33333	0	0.0891324	-1122.67	190.336
1797	0	3.30769	8.09645	-4.3787	-162.024	2.24558	0.0272222	4.47485	-4.15976	0.694969	2	-3.0969	-340.197	0	2.39744	0	0	0.372996	0.30331	-4.90642	0	0.00540895	0.478261	-206.222	0	0.0555556	4.11539	43.149	1.21616	-1.52663	-4.43195	5.66071	0.00895293	0.00633537	1.78345	1.23844	-49.3431	30.7147	-0.0534634	-30.571	0.796853	-6.29556	101.843	0	2.78351	10.9029	0.115855	-141.795	-9.8003
1797892	0	-7.21324	1.12605	-15.6168	441.137	2.78721	0.0388194	-135.096	-5.34611	0.420166	3	26.3024	-820.932	0	0	0	-1.08029	0.303747	0.286603	-13.9107	0	0.0075226	0.1875	-728.16	0	0.0839506	5.03788	56.1003	4.33053	-13.2374	-2.68263	0	0.0180409	0.00998108	2.56077	17.0308	225.392	35.7694	-0.841289	24.4627	0.89004	0.747789	-538.741	10.8619	3.78161	0	0.478921	-197.546	64.5893
180081	1	-14.2891	5.88252	-3.23535	90.4554	5.8725	0.0428205	-21.5977	5.15625	0.623777	1	13.0161	284.664	0	0	0	0	0.336215	0.255212	4.67388	0	0	0	-1264.65	0	0.09319	3.47641	35.5984	5.24971	-23.1396	7.22461	0	0.00491308	0	4.1164	3.78833	-676.86	6.42082	-0.172451	16.875	0.742206	-12.6284	-504.564	0	4.33333	0	0.373267	613.544	-139.777
180559	2	2.87448	5.95738	-3.42415	18.595	1.51268	0.0495906	7.5003	0.618084	0.672979	2	-18.9495	648.508	0	0	9.68424	-0.357546	0.229456	0.340417	15.5868	0	0.0115625	0.421053	416.746	0	0.0648148	4.54024	17.6962	0.719223	-0.271267	3.23379	5.10842	0.0189525	0.0109599	0.214056	12.8151	369.474	5.56345	-0.591617	20.2665	0.862252	-17.488	280.098	0	2.84507	0	0.0309821	-601.209	77.6853
180933	0	-6.92	1.02874	-2.19111	-170.652	1.02874	0.0495623	-9.25778	-1.56	0.433397	0	1.28202	244.935	0	4.09248	0	-0.198945	0.189375	0.263645	3.01492	0	0.0078125	0	-681.453	2.7052	0.0849673	3.13291	39.7633	2.91739	-13.0533	1.16	0	0.0140336	0.01051	2.63146	4.09248	-371.637	21.5449	-0.141431	9.10667	0.76914	-11.5609	-217.198	11.5665	4.68519	21.5449	0.159161	124.664	-77.0533
1814489	0	3.19869	2.2832	0.425858	-528.723	2.70654	0.0345333	8.63996	-5.16362	0.558064	2	-1.90173	-35.0023	0	2.07575	0	-0.0877198	0.291142	0.288272	11.3064	4.47517	0.006	0.217391	187.201	0	0.0573477	4.4969	41.9843	2.26908	2.3214	-3.28634	0	0.0130228	0.00939705	0.899632	5.43438	482.91	16.6374	0.276978	-27.5461	0.890509	2.61004	527.738	5.13156	3.54545	10.2166	0.232803	-50.1069	105.561
1814490	0	3.80058	2.21483	1.02995	-227.869	2.6836	0.039359	21.2876	-2.67202	0.479281	2	-9.39476	87.3208	0	1.99139	0	-0.295405	0.341316	0.290006	3.31896	4.43959	0.00666667	0.208333	180.47	0	0.0606061	4.4969	58.6005	2.23057	1.95325	-2.82469	0	0.0117205	0.013262	-3.27448	3.36098	275.189	16.6374	0.882993	-13.12	0.890509	-3.59925	1045.66	15.5613	3.63636	10.2166	0.228141	-229.337	63.8736
18148563	1	-1.8856	2.19577	3.50822	-215.735	3.2409	0.0380556	64.1828	-6.83892	0.391158	3	-0.753519	-413.798	0	0	0	-0.0360775	0.472311	0.301743	-12.713	8.25041	0.0075625	0.238095	-544.204	0	0.0873016	4.30426	11.4814	1.02924	2.84878	-3.66141	0	0.0160313	0.0149246	-5.70327	6.5086	-577.845	5.56345	-0.627512	-75.0381	0.834959	9.40066	334.661	0	3.17391	11.3879	0.0591346	371.994	-122.804
1817779	0	-4.66667	1.22577	-1.98611	-61.8239	2.0745	0.0184074	-18.1701	-0.875	0.576225	5	1.30272	206.066	0	0	0	0	0.350112	0.313226	9.14071	11.2883	0.00503164	0.35	-471.637	4.24664	0.0555556	4.30827	15.9902	0.668628	-5.26389	-0.409722	0	0.00701826	0.00357386	8.39166	15.4891	-750.464	23.9988	0.149037	-22.5988	0.873363	0.429952	-381.415	0	3.03279	6.07602	0.0603339	-65.3332	-165.617
182362	0	-1.99287	0.887477	-3.57551	-40.0803	1.29357	0.06	20.6968	-2.2176	0.562722	0	0.0723917	-253.082	0	0.746207	18.6036	0	0.110302	0.285696	-5.4101	0	0.008	0.047619	-118.691	0	0.0814815	3.59057	42.4646	1.34366	-2.38882	-2.34007	0	0.0183738	0.0168248	5.58281	18.9392	-170.459	0	-1.42442	-12.0761	0.862014	4.29353	302.586	5.42879	4.3125	22.2929	0.0893089	-283.074	-36.6385
182585	1	-9.99049	-0.00703563	-5.48751	131.727	1.59417	0.0439198	-143.005	-1.41141	0.539764	2	-9.15768	-249.083	1	0	0	0.0787572	0.298681	0.283931	-4.16195	0	0.00807832	0.225806	-51.8403	0	0.0671835	4.22817	49.7758	3.72007	-6.58502	-5.21165	0	0.00814403	0.00647558	-12.1775	3.39232	254.901	63.1135	-0.0902386	-15.0666	0.803717	10.3599	-570.445	11.499	3.36207	0	0.287353	-695.169	55.5184
182593	0	-4.88	6.38031	-4.35556	-95.1051	1.37855	0.0490598	-17.8113	2.12	0.57361	2	9.84416	-103.92	0	0	0	-0.432968	0.321647	0.300798	-3.81021	0	0.00722656	0.26087	-175.916	0	0.0814815	4.22475	38.4183	1.67878	-6.79111	0.551111	5.69991	0.0132378	0.0100309	-9.68395	0.320432	-83.8639	26.0551	-0.149366	-32.8796	0.814529	-23.7078	997.721	0	3.04819	0	0.110474	11.708	-16.2578
18283	2	-5.44898	-0.490905	-5.9949	8.81911	0.434304	0.0576023	-14.0867	-4.75	0.52525	2	2.51752	-389.483	0	0	8.87727	0	0.207153	0.288105	-5.75358	0	0	0.117647	32.9331	3.34483	0.0925926	4.49468	12.9998	1.11315	-2.87755	-2.61735	0	0.0209599	0.0150332	-12.3705	8.87727	-265.903	0	-0.83057	-4.67857	0.905185	-5.4964	68.9178	6.2279	3.64	0	0.0891745	-159.729	-57.0816
1830	4	-8.77686	6.3334	-1.10744	-857.548	1.15123	0.0438172	-18.2489	-11.314	0.710746	4	0.993125	-783.432	0	1.18294	29.0104	0	0.0587972	0.267041	-18.9495	8.0786	0.0078125	0.0909091	68.6678	0	0.0942761	4.5744	22.5909	3.6717	-6.00826	-7.04132	5.82253	0.0188114	0.0111219	-9.0777	29.6825	1415.41	3.57018	1.07052	-25.4542	0.920001	4.67658	-2247.02	6.2279	4.3	11.0334	0.321312	3.81593	273.653
1833	0	-4.34694	7.92103	-8.91837	351.147	2.1359	0.0435556	-11.0306	-2.04082	0.635949	2	-7.67488	-585.78	0	2.33708	0	0	0.30878	0.281868	-7.04689	0	0	0.2	-729.937	0	0.0777778	4.25343	36.7281	1.18124	-6.73469	-8.44898	5.53617	0.0196759	0	2.19498	1.20352	-396.644	17.687	-0.250094	-20.5204	0.876865	-9.39496	54.7586	0	3.40816	10.9029	0.115855	-288.846	-82.0459
18378031	0	-5.36364	5.94056	-6.1157	293.215	0.413426	0.0503704	-27.8264	5.42149	0.532451	2	0.422809	211.546	0	0.961852	9.46282	-0.525	0.141463	0.28927	9.72125	3.96602	0	0.0666667	-491.189	0	0.0952381	3.91398	18.1991	1.13748	-10.7107	1.52066	5.18157	0	0	6.0872	10.0323	-274.2	0	-0.252065	-5.13223	0.880533	-10.145	-343.12	0	4.17143	10.9029	0.0625953	19.9065	-57.2975
183782	1	-4.19544	6.74957	-6.30295	308.842	1.89006	0.0502222	-29.1942	4.34105	0.622077	2	-6.24382	-164.515	0	0	0	0.0853357	0.347621	0.298235	3.02736	0	0.0104779	0.32	-592.581	0	0.0875421	4.38842	57.3018	2.57002	-5.99608	-0.795301	5.77587	0.0133681	0.0108718	-5.91957	0.40591	-202.893	19.5103	0.0439583	5.06926	0.826353	5.14298	1113.62	5.78324	2.99	0	0.14586	-651.342	-40.2111
18496254	6	1.11645	17.4114	-6.69852	-37.6157	0.670448	0.0434821	-10.1581	-4.55175	0.557678	9	22.268	-549.404	0	0	9.53273	-3.04659	0.290667	0.322477	-17.1915	3.89803	0.00897942	0.447368	695.845	0	0.0888889	4.89795	31.0983	2.58638	-0.159579	-4.34522	16.7409	0.0157277	0.0103738	-13.7627	17.4278	180.253	0	0.488396	-73.2458	0.850004	3.86208	466.361	5.95955	2.97222	0	0.0152145	-638.247	32.7993
185248	0	6.20117	1.58262	-3.87797	-1283.69	2.04552	0.045471	-7.81188	-8.77301	0.502856	5	-3.812	-289.108	0	0	0	-0.316481	0.339268	0.279263	-2.29423	4.38386	0.0113474	0.0689655	407.61	0	0.0704607	4.42564	31.3131	2.85493	0.964598	-10.3003	0	0.00737906	0.00837808	-28.3993	2.85727	848.71	26.179	0.0169613	-110.897	0.820005	33.3895	610.151	5.81786	3.81818	0	0.139035	-1242.23	181.074
18528119	2	-1.5	2.72361	-5	877.895	0	0.0250817	-32.1363	9.75	0.749517	3	-5.1938	443.285	0	5.46901	0	0	0.349575	0.279015	2.33348	0	0.0106906	0.148148	422.076	0	0.0584795	4.17325	38.9458	3.69774	-16	11.25	0	0.0111624	0.00743326	-8.08916	6.36003	-26.9419	19.6343	-0.4998	32.0821	0.781836	-44.0518	-948.588	0	3.5	21.8058	0.306299	652.472	-7.07653
1853	0	-5.07118	0.866204	-4.71354	210.151	0	0.048	-43.6875	3.73785	0.514685	1	-0.486023	158.695	0	3.73792	0	0	0.18042	0.272231	2.39029	0	0	0	-375.35	0	0.0740741	3.05351	17.519	1.647	-10.4931	1.09722	0	0	0	2.84792	2.84792	-177.454	21.6754	-0.0660321	14.0625	0.764292	-1.13648	-292.026	0	4.30952	21.6754	0.0980188	-176.761	-36.5
185462	0	9.10335	0.827461	17.051	-732.792	1.2705	0.0380952	91.9263	-24.4674	0.599337	5	6.82153	-717.859	0	0	9.39526	0	0.223124	0.291861	-37.9174	17.0817	0.0061489	0.238095	592.189	0	0.0888889	4.95864	41.3103	3.93117	18.4079	-10.3162	0	0.0136502	0.0110719	-20.9396	9.39526	972.573	5.56345	2.64447	-62.0419	0.840734	-7.91779	997.508	23.1413	3.65	11.6488	0.102919	1216.17	207.363
1856447	0	-10.4924	2.96813	-6.09211	-200.612	3.88641	0.054359	-82.2668	-3.55956	0.400861	2	15.6558	-501.099	0	0	0	0	0.361363	0.278034	-10.2979	0	0.00892857	0.08	-522.053	0	0.0864198	3.64809	50.2457	3.28716	-16.5277	-6.12535	0	0.0103378	0.0128883	2.32434	12.5312	-1538.46	19.1938	-0.3783	-70.0248	0.783452	-8.7489	-797.216	0	4.06061	22.5148	0.137395	496.498	-308.271
18574628	1	-12.5264	0.363188	-1.7088	393.103	-0.0175956	0.0353333	-246.719	-1.3312	0.562009	3	20.9005	-488.653	0	0	0	-1.47949	0.14988	0.296529	-30.5394	0	0.0115476	0.185185	-831.055	0	0.116959	4.55856	49.9488	6.8417	-13.2096	-0.9392	0	0.0177951	0.0121809	-16.6036	4.71979	-1727.75	18.908	0.810392	39.8165	0.876353	12.6647	-1817.22	0	3.26882	0	0.187312	-649.401	-390.39
18580220	0	-0.857957	0.812088	3.23033	-1205.15	3.36359	0.0278363	-15.1888	-14.0466	0.55	6	-31.2671	-268.769	0	0	0	0	0.341177	0.283451	67.6801	14.0046	0.00375	0.166667	-385.961	0	0.0555556	4.03906	12.1327	1.69824	0.959416	-10.3464	0	0.00912571	0.00468212	-42.8713	3.27936	-207.43	37.6159	-0.722709	-66.51	0.721616	4.17516	175.458	0	3.41667	0	0.0864628	-397.346	-42.9694
1863	0	-6.58478	4.74099	-10.4948	33.3127	0.723287	0.0376316	-5.04152	-1.57785	0.52671	2	-5.76903	30.1867	0	8.3119	0	0	0.172318	0.25285	7.13189	0	0.00318827	0.0384615	-383.335	0.958657	0.0626781	3.5791	18.1991	3.50256	-12.045	-3.04498	0	0.0151378	0.00420096	5.80036	4.29419	-179.333	55.4613	-0.0644046	-37.2007	0.795064	-6.39569	-30.0268	6.28616	4.88889	43.6117	0.312059	-254.676	-36.4048
1864426	0	-5.14551	1.73244	1.99414	-177.785	4.53847	0.0359402	6.7473	-1.68164	0.586578	4	6.21196	-374.341	0	0	0	0	0.21997	0.287728	15.0559	12.2837	0.00580357	0.173913	-444.392	0	0.0645161	4.48861	30.3318	1.79109	-3.72266	0.142578	0	0.0146507	0.00766656	-1.5715	13.582	-495.482	16.2585	-0.325135	-10.3615	0.899689	-1.63566	-183.294	0	3.98113	10.5711	0.127523	545.751	-110.188
18680317	0	-26.898	0.0238889	-10.6122	0	0	0.0744792	-82.5578	3.06122	0.345471	8	13.8212	363.227	0	1.46796	0	0	0.423496	0.271194	2.15491	7.75019	0	0	-693.897	0	0.116402	3.55852	0	2.71253	-25.2245	22.0408	0	0	0	-58.3406	0	-1694.3	9.1342	0.149045	36.7891	0.640961	-29.7587	-1483.77	11.2944	4.08108	22.3278	0.179438	1519.65	-363.306
1871033	0	-5.52663	1.13196	-1.42012	-255.552	1.59544	0.0281548	-32.3794	-1.26627	0.442375	2	10.6177	-148.516	0	0	0	-0.54504	0.227468	0.300724	7.71148	7.93061	0.00618056	0.178571	-37.6631	0	0.0679012	4.22683	36.3982	0.921099	-0.325444	-4.8284	0	0.00671694	0.00674717	0.816891	8.34863	-424.346	5.56345	-0.439713	-40.0555	0.86982	6.87871	-219.766	6.60688	3.6875	11.4542	0.0823882	-163.879	-90.43
18755269	5	-0.320261	1.27279	-1.83468	-924.363	0.714695	0.0368157	-53.7493	-15.5652	0.607524	5	-19.4061	-751.232	0	1.27279	19.6758	0	0.250031	0.268262	8.0232	13.1896	0.00933642	0.172414	350.375	0	0.0758808	4.62372	12.8416	2.83978	0.688966	-10.722	0	0.0142951	0.009562	-26.5715	23.1691	504.923	12.8416	2.93718	-146.972	0.853634	18.7483	-93.4614	23.2096	3.63	11.1639	0.253089	-579.019	107.616
188244	0	-1.15556	3.02009	-1.27111	0	-0.445602	0.0733333	16.2222	1.07556	0.425234	4	2.17071	144.534	0	0	0	-0.950741	0.102804	0.328103	0.273911	3.09231	0	0.0909091	-59.8722	0	0.0740741	3.64022	0	0.249185	-6.11556	2.83556	4.72718	0	0	-14.483	0	-38.8159	0	-1.70079	22.2222	0.888329	0.311559	184.632	0	3.86364	0	0.0183986	-65.7686	-8.22222
1892	0	-8.17347	-0.142594	-18.4286	352.821	0	0.0665278	-116.857	3.94898	0.417521	4	6.00944	87.8039	0	0.666852	8.85563	0	0.381105	0.272151	-8.33239	4.00106	0	0.117647	-400.546	0	0.106667	4.03915	0	1.91991	-16.0816	-1.58163	0	0.0147569	0	-35.0523	8.85563	-617.793	4.5671	0.317082	39.1531	0.81488	-9.30143	-924.18	11.1639	3.86	11.1639	0.118323	-365.389	-131.755
1893	0	-6.53287	0.534722	1.06574	0	0.0601852	0.0371795	-22.3979	0	0.410995	3	3.85779	0	0	1.22843	0	0	0.128126	0.288534	0	3.71491	0	0.0769231	-165.139	0	0.0864198	3.80776	0	0.751245	-5.21107	4.0692	0	0	0	10.9361	17.5173	-47.1479	5.38622	-0.00810752	0	0.903594	5.48502	-131.973	0	4.32143	10.9029	0.0754061	158.697	-9.65744
1893730	0	-2.90946	4.41552	0.978723	-52.0645	2.20923	0.0467551	37.0426	-1.1589	0.671409	6	-9.95425	22.7349	0	2.74951	0	0	0.0540079	0.280618	29.6635	17.5461	0.00755746	0.142857	-157.204	0	0.0784314	4.34589	49.3883	3.48282	4.98008	-8.45043	0	0.0125779	0.00923478	-20.0883	3.16606	-334.463	28.325	-0.318261	-62.3836	0.863133	5.76569	396.076	11.6357	4.24096	22.0668	0.205625	-224.847	-77.1344
18968508	2	-2.43108	23.7015	-5.92881	202.07	0	0.0285714	-65.1523	-0.732119	0.744334	10	-37.8138	211.522	0	0	0	1.30332	0.385026	0.339462	-2.11493	0	0.00551724	0.542857	-454.05	0	0.0611111	3.71875	37.5191	1.21265	-2.17813	-2.45835	23.7015	0.0116071	0.00653595	-19.2894	5.75756	35.235	51.6144	-0.641392	-52.777	0.668984	-19.9207	137.596	23.8382	2.40964	0	0	-1006.73	10.5143
189748	0	-6.02484	2.13905	-6.51936	3.57188	2.54661	0.0435185	-33.0015	-6.12199	0.51227	2	-6.18088	-562.205	0	2.08192	0	-0.0147305	0.361676	0.292377	-9.63752	0	0.0158929	0.25	-1036.98	0	0.0823045	4.33744	18.0506	1.50396	-7.04237	-8.76114	0	0.0168296	0.0132415	-9.23982	3.877	-528.343	22.8872	-0.41027	-18.6318	0.819264	-4.92153	-174.68	11.499	3.36923	10.9029	0.11821	-155.944	-108.943
190006	0	-4.34568	9.34121	-8.28395	104.723	2.60292	0.0410256	-42.1674	0.246914	0.677103	2	-7.34629	-48.7649	0	2.51343	0	0	0.351816	0.287803	-2.87014	0	0	0.142857	-478.668	0	0.0818713	4.18045	37.0826	1.25132	-8.28395	-3.37037	5.52676	0.0295139	0	6.02863	1.3019	-189.435	6.42082	-0.0686871	5.87929	0.871312	-0.853578	-333.31	0	3.39583	10.9029	0.13009	-258.906	-38.6735
19001	2	-4	0	2	0	0	0.02	11.6895	0.111111	0.952518	0	0.474594	41.5268	0	0	17.5023	0	0.074116	0.346383	0.769541	0	0	0.428571	-122.335	0	0.166667	2.9477	0	0.357771	-8.32667e-16	0.888889	0	0	0	0.422816	17.5023	-171.274	0	0.40238	1.37555	0.721157	2.1617	64.9214	0	2.42857	0	0	89.2226	-38.2222
19102988	1	0.872169	1.21982	-4.82396	-481.258	3.31569	0.0315152	-13.6653	-7.53981	0.734822	1	-3.66954	-987.937	0	0	0	0	0.235812	0.302317	-26.9593	0	0.0078125	0.3	20.093	0	0.0711111	3.888	53.8795	1.7582	-1.36669	-8.89116	0	0.0099598	0.010582	-2.02836	3.18645	-986.948	22.2853	-0.0673885	-40.2831	0.853397	-2.8867	-952.074	0	3.17188	0	0.100288	-171.448	-176.44
19103	0	-5.36842	0.694907	-2.27701	0	0.350833	0.0471111	-24.9723	3.11634	0.469207	2	4.03514	249.537	0	0.969537	9.38496	0	0.155962	0.280796	5.10961	3.94046	0	0.0714286	-274.95	0	0.0935673	3.82687	29.4424	0.905375	-8.0277	3.65651	0	0	0	3.14913	12.7908	-209.29	0	-0.0511451	4.60942	0.90373	-3.82254	-269.713	0	4.33333	10.9029	0.0614956	131.425	-44.2604
1913	4	-9.22664	6.44855	-5.41696	-137.637	0.494715	0.0558859	-6.18794	-7.69118	0.797107	5	8.90616	-229.804	0	0.690015	19.8573	0	-0.0925548	0.271118	-14.3201	12.1505	0.0155864	0.0384615	-187.376	0	0.0867209	4.82997	15.9299	4.68157	-9.08131	3.6782	5.75854	0.0203631	0.01304	-26.1719	10.4595	-491.73	0	-0.179819	-5.82853	0.921647	-8.3619	181.265	27.9433	4.55385	11.1639	0.371525	-636.946	-103
1915	4	-7.53061	5.06799	-4.44898	-254.245	0.0412427	0.0564722	-26.3858	-6.53061	0.768609	5	7.90388	-235.127	0	0.168441	19.8636	0	-0.0865932	0.273524	-15.1715	7.57439	0.0189383	0.037037	-108.604	0	0.0826873	4.87914	15.9299	4.80491	-9.73469	0.142857	5.54766	0.0220522	0.0125985	-24.4326	10.4646	-158.703	0	-0.986219	24.0801	0.924208	-10.1382	-675.411	16.4783	4.59701	11.1639	0.378251	-489.631	-31.7918
1916559	0	0.586207	1.68181	-3.68728	23.7327	1.05784	0.0472807	3.50218	-2.43639	0.444947	1	-0.593071	5.45499	0	1.37866	8.82716	-1.05912	0.275609	0.300963	-8.37552	0	0.0114738	0.263158	31.8173	0	0.0622222	4.37522	23.7626	1.16458	-2.89655	-2.36266	0	0.0133381	0.0125985	2.35679	18.0524	-110.983	22.4554	0.97911	-15.2554	0.892816	-13.5577	193.808	0	3.67347	10.9692	0.0984797	-118.222	-25.7931
1918543	0	-2.76852	1.98831	1.89506	-583.796	2.1911	0.0426515	31.6529	-5.8179	0.656788	2	0.404397	-151.952	0	0	9.26432	0.938676	0.101747	0.297431	-1.56442	0	0.00723958	0.125	-48.0121	1.77097	0.0555556	4.05953	41.0975	1.49185	1.82099	-0.5	0	0.0128915	0.00957518	2.53132	13.0389	-95.7498	11.1269	-0.0425351	-32.2596	0.896968	1.18704	453.15	5.16765	3.75	6.07602	0.144988	-57.4189	-22
193386	0	-6.32514	5.79731	-2.74102	134.391	-0.567156	0.0658586	-42.465	2.0189	0.729429	1	0.571477	130.25	0	0	27.2684	0	0.130203	0.301351	6.21355	0	0	0.166667	-635.718	0	0.125	3.76227	24.5954	0.66954	-7.49905	0.340265	5.26231	0	0	10.4884	27.2684	-429.455	0	1.39206	-1.21928	0.862889	-10.6398	-289.163	11.499	3.30556	0	0.0426822	-16.8965	-90.1153
1934050	1	-14.7788	1.56721	-3.89421	1266.13	2.33826	0.0312963	-42.1816	7.78645	0.650448	2	-37.4279	94.233	0	0	11.9623	0.627796	0.193728	0.282315	-17.8821	0	0.00835	0.121212	-659.074	0	0.0917874	4.05749	66.3698	4.89036	-12.6876	-1.81455	0	0.0163089	0.0116867	-2.00622	15.7741	-897.082	42.7454	-0.501822	68.7739	0.795868	13.3013	-944.808	5.11244	3.74	0	0.121013	-1282.48	-192.879
193422	0	-10.25	0	4.25	-189.6	0	0.0330159	2.97959	-2	0.491834	2	-5.43913	775.197	0	0	0	-0.146848	0.306533	0.302551	17.7745	0	0	0.142857	-797.736	2.59322	0.123457	2.95021	12.152	0.882868	-5.5	3	0	0.015625	0.00617284	-20.5768	0	-911.897	0	-0.556985	49	0.590042	-9.83249	-381.12	0	3.04167	0	0.05	382.295	-194.041
1935	0	-5.54578	10.7029	-8.09512	322.548	3.46546	0.0568421	-77.371	3.89774	0.516566	2	-5.15356	92.4738	0	2.14704	0	0	0.395772	0.271317	-2.89778	4.69657	0	0	-608.428	0	0.0740741	3.8235	37.3131	2.02778	-13.4352	-1.38763	6.19977	0	0	5.67531	1.1094	-406.219	29.432	0.0938094	20.1046	0.832944	5.91874	-618.704	0	3.69091	10.9029	0.129483	-408.046	-84.4352
193691	1	-2.45267	0.663472	-1.35254	19.409	0.816692	0.0451852	41.5857	0.658436	0.672414	1	2.31672	-236.66	0	0	18.5691	-0.177937	0.143793	0.33158	-0.899239	0	0	0.214286	-485.748	0	0.0987654	4.20841	17.6962	0.530146	-0.674897	-2.18107	0	0.0150463	0.0300663	1.68415	21.0761	-314.494	0	-1.06181	-20.9712	0.909271	-3.79063	382.694	0	3.09091	0	0.0284601	82.3619	-66.1934
193949	2	10.3507	1.1093	-6.78248	-740.173	1.00172	0.0494792	-29.5999	-3.75792	0.545799	2	-20.7929	1085.37	0	1.5738	10.069	-0.396702	0.395895	0.317165	19.1113	0	0.0104842	0.269231	1507.96	0	0.0780781	4.2306	52.8178	1.87675	6.05055	0.722677	0	0.0176874	0.0162355	-7.80991	14.0902	1078.39	10.9029	-0.158422	-39.665	0.797953	-15.5552	117.323	0	3.1875	10.9029	0.110134	-1169.54	225.169
194138	1	-2	0.521991	-8	182.349	0.867583	0.0515556	-31	-0.5	0.718711	0	-6.6762	-299.209	0	0	27.402	0	0.162516	0.304706	-5.09704	0	0	0.285714	-558.528	0	0.111111	4.11058	24.6199	0.70754	-6.25	-7.5	0	0.0078125	0	2.33619	27.402	-401.581	0	0.480625	-11.8265	0.907247	-11.7443	-153.39	11.499	3.06522	0	0.0344681	-427.721	-84.8316
19493	2	-2.73469	7.09665	-1.40816	95.4323	1.39815	0.0401587	-8.83673	2.12245	0.86945	1	-0.801055	200.635	0	0	0	0	0.133985	0.284995	5.58651	0	0	0.0909091	-223.683	0	0.101852	3.42258	11.9843	0.574915	-3.5102	1.22449	5.6985	0	0	8.17553	0	-45.9736	0	-0.101672	7.55102	0.85606	-9.77311	-129.862	0	3.22222	0	0.177282	3.70399	-8.93878
195165	0	-2.26562	5.00148	2.34375	-189.305	5.89165	0.0264583	-31.9062	-1.70312	0.600091	4	15.3331	-75.6957	0	0	0	0	0.310351	0.282701	-11.2221	8.95078	0.00542969	0.148148	-886.787	0	0.0555556	4.30143	36.4557	2.26357	-9.54688	-1.8125	0	0.00626007	0.00671917	-7.7613	12.3811	-257.012	63.7462	0.0937509	-23.4531	0.828914	4.73797	-133.497	0	3.3871	11.2574	0.112543	86.9804	-51.5469
1955478	0	-0.245675	0	-8.38754	-414.373	1.09185	0.0368254	-43.1672	-3.98616	0.568252	4	21.2751	-700.775	0	0	0	0.404959	0.34493	0.316288	-0.538598	8.16974	0.009375	0.333333	-271.138	0	0.040404	4.07189	12.2179	0.553537	-1.609	-8.52595	0	0.00882523	0.00912628	-29.2268	6.17846	80.4244	0	-1.13573	-31.5148	0.833433	-16.4068	225.878	5.11244	2.92857	0	0.019002	-19.9629	20.1419
19582717	1	3.60947	0.356759	-2.26036	-191.952	1.99002	0.0394737	-75.6713	-4.02367	0.457347	2	-3.11141	-56.8605	0	0	0	-0.144392	0.273372	0.281364	-1.16453	3.77255	0	0.166667	107.395	0	0.0833333	4.13294	24.2881	0.958317	-1.33136	-2.7574	0	0.0129145	0.00520833	4.10394	8.60339	128.812	17.7188	0.183445	-44.831	0.870818	-4.82224	-391.429	11.4542	3.77778	10.6374	0.152079	-217.992	26.5562
1963150	0	-3.96	1.7596	2.68	-267.976	3.48945	0.0512	12.9816	-3.12	0.525575	3	11.561	261.751	0	1.22616	0	0	0.237059	0.287561	1.36499	8.25883	0.0117188	0.0909091	62.9496	0	0.0716846	4.36141	52.6826	2.91195	-0.16	-3.6	0	0.0131173	0.0107371	-3.90411	4.23326	-857.743	15.7236	-0.216439	-28.7941	0.892232	-8.69587	-1278.55	5.13156	4.11765	10.2166	0.186606	-79.7871	-165.56
19675	1	-0.817868	3.17602	0.698937	-340.891	5.67501	0.0403175	31.6022	-6.02873	0.672075	2	7.3197	-211.543	0	0	9.14216	0.113295	0.265419	0.283076	-14.8167	0	0.008125	0.21875	-465.024	0	0.0707071	4.37144	82.4247	5.1273	-2.3657	-3.57167	0	0.0129187	0.00660421	-8.75894	9.14216	-447.21	50.2715	-0.616369	-8.17683	0.834653	-1.10615	184.522	5.78324	3.42478	0	0.293243	204.282	-97.1531
196841	0	-4.1157	2.77513	10.2823	-1426.83	5.85216	0.0412879	81.3174	-15.1888	0.555185	3	-10.6135	-744.869	0	0	0	0.00242903	0.321814	0.278617	-23.5377	4.7907	0.00863636	0.151515	-234.648	0	0.0821256	4.21291	61.1421	3.98596	9.37785	-9.37851	0	0.0123702	0.00991493	-21.8246	0.524249	72.2342	59.376	0.223215	-98.8354	0.778426	36.0058	101.063	5.00762	3.63	21.698	0.285149	-248.112	16.7663
1969	0	-5.32812	8.95948	-11.3281	844.457	0	0.072	20.6719	7.03125	0.55814	6	-64.2743	-325.171	0	0	0	-0.137774	0.52198	0.339328	12.2568	0	0	0.307692	-370.314	0	0.166667	2.78064	27.6949	0.837639	7.59375	-11.1562	10.6406	0	0	2.40183	22.3091	-1024.94	0	-0.410942	0.53125	0.546567	22.9703	849.817	0	2.84615	0	0	-1722.57	-218.406
197033	0	-6.9317	8.20364	-12.5131	-275.608	6.81385	0.0364815	-34.828	-1.15952	0.575995	3	-7.76219	-119.709	0	2.83292	0	0	0.440998	0.278435	-8.71028	4.43447	0.0143557	0.111111	-777.086	0	0.0740741	4.55605	56.642	4.01684	-8.78509	-12.9275	0	0.00954997	0.011539	-16.9836	1.44313	-461.536	38.1698	-0.455836	14.0587	0.863336	-7.08348	6.85296	0	3.64894	10.9029	0.334428	-628.343	-95.5106
197690	1	-6.42772	8.71606	-10.1779	-501.953	3.53147	0.0432602	-89.3345	-7.79952	0.48654	2	-9.01703	-119.356	0	1.66669	9.83631	-0.492644	0.337151	0.278828	-3.83133	4.5358	0.00859414	0.08	-844.384	0	0.0740741	4.78414	32.2526	4.9871	-11.5247	-13.1463	6.29543	0.0166609	0.0111032	6.16697	10.6799	-3.33448	27.078	-0.765209	-43.7681	0.864959	1.31804	-1925.27	6.60688	3.82667	10.2166	0.449775	-686.888	4.34206
197712	1	-5.8128	1.29087	-8.08	-418.572	2.68268	0.036202	-78	-12.3312	0.500887	2	-33.6781	414.019	0	0	10.102	-1.18304	0.326736	0.285845	6.74562	8.47828	0.0075	0.233333	-226.344	0	0.0793651	4.04729	31.0407	3.60461	-21.6208	-4.5968	0	0.0136063	0.0100871	-9.21686	10.102	405.277	0	1.28541	-105	0.794124	4.1351	-792.123	5.60105	3.82558	0	0.0668351	-412.413	89
197834	2	-9.52557	3.53601	-11.3133	198.282	5.9709	0.0463836	-93.2979	-3.22414	0.470316	1	-24.4908	40.6679	0	0	0	-0.391651	0.359319	0.258629	1.70542	0	0.00885957	0.09375	-1146.36	0	0.0787037	4.80449	42.7945	5.01038	-11.1423	-12.4952	0	0.0160085	0.0116621	-15.6358	0	-197.046	35.5915	0.226842	-46.7464	0.849774	13.0401	-94.7687	22.998	4.17895	0	0.28428	-1476.27	-35.9854
1978813	0	4.36011	0.382822	-0.673823	-533.397	0.351957	0.0370085	-3	-8.72368	0.415762	4	13.7981	-431.992	0	0	0	0	0.372549	0.3022	-6.17204	4.03292	0.0065625	0.272727	993.655	0	0.0766284	4.26083	39.1937	0.878091	6.89404	-4.63504	0	0.0127924	0.0126491	-19.9784	12.1066	860.944	12.9656	-0.0206132	-66	0.828563	-20.3309	85.7875	0	3.36364	11.4542	0.0669696	212.589	180
1979	2	-7.09465	0	-0.436214	439.13	0	0.051358	1.27984	3.87929	0.551383	1	-2.95818	-177.246	0	0	0	-0.130787	0.307586	0.300341	-2.95664	0	0	0.0769231	-270.009	0	0.0617284	3.5599	31.8491	1.93644	-4.36488	-3.30316	0	0	0	-11.6593	0	-53.4486	6.54476	-0.835193	-4.79561	0.7748	7.60938	248.762	0	3.16364	0	0.275016	-360.187	-10.4184
1981	0	-5.37211	2.15888	-6.22499	383.358	2.6373	0.049686	22.0675	-9.94522	0.464894	1	-7.15799	-642.084	0	1.25067	8.69363	-2.21492	0.282156	0.288784	-7.0914	0	0.00846154	0.193548	-1054.18	0	0.0808081	4.80648	54.9518	3.40945	-10.6691	-8.90946	0	0.0164931	0.0121784	-8.8348	9.85908	-1031.08	0	-1.35364	70.6911	0.895371	7.09552	707.307	6.60688	3.97531	10.9029	0.242127	-656.877	-218.144
198107	2	8.8	1.74739	-6.24	-1877.77	3.46111	0.0429701	52.9164	-20.84	0.539689	2	-11.928	-1877.72	0	0	0	-0.679356	0.324687	0.292665	-27.9735	0	0.0081962	0.193548	74.1771	0	0.0775194	4.67191	43.9243	5.01695	2.24	-26.24	0	0.0130787	0.0173123	-19.5214	-0.358507	358.673	21.8958	-0.0828038	-165.135	0.860294	9.83357	315.855	6.10397	3.54545	0	0.0966428	-325.56	76
1983	0	-1.5575	0.690093	-0.785	-107.257	0.883706	0.0627778	0	-0.4675	0.567683	1	-2.07791	175.912	0	0	8.87809	-0.115102	0.219512	0.339675	-0.140508	0	0	0.0909091	-11.4995	0	0.0634921	3.68418	24.2655	0.30501	-2.965	-0.7975	0	0	0	0.240102	11.46	32.7022	0	-1.37234	21	0.890778	-3.77857	-14.0606	0	3.19355	0	0.0263115	-94.0956	7
1986	0	3.36011	0	-4.94737	-174.883	-0.215023	0.0596154	-4.15789	-2.80886	0.667467	4	1.38806	-208.59	0	0	0	-0.349889	0.0348772	0.335346	-9.33006	6.68155	0	0.153846	-47.875	0	0.0818713	3.78714	0	1.54169	-4.61219	-8.24654	4.76834	0	0	-0.863538	13.841	1.10278	0	-1.91122	34.257	0.825992	5.30364	-957.084	0	3.53333	0	0.157348	-159.009	-3
1989	1	-6.02041	0.421858	5.87755	-607.454	0.37676	0.0347619	-18.1728	-5.85714	0.612347	2	-1.9277	-391.114	0	0	0	-0.852321	0.091496	0.309167	1.99538	0	0.00480769	0.173913	-112.12	0	0.0902778	4.08924	31.8981	2.15011	2.7551	-6.55102	0	0.0112058	0.00872386	-5.02018	2.69101	123.31	32.1041	-0.721454	-41.7037	0.81088	9.18933	242.684	5.78324	3.19231	0	0.0989406	251.96	24.1995
19905833	2	-8.34375	1.46469	-1.3125	-671.068	4.22289	0.0326667	-28	-8.53125	0.550403	0	7.3563	-236.024	0	0	17.9505	-1.68174	0.242424	0.305423	-3.22572	0	0.01	0.210526	-635.2	0	0.0622222	3.58487	73.5053	1.90475	-1.90625	-4.78125	0	0.0163484	0.0103049	2.38853	17.9505	-729.564	22.6259	-1.67557	-26	0.708077	9.18528	-33.3123	0	3.4717	0	0.0809446	-291.177	-156
1993104	1	-4.07266	2.04313	-3.13149	-240.81	2.21734	0.0391453	-33.8983	-2.04498	0.554006	3	3.20704	-211.363	0	1.81476	0	0	0.314117	0.288537	4.88344	8.54068	0.00635417	0.136364	-357.947	0	0.0666667	3.76706	36.2209	1.71766	-5.39792	-4.35294	0	0.00916281	0.00565924	-6.00371	4.63435	159.532	16.7208	-0.0840021	-14.0008	0.843706	10.018	-189.573	0	3.77966	10.9029	0.0796874	-68.4218	35.9446
199472	2	-11.8858	-0.0188597	6.78893	-613.777	-5.04558	0.0561845	9.33333	-4.36678	0.678295	0	17.8394	418.17	0	0	78.2144	-1.03413	0.0178456	0.281045	6.91565	0	0.0119401	0.0833333	-655.616	0	0.0946502	4.23106	24.2655	3.14275	-5.58824	2.6955	0	0.0152146	0.0147987	17.9921	78.2144	-495.033	30.3318	-0.261569	-28.3333	0.827757	15.8351	-131.242	40.601	4.45882	0	0.167983	616.1	-104.889
1998811	0	-6.65432	1.41376	0.0987654	-459.091	2.34206	0.0258559	-33.8029	-1.75309	0.48424	2	8.34554	83.9101	0	2.18384	0	-0.385015	0.242531	0.288315	27.6181	8.23161	0.00556548	0.15625	-301.74	0	0.0634921	3.88009	28.9715	1.76007	-4.82716	-2.97531	0	0.00622813	0.00616722	2.89651	10.8631	-262.128	16.3359	0.315635	-63.3498	0.79761	-4.12674	-183.985	6.60688	3.86842	22.2266	0.126943	203.326	-55.6983
1998940	0	-7.48	1.158	-0.28	-567.745	1.61543	0.0302047	-15.8871	-3.04	0.445296	2	16.1587	131.215	0	2.14483	0	-0.547608	0.226622	0.289343	22.513	8.18755	0.00622159	0.151515	-397.335	0	0.0707071	4.22944	41.1043	1.82162	-3.64	-2.68	0	0.0072707	0.00700922	2.60555	10.7449	-509.248	16.3359	-0.287649	-68.2035	0.848231	-10.9581	-136.085	6.60688	3.94737	22.2266	0.135294	209.667	-106.44
1999882	0	-10.606	1.34517	3.20408	-522.989	2.93419	0.0296944	10.0068	-5.26364	0.476291	2	13.1221	-18.8197	0	2.17234	0	-0.42941	0.278683	0.286671	20.2936	8.23886	0.00595109	0.176471	-765.267	0	0.0691358	4.35831	41.1043	1.88986	-4.08288	-3.60766	0	0.00671142	0.00670447	-0.0393454	10.8487	-622.324	16.3359	-0.118426	-89.3976	0.845864	-7.01949	42.0917	6.60688	3.80723	22.2266	0.136135	550.079	-131.531
200	4	-10.225	10.4729	-0.430241	290.896	-0.416191	0.0516667	0.562121	-0.883857	0.86298	4	-20.5194	-178.298	0	0	37.0053	-0.883641	-0.13668	0.299583	9.07802	3.6645	0.0111728	0.217391	-523.999	0	0.101587	4.59446	0	1.97458	-4.31848	-10.5566	10.7089	0.0196026	0.0154045	-13.6327	19.7569	-522.598	10.8944	-0.791619	-19.0942	0.905942	7.58409	192.229	11.9218	3.875	0	0.162141	-321.028	-110.881
20054848	6	-10.8146	4.16308	-5.03763	-622.773	4.88635	0.0433225	-22.3328	-12.5963	0.518752	3	14.1328	-342.149	0	2.46389	0	-0.907872	0.376638	0.263711	-1.75728	0	0.0105396	0.232143	-2368.81	0	0.079561	4.94268	74.0167	10.9376	-19.8502	-2.62417	0	0.0147919	0.0118443	-42.7592	1.27206	-920.343	57.8597	0.796889	-46.7337	0.815845	-8.53894	23.5035	11.499	3.63861	10.9029	0.550198	-400.189	-186.642
20057109	0	-1.65364	1.25019	-1.82785	-752.952	3.14519	0.0404762	102.709	-6.38889	0.483271	3	-26.2638	15.227	0	0	0	-3.09407	0.266944	0.334031	5.10152	4.46963	0.01125	0.310345	48.151	0.768519	0.0679012	4.48092	56.0763	1.29565	1.2308	-7.10082	0	0.0136624	0.012015	-27.7654	18.8294	81.6715	31.2016	-0.941275	-11.9259	0.844244	31.8717	673.161	0	3.03371	0	0.0420932	-703.281	16.8121
2013455	0	-7.48	1.38851	-0.28	-764.846	3.21284	0.0302047	-26.3611	-3.04	0.499206	2	4.59075	214.001	0	2.1792	0	-0.401774	0.229985	0.289343	30.0696	8.23767	0.00622159	0.151515	-567.052	0	0.0707071	4.22944	41.1043	2.15045	-3.64	-2.68	0	0.0072707	0.00700922	3.04713	10.8605	-1455.02	20.8086	0.0692323	-66.407	0.848231	-0.751013	116.249	6.60688	3.94737	22.2266	0.179349	217.501	-291.432
2016258	0	-6.37062	1.65536	-7.46937	-359.75	0.974033	0.039828	-36.79	-7.10062	0.460932	1	30.799	-489.585	0	3.25849	0	-0.635349	0.260571	0.268084	-6.50017	0	0.00720833	0.0714286	-448.253	0	0.0833333	3.76147	22.9052	2.8131	-10.5669	-3.77	0	0.0112267	0.00815046	-6.2439	2.57717	-318.78	10.7724	0.0963597	-51.39	0.798268	-19.1614	-190.199	0	4.3	21.6754	0.201488	214.996	-66.83
2017368	0	-7.19444	1.5374	-2.19444	-355.865	1.95719	0.0341138	-22.5054	-2.61111	0.456171	2	4.79257	-191.603	0	3.66245	0	-0.541867	0.254025	0.280556	28.9778	8.24748	0.0058597	0.138889	-448.328	0	0.0634921	4.19685	28.9715	2.16584	-8.16667	-7.47222	0	0.00697988	0.00663574	1.59075	11.699	-336.893	21.7221	1.49397	-109.323	0.826226	-9.1033	-45.2261	6.60688	4.12048	33.1959	0.196785	179.756	-71.25
2018	0	-1.3536	1.38726	-0.2288	-256.245	1.38726	0.0501587	-23.8912	-1.4208	0.515659	1	-2.03909	301.554	0	0	8.5119	-1.00624	0.216315	0.341436	5.16938	0	0	0.214286	54.4686	0	0.0493827	4.05366	17.6962	0.503039	-3.9936	0.3488	0	0.0125	0.0246914	0.319933	11.1108	294.89	0	-1.88656	31.9008	0.89133	-12.8677	-148.69	0	3.25	0	0.0335307	-112.267	63.6336
2019	14	-12.2168	3.56828	-5.09323	1783.78	-2.05231	0.0409493	-401.921	1.11596	0.382346	12	-44.3695	-273.943	0	-0.325341	0	-9.73189	0.425564	0.281744	-128.569	4.78978	0.0105506	0.0833333	1639.57	0	0.104938	5.13139	88.6797	13.7027	-9.78073	-27.8458	6.55686	0.0151503	0.0115561	-69.2431	10.6812	1153.51	9.79982	2.60169	263	0.729833	130.832	-3547.43	11.3433	3.59941	22.5539	0.337807	-2521.86	233.665
201986	0	-7.39952	1.13988	0.350773	218.544	1.13988	0.0401932	-45.9893	3.0654	0.488684	2	-1.45616	-195.517	0	0	9.03125	-1.03703	0.105017	0.304183	-14.1484	0	0.0138194	0.2	-214.604	0	0.0823045	3.7285	24.2655	0.921691	-2.04043	-1.29964	0	0.0178953	0.0176619	9.47368	22.4692	-239.237	0	-0.522199	-6.46849	0.868169	18.9323	-235.841	0	3.8913	0	0.0555556	-189.332	-50.9762
2022	0	0.111111	5.60365	-6.66667	-308.306	0.0290817	0.0489181	-68.0864	-3.88889	0.566566	5	3.89079	107.614	0	0.66411	8.5587	0	0.179181	0.291947	-1.01683	7.41827	0.00520833	0.235294	22.7555	0	0.0772947	4.31044	0	0.871236	-6.44444	-3.88889	5.41902	0.0183399	0.0164273	-24.4818	8.5587	232.252	0	-0.236478	-3.37311	0.891718	-7.99298	-270.097	5.5167	3.69565	11.1639	0.0818012	-465.061	51.048
202225	17	-6.14809	-1.18871	-20.37	-215.581	0	0.0484074	-120.844	-22.2409	0.47388	1	66.0828	-1682.07	1	0	0	-2.36644	0.387888	0.29063	-76.0265	0	0.0101823	0.15	6.91319	0	0.0943152	4.83608	60.5498	11.5761	-28.5775	5.69296	0	0.0164995	0.0122013	-40.0044	0	-734.279	0	-3.76902	-8.34964	0.813611	-64.9622	-532.055	36.1723	3.28631	0	0.420129	228.276	-160.135
20279	3	-5.07388	6.57233	-3.11863	-420.716	0.20371	0.0470165	-43.5683	-10.0697	0.606622	5	-1.00903	-324.255	0	0.8641	18.8138	0	0.162176	0.274189	-5.01158	11.9914	0.00520833	0.0952381	-32.7098	0	0.0860215	4.63162	11.6009	1.88255	-2.94485	-2.60354	5.70823	0.0251123	0.0128181	-19.247	18.8314	331.086	0	-0.28579	-44.1523	0.913848	1.45216	-248.052	11.465	4.12281	11.1639	0.185228	-187.349	71.9802
20283862	0	-1.10547	1.057	1.35938	-512.508	1.36611	0.0422222	21.9219	-3.89844	0.818809	2	7.55541	151.127	0	0	9.0666	0	0.256393	0.341424	0.282468	0	0.02375	0.357143	207.47	0	0.0653595	3.89032	51.3264	0.358574	1.30469	0.015625	0	0.0171441	0.0116318	-11.4569	12.356	108.413	25.1977	-0.412616	-18.5859	0.831563	-10.3445	189.75	0	2.72727	0	0.0263115	179.719	22.4922
20298	1	-11.44	0.484569	7.28	-1663.39	1.13269	0.0264052	42.3964	-18.88	0.857216	1	24.7399	-1380.56	0	0	11.7473	0	0.394344	0.279889	-12.8055	0	0.015625	0.333333	-1811.86	0	0.107744	3.77059	45.0942	5.34516	2.36	-12.32	0	0.00914352	0.0103433	-10.4589	11.7473	-1009.05	42.6463	-0.379634	-115.842	0.737794	-1.09838	695.337	0	2.93913	0	0.0670685	1002.17	-208.451
20345	4	-6.85204	0.92924	2.03458	-553.574	1.25143	0.0355093	2.44444	-10.5669	0.656584	5	4.581	-368.103	0	0.92924	29.3226	0	0.0979834	0.269346	-3.90492	12.6545	0.00735577	0.178571	-124.15	0	0.0833333	4.97542	12.1327	2.10817	-1.64342	-3.10091	0	0.0130866	0.0101444	-24.0769	32.4431	-292.209	5.76025	1.52179	-37.4444	0.925435	1.848	7.15452	23.2096	4.07792	11.1639	0.200259	242.814	-63.1111
20348787	2	-4	6.21724	-4.25	254.037	1.24673	0.0518519	-24.5992	2.25	0.851955	1	-7.25208	252.201	0	0	9.56917	0	0.157871	0.314296	2.85679	0	0	0.166667	-58.9713	0	0.111111	3.88684	12.9901	1.2916	-5	0.75	5.52819	0	0	7.68785	10.1269	-121.018	0	0.0939678	13.8998	0.887545	-13.0667	-370.534	0	3.15	0	0.0475345	-652.141	-25.9444
20355585	0	-7.81944	3.25418	-2.13889	-992.199	3.51573	0.0418519	24.05	-10.8333	0.502761	2	1.06444	-892.685	0	2.07428	0	-0.0156302	0.401303	0.294376	-5.41208	0	0.0185417	0.2	-990.181	0	0.0873016	4.44035	31.0407	2.29001	-7.59028	-11.0347	0	0.0145857	0.0148967	-5.17577	4.48035	-435.013	23.0177	-0.793007	-48.8619	0.86467	-14.547	-412.047	0	3.48438	10.9029	0.180742	649.489	-89.1975
20393	1	0.639456	0.101344	-1.45578	-352.122	0.101344	0.0362393	28.4694	-3.09524	0.462864	0	-1.47212	51.0357	0	0	9.04648	-1.67266	0.355615	0.313093	10.7846	0	0.00738636	0.4	29.153	0	0.0888889	3.9278	24.4715	1.08587	-2.98866	-0.0702948	0	0.0138889	0.0102671	-1.32137	9.04648	284.885	25.6833	0.433227	-67.8571	0.810002	13.0742	294.245	0	2.85135	0	0.0277778	-328.807	60.5306
204	1	-3.7128	4.69859	-2.81661	0	0	0.0444444	11.1488	1.67474	0.495238	4	1.03178	88.0122	0	0	0	-2.12972	0.0707483	0.329566	0.43931	0	0	0.0909091	86.3515	0	0.0740741	3.61687	0	0.269345	-0.356401	1.14187	4.69859	0	0	-14.4117	6.05315	113.911	0	-2.12883	-1.99308	0.891308	-1.53309	89.8335	6.16578	3.66667	0	0.0297666	-86.7767	24.1903
2046	0	-7.17007	-0.220307	2.38549	-18.0585	-0.580745	0.0364912	-50.7574	-0.0634921	0.450108	3	-7.47565	-94.2382	0	0	9.28332	-0.145136	0.0873102	0.308688	-6.29034	0	0	0.125	63.5896	1.22564	0.0846561	3.82089	23.7722	0.619305	-0.580499	0.380952	0	0.0225694	0.0164609	8.82833	36.6523	28.1437	12.1327	-0.0847463	-22.4444	0.856314	-7.80908	-220.352	5.74951	4.13333	6.07602	0.0366753	77.2516	6.18141
2046011	0	1.97921	2.41667	-8.73535	-508.791	5.20301	0.0376263	-51.6818	-5.34026	0.568276	4	6.58514	-708.109	0	0	0	-0.121086	0.217605	0.287699	-31.3611	8.69771	0.00676751	0.181818	151.668	0	0.0691358	4.09497	48.5309	3.2998	-3.11531	-10.9565	0	0.00966592	0.00971974	0.447676	12.7873	-1024.28	21.4109	-0.73928	-1.23591	0.866797	36.797	-92.7187	10.9808	4.07692	17.0752	0.20547	-575.089	-200.911
2047223	0	-7.42773	3.03875	0.0673828	234.185	4.54668	0.0533333	-39.1852	-2.81934	0.526765	2	-9.14616	1.83014	0	0	0	0	0.278448	0.288717	1.3806	4.10321	0.0100703	0.142857	-12.7387	0	0.0689655	4.375	36.9587	2.02018	-0.964844	-0.0107422	0	0.0171863	0.00853152	-0.385016	1.44297	-299.032	46.8588	-0.239065	4.48148	0.892534	7.29842	-294.312	5.15644	3.69492	0	0.175726	-609.308	-64.25
2048	0	-5.76953	6.44443	0.605469	-388.852	4.53033	0.0499471	-15.8281	-8.18359	0.466484	2	15.3279	-384.392	0	1.91411	0	0	0.42052	0.282763	-5.10737	9.18189	0.0114062	0.05	-749.984	0	0.0793651	3.50262	37.1071	1.59437	-0.96875	-7.85547	0	0.0160985	0.0128181	-5.02375	0	-329.008	22.2908	0.143407	-38.2344	0.763443	31.1178	324.744	0	3.78571	22.2908	0.100222	-374.687	-67.5
2055451	0	5	0.848222	-7.40306	-402.389	3.08501	0.0346743	-101.097	-11.7602	0.586687	6	-20.9861	-387.878	0	0	8.96668	0	0.29586	0.295382	29.47	13.2722	0.00916088	0.24	562.706	0	0.047138	4.38602	37.1071	1.20048	3.62755	-16.9643	0	0.00894765	0.00723899	-25.5366	15.7972	187.817	31.6185	-0.498552	-88.4527	0.871058	-1.35619	-299.929	0	3.38158	0	0.111566	-763.432	37.4172
2057146	0	-12.4887	0.834295	3.83829	-113.832	0.834295	0.0365789	-95.4067	-2.08799	0.325011	3	5.20577	181.691	0	0	8.47093	-0.878675	0.40276	0.317195	-8.97899	4.01034	0	0.3125	-636.516	0	0.0909091	4.11626	20.2683	1.32152	-15.214	3.56956	0	0.0206633	0.0164609	-0.392236	23.1773	-599.612	0	-1.39412	10.8264	0.857023	-2.02447	-1035.46	0	3.28	0	0.116522	571.22	-125.798
20635522	2	-10.8134	3.13865	12.3841	-95.1375	5.94505	0.0414572	61.9914	-0.222222	0.535824	5	-9.90383	-1009.25	0	0	0	-0.313687	0.349185	0.29194	-13.2321	4.40005	0.00893781	0.222222	-907.77	0	0.0881834	5.07684	55.1578	5.50957	11.3676	-5.40878	0	0.0139681	0.0121241	-21.3162	6.9003	-305.86	26.7763	-1.12202	-28.4755	0.839973	23.544	2168.83	5.13156	3.39189	0	0.26539	201.618	-59
2066730	0	3.19869	2.22862	0.425858	-492.466	2.20263	0.0345333	19.3456	-5.16362	0.483542	2	-9.2989	-164.078	0	2.00772	0	-0.272905	0.332116	0.288272	2.93426	4.42888	0.006	0.217391	193.176	0	0.0573477	4.4969	42.6706	1.95026	2.3214	-3.28634	0	0.0130228	0.00939705	-3.57404	3.36745	536.93	16.6374	1.00477	-17.3353	0.890509	1.70719	64.984	10.8918	3.54545	10.2166	0.197124	-168.946	118.587
207841	1	-7.39645	0.514511	-0.863905	-706.148	1.13527	0.0214751	-6.16305	-7.49112	0.860913	1	-0.287322	-705.569	0	0	11.541	0	0.286158	0.285963	-5.52718	0	0.00327932	0.217391	-195.364	0	0.0860215	3.5969	56.675	3.67195	-0.923077	-6.61538	0	0.00426458	0.00449881	-1.54449	11.541	-58.1521	18.529	-0.212262	-61.551	0.790272	-6.78307	148.941	0	3.1	0	0.12297	-189.934	-11.6154
2083	1	-0.0297784	1.05412	-6.87188	165.467	1.16031	0.0562963	13.1994	1.13573	0.804517	1	2.21485	-405.607	0	0	28.4141	0	0.223109	0.324807	6.11908	0	0	0.235294	233.833	0	0.101852	4.089	38.4674	1.2658	2.58934	-2.31579	0	0.0206597	0.0261716	2.88412	31.6113	377.291	0	-0.506444	-34.892	0.796402	-11.4246	457.432	0	3.06061	0	0.0416575	-228.633	80.5596
20832455	0	6.2	3.17218	-3.76	-984.275	5.67124	0.0471345	100.904	-19.36	0.439969	2	6.61121	-1088.59	0	0	0	-2.97843	0.285916	0.314856	-39.7629	0	0.017375	0.21875	349.781	0.768519	0.0775194	4.38511	70.4022	4.12142	0.52	-12.96	0	0.0182292	0.0125598	-14.5199	18.8294	-174.476	30.7612	-1.11813	-42.7544	0.823333	-9.77151	62.4918	5.78324	3.42553	0	0.201956	77.6052	-44.2817
20854195	0	-12.045	2.51225	1.86863	-226.91	3.26428	0.0338889	8.55833	-0.401925	0.728528	3	-17.7822	-142.393	0	0	0	-0.15882	0.0806869	0.301852	6.63623	0	0.00929435	0.314286	-553.899	0	0.0851064	4.56113	54.5728	2.70032	0.756504	-3.09599	0	0.00949755	0.0115167	-14.841	2.91984	-459.843	18.653	-0.571792	-58.0541	0.880022	10.8666	54.6052	0	3.30275	0	0.101572	132.799	-99
20854208	0	-16.3346	2.66673	3.00151	-19.0979	3.43369	0.0367677	0.988578	0.770723	0.713367	3	-28.1933	130.101	0	0	0	0.00437469	0.0853274	0.290463	6.10355	0	0.00931641	0.216216	-892.4	0	0.0827887	4.36434	47.5251	3.48272	-0.85941	-2.42958	0	0.0122024	0.0102	-20.3212	0	-759.063	25.1977	-0.663121	-12.4076	0.851201	15.8671	232.273	0	3.46957	0	0.161927	-546.899	-162.177
20854254	0	-9.12	2.9733	0.52	-303.894	3.07037	0.0344444	-13.6543	-0.44	0.692149	4	-20.5437	340.951	0	0	0	-0.406706	0.0934557	0.308167	18.1648	0	0.00873106	0.297297	-81.7307	0	0.08	4.69359	54.5728	2.8269	-0.72	1.12	0	0.0133102	0.0103164	-13.4059	5.50503	-80.1025	12.1082	-1.24794	-45.1578	0.883833	3.78172	-247.351	0	3.33333	0	0.104121	-179.609	-19.1025
20856774	2	-1.64603	1.91403	-16.0926	-249.796	3.42466	0.0442894	-83.358	-13.2774	0.537924	2	-14.694	-689.039	0	0	0	0.163078	0.331133	0.269736	-2.68373	0	0.0114062	0.142857	3.26072	0	0.0722222	4.59411	50.0972	4.06981	-8.55435	-20.3067	0	0.0144688	0.0121979	-15.3894	0.668669	-350.323	36.3867	-0.529345	-97.642	0.895899	1.53709	-338.796	0	3.88636	0	0.362146	-1110.09	-75.7391
20862013	0	-6.66667	1.35377	-9.11111	399.674	1.7811	0.0435294	-65.5663	2.88889	0.510228	2	-6.02304	-434.836	0	1.68674	0	-0.106759	0.281208	0.294934	-18.1013	0	0.00720238	0.214286	-572.703	0	0.0701754	4.46876	36.7527	2.05219	-12.6667	-4	0	0.00963542	0.0117032	-9.33814	4.24132	-358.496	10.9029	-1.55852	12.6061	0.87867	-7.10307	-717.758	0	3.62025	10.9029	0.119645	-250.466	-74.2607
20862025	0	-9.68229	2.5119	-8.70095	332.928	3.3405	0.0508642	-55.5854	3.43576	0.493384	2	-4.92976	-46.6467	0	1.70648	0	-0.0575407	0.329529	0.293132	-16.5082	0	0.00869318	0.206897	-801.381	0	0.0833333	4.67851	49.2398	2.80366	-15.8464	-2.78906	0	0.0101799	0.0111459	-9.24054	3.79747	-759.908	26.6265	-1.32538	29.6894	0.880303	-16.0178	-1237.58	0	3.58824	10.9029	0.157589	-563.566	-159.292
20862034	0	-9.23183	1.33059	-15.2422	160.545	1.20293	0.0409524	-110.176	2.0346	0.45549	2	-6.728	-269.18	0	1.62335	0	-0.749485	0.310376	0.28961	-18.5854	0	0.00713542	0.225806	-780.817	0	0.0846561	4.57362	30.6863	2.26684	-16.5363	-6.55017	0	0.0093316	0.0101767	-12.9694	3.56092	-652.195	10.9029	-1.30581	-5.69473	0.845633	-15.8156	-660.518	0	3.58427	10.9029	0.102037	-834.37	-136.823
20862056	0	-7.14418	2.75327	-7.30719	228.829	2.59959	0.0457143	-48.0131	-0.224145	0.481327	2	-3.02836	-290.782	0	1.71605	0	-0.0447388	0.350437	0.291402	-11.8652	0	0.00778409	0.241379	-993.281	0	0.0740741	4.61284	42.6706	2.05627	-12.0946	-4.32295	0	0.0101799	0.0106393	-9.73597	3.77923	-622.454	23.0111	-0.934053	2.59592	0.881843	-13.0649	-206.29	0	3.40659	10.9029	0.10779	-330.779	-128.877
20862086	0	-8.35693	1.50635	-10.0779	62.5393	2.45904	0.0422222	-62.5915	1.46022	0.489399	2	-0.810282	-230.708	0	1.71236	0	-0.0502901	0.339103	0.291707	-17.1575	0	0.006875	0.241379	-892.752	0	0.0683761	4.61891	43.0084	2.36059	-13.8659	-4.99417	0	0.00875947	0.0111459	-7.97141	3.78733	-525.63	21.4858	-1.2183	11.466	0.880522	-12.9391	-561.778	0	3.51163	10.9029	0.122169	-374.32	-108.239
20864	0	-4.91265	3.95106	-10.4327	221.336	3.95106	0.0444167	-44.702	-2.8049	0.579839	3	-10.2602	-929.623	0	0	0	0.912593	0.45972	0.287164	3.14639	0	0	0.176471	-603.927	0	0.0707071	4.09315	23.9685	1.45115	-9.41388	-9.6898	0	0.016062	0	-7.65875	6.66538	-460.838	31.8907	-0.130247	-47.0824	0.805375	-20.6587	-187.52	5.95955	3.04688	0	0.0600242	-602.401	-96.4098
20876331	0	-12.5125	3.67728	-3.4225	-203.715	6.11964	0.0413827	6.92333	2.44	0.537673	2	-3.28008	804.452	0	0	0	-0.113918	0.272625	0.285175	24.7194	0	0.00704044	0.222222	-1544.04	0	0.0770975	4.76141	66.0787	3.85122	-11.1475	0.265	0	0.0137195	0.00874541	-9.85482	3.0115	-1273.52	45.5064	-1.05381	10.8622	0.874833	-1.14725	-202.955	0	3.56481	0	0.246512	60.0403	-268.51
2088	0	-13.963	5.00523	-2.91358	323.493	0	0.0294737	-99.7378	5.1358	1.21506	1	4.53612	99.3336	0	0	43.7416	0	-0.460572	0.33027	9.63866	0	0	0.384615	-630.359	0	0.169312	3.5697	12.9656	6.33436	-3.82716	1.38272	5.00523	0	0	4.0216	5.91356	-1560.41	0	0.912242	-50.6982	0.773367	-12.1144	-753.172	0	3.18182	0	0	-181.006	-340.722
208908	0	0.504132	2.99153	8.75207	-426.923	4.74791	0.0392078	16.1179	-4.42149	0.550174	4	-3.52872	253.275	0	1.53092	0	0	0.18907	0.295177	-18.0565	8.79699	0.00882832	0.25	11.7242	0	0.0645161	5.13872	66.2271	2.79331	4.27273	1.73554	0	0.014255	0.00900526	-11.0777	7.55542	-38.7011	16.4664	-2.4678	55.4405	0.903445	38.322	-669.149	0	3.78814	22.2266	0.181663	144.564	-10.9192
2090194	0	-19.1683	4.14637	-2.86215	1077.37	4.28282	0.0379404	-30.8343	0.487934	0.648931	3	-11.0118	491.703	0	0	0	-0.128315	0.203756	0.285564	-25.2183	0	0.00918478	0.133333	-1071.31	0	0.116162	4.1328	49.2398	4.95815	-7.6995	2.86942	0	0.0178755	0.0107758	-27.4265	0	-1349.81	17.3947	-0.410144	77.7877	0.760901	-32.8134	-324.671	0	3.45098	0	0.15678	-409.445	-288.811
2094	0	-6.08163	0.226852	1.46939	0	1.03009	0.047619	-24	0	0.493103	4	0.641437	0	0	0	0	0	0.0804598	0.284202	0	7.27699	0	0	-136.064	0	0.0888889	3.6645	0	0.37202	-1.63265	1.46939	0	0	0	-5.63722	5.33528	-130.141	0	-0.176164	0	0.896285	0.525905	-205.296	5.8244	4.26087	11.3879	0.0542628	157.529	-27
20969430	0	-20.6693	3.03867	11.1658	-777.132	3.26275	0.0323194	-5.83044	-9.37859	0.619278	3	1.92202	232.065	0	0	0	-0.0947565	0.113263	0.28171	6.30719	0	0.00951543	0.129032	-1330.62	0	0.101449	4.42274	54.9518	5.30992	-3.98167	-0.818825	0	0.015279	0.00888678	-17.1752	2.71529	-1463.26	11.2508	-1.8581	29.7971	0.83757	-23.7154	-161.958	5.78324	3.8172	0	0.234104	448.915	-317.837
20969756	1	-6.21924	0.796107	-4.42792	2453.25	2.04806	0.0373045	-239.479	19.1329	0.558779	3	-46.0209	669.986	0	0	0	-0.030285	0.288543	0.29777	-19.3469	3.90476	0.00764164	0.2	737.84	3.3624	0.100218	4.61956	65.6787	6.62067	-8.59389	3.44605	0	0.017734	0.015959	-14.6818	6.8875	-26.4893	5.56345	-1.65811	224.777	0.798186	25.8242	-1887.4	10.6557	3.39024	12.152	0.238903	-1587.16	-21.5849
2100018	1	-5.61452	1.46131	-5.85842	501.721	2.5765	0.0263095	-63.6814	5.32897	0.639759	3	-29.1548	143.428	0	2.29668	0	0	0.268668	0.278534	4.42697	8.88152	0.00457562	0.12	84.5168	0	0.0588235	4.32671	42.1903	2.8634	-4.47174	-1.33076	0	0.0145697	0.00777238	-10.7883	3.30497	202.16	29.6557	0.0316627	18.5368	0.82945	5.03692	-0.0212411	0	3.65385	10.2166	0.227882	-1047.14	47
210332	1	-0.578125	3.70576	4.88967	-483.478	3.55237	0.0248433	6.375	-11.1011	0.558774	7	-22.3379	-451.703	0	1.53661	0	0	0.330311	0.280149	3.77516	13.6531	0.00443994	0.151515	5.44753	0	0.0493827	4.48639	37.1071	2.18888	3.98724	-8.4104	0	0.00888689	0.00548925	-27.6396	6.94171	313.425	43.3252	0.109215	-114.312	0.805715	7.47262	392.529	11.465	3.49541	11.1639	0.154224	-123.853	67.75
210739	0	-9.63781	0.343449	-7.77632	784.277	1.5825	0.0102263	-13.9649	6.98476	0.819033	1	-33.1164	502.929	0	0	0	0	0.23222	0.273467	5.45699	0	0	0.105263	-464.621	0	0.0854701	3.61703	24.2881	6.19488	-14.9841	0.496537	0	0.00491308	0	-7.32655	2.22831	-353.106	26.3033	-0.0743394	21.2841	0.741364	-20.6382	-992.433	0	3.31169	0	0.21623	-986.056	-75.928
21115409	0	4.56095	2.41967	-2.8719	-1532.52	6.54917	0.0477124	22.1235	-20.7634	0.669735	2	-11.7872	-619.471	0	0	0	0	0.349124	0.287935	-20.2301	0	0.0138125	0.2	455.214	0	0.0698413	4.28274	63.4591	4.44874	2.18957	-10.7159	0	0.0153579	0.0153426	-15.8787	0.776779	354.194	30.2825	-0.606832	-88.358	0.845032	-18.3829	754.381	0	3.575	0	0.220803	-81.1897	75.3471
2112466	0	-9.45093	1.55115	0.487087	409.269	2.51213	0.0356032	-19.5079	-0.419421	0.411774	4	7.23671	-732.314	0	0	0	-1.25889	0.361546	0.295726	-7.97579	7.91566	0.00828838	0.206897	-194.355	0	0.0666667	4.55547	19.4109	2.04685	-9.17717	-5.0501	0	0.0125307	0.0105613	-5.10007	10.5385	278.017	5.56345	-0.645842	17.3351	0.872515	8.09457	-729.892	12.4247	3.76316	0	0.163072	252.954	63.2913
2113511	0	-17.8678	3.58181	4.90909	-955.518	3.58181	0.0450358	83.1818	-11.9669	0.422009	2	-0.222999	-201.891	0	0	0	-0.704724	0.359142	0.285089	-6.90771	0	0.0113799	0.192308	-1444.79	0	0.0900901	4.10092	25.4773	2.71227	-6.80992	0.0826446	0	0.0175881	0.00683329	-14.2046	0	-843.787	21.8512	-1.10538	-10.6116	0.813342	24.2688	875.166	5.78324	3.66667	0	0.235051	-221.582	-174.835
21138	2	3.63375	0	-5.1975	-347.053	0.821016	0.0378836	-17	0.523125	0.705865	1	-21.6246	656.22	0	2.22575	9.84395	0	0.269067	0.309734	8.68796	0	0.011	0.3	323.287	0	0.0769231	4.12402	11.4526	1.22481	-1.565	1.47562	0	0.0120288	0.0112749	-0.870911	15.2584	166.548	16.522	0.470581	-2.25	0.826516	-10.9403	33.0245	0	3.11268	10.7724	0.0675251	-699.991	34.5
21157	1	-0.5	5.24389	-4.9375	85.0744	0	0.0533333	10.6667	0.265625	0.726594	2	1.54269	76.6542	0	0	8.4759	-1.10121	0.0298162	0.354573	1.02545	0	0	0.538462	-106.173	0	0.117647	3.99173	12.8416	1.52175	0.484375	-0.359375	5.24389	0.01875	0.0123457	4.23948	8.4759	-342.335	12.8416	-0.421929	-19.2222	0.85532	-5.6687	118.083	0	2.51786	0	0	-419.657	-75.5625
21158442	5	-18.7027	3.16711	9.09058	27.0261	0	0.0431566	17.6771	-5.05186	0.850095	0	41.7072	-722.238	0	0	30.1977	3.34797	0.290582	0.294355	-21.6567	0	0.0110563	0.1875	-816.062	4.4343	0.106481	4.45574	93.1081	10.2027	-10.0701	11.7692	0	0.0182726	0.0134562	10.444	30.1977	-296.767	29.9058	-1.16042	-8.18262	0.871378	-16.8073	-401.668	0	3.2517	0	0.650391	1918.97	-59.1293
2116	3	-6.33608	4.22848	-10.7613	1706	5.79278	0.0502646	-43.9588	4.58985	0.667361	0	0.59683	-2141.31	0	0	10.3896	0	0.524314	0.303908	-51.934	0	0.01285	0.375	-763.308	0	0.0987654	3.70472	87.8223	5.15787	-5.09465	-16.6557	0	0.013053	0.0103502	0.686911	10.3896	-503.198	59.456	-0.0602568	-14.9204	0.698233	1.9676	-440.258	0	2.86076	0	0.140363	98.1328	-105.107
21179063	0	-21.6667	-6.30409	6.03704	456.276	-0.909773	0.0382429	-129.008	2	0.424723	1	-4.07963	-293.024	0	0	9.28258	-0.642295	0.0923	0.30126	61.5747	0	0.0121739	0.111111	-482.622	0	0.126984	4.01688	36.3982	2.02077	3.17284	2.76543	0	0.0180556	0.0213656	-0.375116	11.9694	-181.305	12.1327	3.21559	64.7737	0.857881	-52.7712	-302.36	0	4.18033	0	0.0731637	36.3078	-52.3086
2118	0	-2.24	4.02105	-9.48	-607.894	5.46887	0.0344591	-53.3202	-2.84	0.453935	4	-3.31359	67.4335	0	0	0	0.933333	0.369719	0.271591	-5.32615	8.40833	0.0078125	0.04	-369.043	0	0.0740741	4.05758	25.1228	2.80108	-15.04	-7.2	0	0.0113323	0.00919627	-5.41787	9.09959	-426.456	34.1748	-0.56157	-0.973636	0.864228	-29.4162	-224.567	5.8244	4.30159	5.68739	0.128954	184.37	-90.4286
2120347	0	5.04	1.86662	-12.24	-356.433	2.51968	0.0322444	-68.5446	-9.52	0.449216	3	5.70745	-667.744	0	0	0	-0.234448	0.421337	0.296048	-9.94635	4.5164	0.0104167	0.25	369.388	0	0.0598291	4.24301	18.5536	1.11118	-3.84	-16.48	0	0.0107422	0.0110607	-3.47034	7.28347	198.526	24.223	0.337109	-72.1245	0.869041	11.0306	-299.036	0	3.36066	5.68739	0.080291	-308.941	40.8008
21249869	6	-16.0255	13.2424	8.26531	0	0	0.0555556	-12	0	1.09809	2	30.8457	0	0	0	0	0	0.213889	0.272772	0	0	0	0	586.175	0	0.031746	2.52024	112.557	10.4093	-20.2883	13.7755	12.6417	0	0	19.941	0	543.951	35.5074	-0.630243	0	0.499216	3.2159	-572.446	0	3.61905	0	1.2428	1568.63	114
2130404	0	-6.51541	1.82729	-1.06652	6.20286	3.00295	0.0394066	13.6788	2.27042	0.514507	3	-3.48734	160.83	0	1.52165	0	-0.651319	0.17137	0.282933	-2.89561	4.26061	0.0067946	0.121212	-487.863	1.37566	0.0772947	4.40176	54.5973	2.69971	-6.5219	0.233099	0	0.0118815	0.00979585	-2.24657	14.0191	-518.965	10.9029	-1.404	7.41276	0.902885	9.03231	941.838	0	4.33333	28.3026	0.164407	32.0144	-108.917
2133	4	-27.2388	-4.71966	-18.6098	202.348	0	0.0602276	-92.0506	-7.96667	0.43341	0	27.461	-84.3698	1	0	11.623	-0.377504	0.343991	0.253954	-23.8516	0	0.0121254	0.0731707	-1794.18	4.54125	0.128824	4.9164	63.5186	20.0308	-34.7578	-1.48641	0	0.0192289	0.0151434	2.46348	11.623	-1614.55	12.8416	-0.867397	49.1371	0.871677	-39.2379	-934.519	29.447	4.25828	0	1.01679	97.159	-333.248
2141	0	-0.736626	5.24278	0.706447	-106.677	0	0.03	16.1891	-0.155007	1.1538	2	0.448507	-75.2426	0	0	16.8933	0	-0.333897	0.390648	-5.60292	0	0	0.636364	-103.796	0	0.0512821	3.81008	30.8921	0.29924	-0.337449	-0.554184	5.24278	0.01875	0.0185185	0.774252	3.01472	-134.186	12.9656	-0.346427	-12.2607	0.875372	8.49143	6.59645	0	2.2	0	0	67.8308	-29.1481
21422218	2	-10.0954	6.27611	-1.43982	-1138.36	7.19211	0.0401034	29.1541	-18.8831	0.674838	1	-8.41064	-1951.03	0	0	12.3048	0	0.439534	0.270866	-44.0501	0	0.0142188	0.103448	-1333.85	0	0.111111	3.91588	92.9247	7.05455	1.42919	-19.1138	0	0.0181327	0.0167892	0.98204	12.3048	-699.058	17.6717	-0.179404	-125.724	0.704266	26.655	1128.37	0	3.625	0	0.404968	-898.275	-143.944
2143	4	-13.48	9.3331	9.04	-578.666	3.06843	0.036147	27.8176	-9.52	0.729993	2	-12.958	-1024.83	0	0	0	0	0.260422	0.276771	-29.9891	0	0.00664703	0.148148	-987.574	0	0.0701754	4.02598	44.3608	3.97187	-2.24	-8.28	6.26468	0.0157839	0.0104472	-0.402063	0	-371.597	24.0925	-0.540452	-44.5008	0.815376	47.623	1079.65	0	3.56701	0	0.423701	-769.803	-74.6096
2148	0	-1.59028	6.36784	-1.67361	-36.6165	0.944662	0.0451852	48.9375	0.256944	0.573166	2	-3.76666	-113.412	0	0	8.31866	-1.49889	0.11244	0.33158	-2.11857	0	0	0.214286	-157.666	0	0.0987654	4.08496	24.2655	0.416602	-0.104167	-3.13889	5.42318	0.0150463	0.0300663	4.65183	10.5572	-246.909	0	-0.424628	-41.9375	0.909492	-2.01489	276.2	0	3.2973	0	0.0299264	-120.812	-53.4375
2151	0	-16.6786	7.43317	-0.0994898	334.426	1.91204	0.042284	-52.9388	2.84056	0.442424	3	-12.4334	-133.657	0	0	0	0	0.448906	0.278779	-8.48431	0	0	0.0625	-914.237	0	0.0966184	3.81184	19.0565	1.70198	-13.2895	-1.85459	5.68668	0.0277778	0	-1.52856	0	-815.815	11.3813	0.69944	12.7959	0.830763	9.59848	-267.206	0	3.75	5.68739	0.146271	-500.535	-171.531
2153	0	-13.449	0.0119444	-5.30612	0	0	0.0744792	-41.2789	1.53061	0.337045	4	6.91059	181.613	0	0.733981	0	0	0.423496	0.271194	1.07746	3.87509	0	0	-346.948	0	0.116402	3.55852	0	1.35627	-12.6122	11.0204	0	0	0	-29.1703	0	-847.15	4.5671	0.0745225	18.3946	0.777322	-14.8793	-741.886	5.64718	4.08108	11.1639	0.0897188	759.827	-181.653
2155128	0	-2.07497	3.53528	-12.858	579.743	4.55149	0.0408511	-53.8812	-1.32653	0.482606	4	-19.5569	-1016.34	0	1.91011	0	-0.176378	0.296254	0.277584	-21.6547	9.205	0.00558216	0.142857	351.405	0	0.0622222	4.80839	36.7527	5.09188	-8.404	-18.0042	0	0.010794	0.00981139	-6.67114	3.98439	744.464	39.3351	-0.48344	19.2789	0.883031	30.3327	-917.635	10.288	4.1236	15.904	0.385433	-1129.56	162.019
2157612	0	-5.25	1.36733	-4.625	-97.9576	1.01964	0.037814	-30.8638	-1.25	0.526764	3	4.06765	-112.194	0	1.17301	0	-0.71735	0.158992	0.289704	-25.3414	3.62998	0.00538555	0.181818	-37.1387	0	0.0694444	4.66748	30.6863	4.75484	-9.3125	0.1875	0	0.0134156	0.0121924	-5.33253	6.54715	288.508	0	-2.44955	32.2701	0.880307	21.4586	-808.466	15.6551	4.06977	10.9029	0.280075	233.378	62.4219
2159213	0	-2.5232	0.295351	0.4864	-318.898	0.642223	0.0451587	-28.6452	-2.3456	0.530806	2	12.3995	49.4236	0	1.01431	0	-0.218089	0.0931695	0.28311	10.5246	4.07832	0.00411523	0.1	-197.434	0	0.0714286	4.09947	23.5792	1.90156	-3.5184	-0.3168	0	0.0133929	0.00625	0.957174	4.91016	-138.051	4.69992	-0.156519	8.3984	0.897079	18.5152	93.637	5.13156	4.35714	10.2166	0.232118	290.386	-33.3664
2160985	0	-8.14507	1.14097	3.33294	-608.388	2.45908	0.0342222	-28.2631	-6.97503	0.616374	0	18.0404	97.1925	0	0	9.02818	-0.988215	0.12393	0.302063	-4.37477	0	0.0104167	0.210526	-791.54	0	0.0888889	3.68557	18.1991	1.35106	-2.13793	1.54816	0	0.0128676	0.00886033	1.41274	9.02818	-2074.36	10.0362	-0.348184	7.55789	0.866339	8.58304	-313.041	0	3.68085	0	0.0994254	510.338	-394.69
2161	1	-0.916667	6.51111	-5.80556	-780.02	0.612479	0.056381	15.6667	-9.44444	0.366715	2	-7.68243	-707.34	0	0.954434	9.09353	-1.23396	0.37167	0.281011	-4.71747	3.89563	0.0202778	0.0833333	-248.79	0	0.0925926	4.40576	29.6805	2.25038	4.5	-12.3951	5.59158	0.0196398	0.016104	4.81361	9.60892	76.7057	5.56345	-0.576007	-176.667	0.837863	-3.91327	244.56	0	4.12698	22.069	0.100791	-253.258	19.3333
216284	2	-0.460641	0.767641	-6.35652	9.08142	0.47445	0.0316959	-135.178	-8.62099	0.582071	0	-0.620645	-1664.26	0	0	29.6217	-0.553141	0.28698	0.30886	-25.1046	0	0.0165179	0	145.755	0	0.0694444	4.0317	57.0785	1.59018	-4.42857	-9.18784	0	0.0158253	0.0112434	4.76281	29.6217	744.316	38.5249	-0.881672	-136.688	0.820408	6.33678	-876.002	0	3.06593	0	0.043782	-215.417	161.796
216326	1	-10.7803	7.71251	-1.09863	44.6357	1.86347	0.0532099	-8.8125	-2.69043	0.433088	3	-10.8458	-480.754	0	0	0	-0.891018	0.241176	0.275933	-11.6573	0	0.00823045	0.047619	-602.16	0	0.09319	4.53891	18.5536	2.44401	-6.41797	-4.77441	5.84904	0.014514	0.0208097	-1.6969	2.26519	-495.279	5.56345	-0.695035	4.5625	0.892534	13.663	-26.2149	0	4.08333	0	0.214774	-3.66625	-104.5
216345	3	10.4514	2.36654	-7.14939	-1907.5	4.70385	0.0443151	6.65054	-32.849	0.51893	4	0.859632	-1016.58	0	0	0	-0.0894716	0.31948	0.282378	14.2187	0	0.009725	0.136364	285.04	0	0.0705467	4.95331	61.3726	4.98475	9.59265	-22.6433	0	0.0122792	0.0119163	-22.7378	3.97372	-357.105	11.1269	-2.12167	-195.706	0.855385	14.5014	353.158	0	3.87597	0	0.283344	-547.283	-78.6376
21704	4	-7.45703	6.44416	-1.80469	-465.422	0.218049	0.0441975	-21	-10.4072	0.676774	5	1.21257	-414.319	0	0.780165	28.7376	0	0.0681221	0.266555	-8.50331	11.8924	0.0078125	0.0952381	-159.655	0	0.100358	4.51532	0	1.88503	-4.84473	-4.22461	5.66399	0.0193016	0.0129756	-18.7909	28.7376	-293.918	0	1.38014	-38.5156	0.917029	-1.63424	-168.347	17.6929	4.18966	11.1639	0.188603	39.8827	-63.1406
2174	4	-10.0546	6.5933	0.351541	-406.803	0.654117	0.0558772	-61.183	-4.78421	0.546685	3	39.3079	292.668	0	0	9.37921	-1.85687	0.221185	0.279922	1.32112	0	0.0118019	0.153846	-38.5842	0	0.0994152	4.49896	19.4109	7.7111	-19.1828	8.64954	5.93918	0.0183439	0.0129419	1.93454	11.6689	630.907	0	0.62086	-17.1833	0.857124	-25.382	-446.344	0	3.98718	0	1.14703	694.365	143.842
2176	1	-3.12796	-0.129869	-10.6723	948.806	0.329749	0.0474343	-143.449	3.348	0.523889	3	-34.5853	-152.74	0	0	0	-2.08372	0.222886	0.289223	6.46721	4.01587	0.00826786	0.181818	-670.636	0	0.0851064	4.76446	31.1892	5.84332	-14.1021	-12.8473	0	0.0168651	0.0105092	-25.1565	2.54847	-338.329	4.30522	-1.83504	53.0505	0.873038	16.9507	-1371.9	11.4562	3.73626	5.75916	0.193136	-972.729	-69
21785456	0	-10.17	4.08228	-3.36	-228.007	4.08228	0.0422475	-15.3733	-3.87	0.492217	1	13.1642	-707.122	0	0	0	0.106389	0.324189	0.273802	-14.7508	0	0	0.0526316	-438.659	0	0.0823045	3.54839	30.1834	2.03286	-7.01	-3.36	0	0.0105318	0.00478316	-4.97871	0	-410.701	22.3777	0.0879194	-37.5689	0.810104	5.51854	-86.7794	0	3.98148	0	0.184077	288.4	-86.4844
2180477	1	-3.92042	2.94603	-17.519	713.193	2.22495	0.0643621	-15.0415	5.12111	0.534368	2	-6.61642	-66.47	0	2.20531	9.23292	-0.792587	0.330888	0.278934	-6.30799	0	0	0.05	-88.5932	0	0.09319	4.21953	25.4773	4.04147	-14.8616	0.50173	0	0.0131944	0.0204082	2.79879	13.5441	-461.651	22.1603	0.0831446	18.5744	0.831503	-36.0278	57.6682	0	4.03125	10.9029	0.254759	-519.109	-99.436
2183264	0	-4.03581	2.77067	-0.878788	119.171	3.57042	0.0319753	-19.9439	-0.987144	0.557959	1	-1.50618	188.303	0	0	0	-0.273999	0.178001	0.290251	4.38648	0	0.00847308	0.130435	-243.07	0	0.0716846	3.47884	39.6925	1.47598	-5.75574	-0.575758	0	0.010158	0.00828189	0.237865	2.88511	-395.907	16.8143	0.80253	-29.341	0.837335	0.236636	826.336	10.4298	3.96364	11.1269	0.0926726	-52.1357	-78.8935
2186104	0	1.04025	1.87496	0.466553	-387.522	2.61248	0.0318774	-40.7728	-4.37925	0.520486	2	15.9774	-373.217	0	0	0	-0.214755	0.292136	0.307108	-7.3032	0	0.0100893	0.25	238.897	0	0.0645161	4.26113	52.6826	1.57835	0.411565	-2.11451	0	0.0123106	0.00949464	-0.433149	5.67764	552.344	17.3144	-0.611059	-33.4142	0.885518	14.9803	-1061.3	0	3.27778	0	0.0962211	89.7799	123.102
21864625	0	-7.31775	-0.860211	4.29657	-633.714	-2.20682	0.0413468	-5.60263	-6.65888	0.381644	3	-9.15392	-318.156	0	0	18.8983	-0.730736	0.335173	0.297381	2.68705	0	0.0126042	0.227273	-455.448	1.13176	0.103704	4.22933	31.5533	1.42567	-7.94887	4.13733	0	0.0199275	0.0138441	-0.822054	38.7767	-321.498	18.2088	0.405627	41.5091	0.803352	-18.052	-56.2161	5.74951	3.48333	6.07602	0.0410787	159.962	-67.1132
21865526	4	-28.3333	-0.174791	-14.7778	-1029.03	0	0.0599663	118.2	-15.4444	0.425594	0	-4.24585	-1003.75	2	0	0	0.914593	0.381423	0.244021	4.36489	0	0.0116025	0.0285714	-2595.23	1.78357	0.130604	4.69033	50.5189	20.4298	-21.3333	-18	0	0.0179271	0.0146529	-0.0688621	0	-2101.65	37.6772	-1.85414	-119.47	0.884416	-17.7412	795.446	5.78324	4.33333	0	2.12612	614.011	-442.85
2187	0	-2.32719	1.59598	-18.8531	850.878	2.82086	0.041463	-6.1517	7.56336	0.420063	5	-82.9426	197.287	0	0	0	0	0.46459	0.295219	-9.99084	8.05129	0.0123457	0.173913	-24.9483	0	0.0980392	3.63732	44.3853	2.96186	10.7781	-21.3712	0	0.0130522	0.0110294	-6.50083	22.9178	-224.159	16.6904	-0.301889	35.1981	0.661674	-0.824084	480.21	0	3.58904	0	0.0516075	-2080.84	-48.1737
219104	1	-0.0661626	0	-3.14934	202.38	0.995648	0.0407143	-0.758034	-2.70321	0.700579	2	8.83995	-490.307	0	0	0	0	0.382713	0.32625	0.488335	4.10907	0	0.363636	-356.203	0	0.0683761	3.76227	17.2147	1.04101	2.13611	-6.87902	0	0.0204082	0	-2.9749	1.69481	-1214.42	5.15644	0.0356445	-37.196	0.866335	-11.9957	-508.464	5.15644	2.64103	0	0.0559017	-365.277	-283.766
2191501	0	-0.271468	4.4614	-3.96676	92.5792	2.74468	0.0529469	-10.972	-3.09972	0.579233	4	-19.6746	-16.3724	0	1.71673	8.71672	0.53666	0.367206	0.302209	-2.53132	9.00891	0.009125	0.190476	-236.835	0	0.0714286	4.34623	50.6853	1.42341	-3.23823	-3.39058	0	0.0140129	0.0123069	-9.74836	15.3762	-470.771	28.1086	-0.820563	-12.7682	0.823763	4.07982	-277.379	5.11244	3.27273	11.0334	0.0729785	-665.781	-101.62
21917176	0	-2.89062	1.1234	-2.89062	300.432	1.38677	0.0413333	5.48834	0.734375	0.60109	1	-8.67896	449.829	0	2.12751	9.53046	-0.0156631	0.2122	0.299099	9.94936	0	0.0109821	0.210526	-672.697	0	0.08	4.32782	34.8895	1.45366	-6.875	0.453125	0	0.0132212	0.014201	3.3442	14.7925	-399.372	22.7567	-0.15746	8.47874	0.910527	-21.5271	-537.044	0	3.49091	10.7724	0.0814634	-65.6919	-82.25
2194	0	-5.90083	1.19736	2.28099	-402.084	3.30406	0.0394017	22.1047	-2.81818	0.711855	0	1.94466	-212.267	0	0	0	0	0.208149	0.293368	-7.01263	0	0	0.133333	-468.676	0	0.0777778	3.71559	35.8953	2.35224	-1.52066	0.132231	0	0.0199688	0.0186471	1.04211	0	-388.457	9.57332	-0.305633	-13.5455	0.882668	3.35846	119.319	0	3.75	10.4406	0.282812	294.143	-84.7438
21976524	3	-31.3256	2.82874	4.5717	66.4416	0	0.0562037	-8.11111	-1.98347	0.507246	0	38.2049	112.407	0	0	0	3.2317	0.404469	0.25735	-1.96128	0	0.0151345	0	-2773.02	4.04415	0.126984	4.32871	79.2607	13.7773	-27.9331	8.09112	0	0.0204495	0.0141297	5.68134	0	-1440.56	31.2564	-0.356585	5.77778	0.853634	-20.9504	-496.522	11.5665	3.84259	0	0.716266	1511.11	-297
21997268	4	3.91116	2.43745	-8.29855	40.6812	4.00183	0.0434568	29.6901	0.289256	0.782274	2	-42.1987	745.761	0	0	19.4522	0	0.226718	0.33403	25.06	0	0.0075625	0.473684	184.01	0	0.0676329	4.49887	48.234	1.41205	1.53099	2.8719	0	0.0186632	0.0109599	-16.2618	25.792	232.737	37.5544	0.0864337	-11.7107	0.727978	-15.4012	1022.29	0	2.67949	0	0.0619642	-1495.17	49.8264
2201555	0	-9.66482	0.139458	-1.7687	-800.84	-0.00530948	0.045935	113.954	-6.38712	0.560915	1	6.10195	2.82956	0	0	0	-1.71104	0.144809	0.276228	27.1624	0	0.00628954	0.185185	-679.197	0	0.1	3.84895	24.2655	3.50882	-9.6669	-0.234765	0	0.0160903	0.0111079	-9.4461	0.221147	161.827	0	0.459055	-159.292	0.773601	1.90521	-83.2528	0	4.16667	0	0.172313	314.657	42.856
220184	0	-1.5025	2.46252	-1.0325	95.9868	0.888009	0.0388889	8	0.88	0.663782	1	-3.43808	6.65561	0	0	8.19655	-0.392407	0.0769231	0.327166	1.99285	0	0	0.181818	-80.9198	0	0.0512821	3.4037	5.56345	0.27934	-1.36	-0.4025	0	0.0277778	0	7.9589	8.19655	55.3552	5.56345	0.345795	-11	0.868968	-7.61494	142.448	0	3.12903	0	0.0226805	-92.1109	12
2202512	0	0.214694	1.81148	-9.43755	-235.706	3.16165	0.0497396	-30.4543	0.195918	0.574429	1	-22.9564	210.617	0	2.03943	8.75305	-1.04703	0.185387	0.287093	1.07811	4.61057	0.00617284	0.2	-101.479	0	0.0761905	4.43601	40.1954	3.52129	-8.24245	-3.19918	0	0.0157077	0.0126301	-2.72892	9.60952	-166.269	20.7877	1.15664	1.41756	0.888433	-2.2592	-507.384	18.1059	4.08475	20.7877	0.262308	-863.681	-53.9812
2203170	0	-5.72	-2.24431	-2.36	-224.121	-2.24142	0.0474474	-2.63063	3.44	0.457392	1	-2.55623	170.377	0	0	0	-0.97236	0.105559	0.310961	3.77127	0	0.0075	0.185185	-482.13	0	0.0911681	4.37482	30.3318	2.70153	-3.28	2.84	0	0.011767	0.0146732	4.5745	11.3862	-1106.38	0	-3.03861	45.2459	0.904176	14.903	168.171	0	4	0	0.0991684	370.491	-230.761
2207955	0	-9.30813	1.2805	-3.21739	801.198	4.32502	0.0479675	-17.5177	7.46881	0.482553	4	2.74775	-884.656	0	1.7284	0	-0.209533	0.325008	0.282875	-2.38604	8.40963	0.0104806	0.181818	-656.472	0	0.0803783	4.80267	42.4646	3.222	-9.72023	-2.12665	0	0.0140098	0.00871517	-6.759	13.2837	-1694.57	15.442	-0.747472	-59.2588	0.889034	2.85496	-130.869	16.7411	4.1	22.5539	0.261059	1128.16	-366.707
2208391	0	-4.25773	6.46673	-10.9467	506.723	2.26256	0.0496354	-73.7122	11.2761	0.520131	5	5.08388	-738.167	0	0	0	-0.382819	0.3485	0.298086	-1.70656	4.08255	0.0121879	0.208333	-417.378	0	0.0740741	4.71451	37.3407	1.6997	-13.4359	2.07692	5.32051	0.0131519	0.0123808	-4.73886	10.7402	-93.263	0	-0.468932	19.2268	0.879942	0.938895	-210.919	10.8064	3.61538	0	0.118611	617.891	-16.9744
2209276	0	1.54442	2.52955	-9.95274	37.7007	5.21581	0.0376873	-53.4952	-2.42722	0.568276	4	3.78634	-829.647	0	0	0	-0.150683	0.217605	0.28726	-32.2803	8.726	0.00729539	0.181818	302.405	0	0.0691358	4.05366	46.2618	3.4385	-5.3327	-11.3913	0	0.00957341	0.00861412	0.447676	12.7628	-792.968	21.548	-0.321621	4.26937	0.852501	36.6437	-579.885	10.9808	4.0641	17.0752	0.195094	-832.332	-153.607
22094941	0	-4.4898	3.16867	-5.69388	-541.869	3.47443	0.0312654	5.56463	-10.0204	0.486673	2	-41.6147	57.164	0	0	0	0	0.285261	0.275418	-24.3255	0	0.0147222	0.2	-376.321	0	0.0952381	4.47788	55.2572	3.65781	-7.17347	-6.9949	0	0.0168562	0.0102671	-5.58414	3.15632	-465.818	36.0768	-0.568277	-30.9615	0.88432	-7.4004	-249.11	5.68739	3.75325	4.84501	0.201857	-280.431	-97.2517
22094944	0	-5	8.69717	-10.6667	499.789	3.34893	0.0321587	-20	-1.44444	0.48147	2	-47.2803	-60.6994	0	0	0	0	0.253247	0.27312	-35.0213	0	0.0116071	0.166667	-472.591	0	0.0980392	4.37126	48.2095	3.66681	-10.6667	-7.22222	5.67798	0.0191438	0.0116318	2.14199	0	-555.519	29.532	-0.609014	23	0.886548	-7.97839	-310.67	5.68739	3.88732	4.84501	0.201857	-680.931	-116
2210290	0	-5.30612	0.759718	-1.20408	-336.643	2.20091	0.0398856	-45.7014	-4.81633	0.647857	4	19.5085	-286.687	0	0	0	-0.332158	0.0734217	0.294225	-7.03926	7.83874	0.0106068	0.214286	-546.568	0	0.0797721	4.39139	42.819	2.64332	-5.04082	-0.244898	0	0.0155541	0.00963381	1.05762	11.7826	-1220.64	11.4284	-0.779418	-51.1902	0.87707	14.4358	-581.594	0	3.69444	0	0.147323	-72.0024	-275.891
2211279	0	-8.89796	0.724278	-2.5102	-355.632	2.01119	0.0424306	-13.3471	-0.183673	0.61923	3	-1.51882	-230.096	0	0	0	0.761741	0.293401	0.304674	10.59	0	0.00776413	0.26087	-277.903	0	0.0814815	4.5109	43.2586	1.43064	-3.95918	-0.326531	0	0.0118804	0.00749658	-15.0371	7.31182	-419.236	31.6185	-0.709827	-21.2428	0.877025	-7.07102	150.086	5.11244	3.15789	0	0.111477	373.84	-92.0612
22121918	0	0.319632	0.976502	-15.7361	-647.903	1.38497	0.0432282	-31.5672	-7.89832	0.721832	3	1.77986	-1094.31	0	1.69961	0	0	0.0876134	0.278939	-24.4016	4.21592	0.0078125	0.125	-375.787	0	0.0915033	4.50743	31.0162	6.10052	-14.1368	-11.0665	0	0.00737749	0.00583821	-15.2226	4.94399	-505.569	35.7223	0.0490998	-88.3573	0.875389	-22.4048	-881.618	0	3.47561	10.7724	0.12816	-1240.1	-112.102
221493	9	-20.6868	-0.142965	-13.5936	147.297	0	0.0639272	14.3516	-3.36715	0.777393	0	15.1715	129.469	0	0	42.0221	-0.748183	0.216053	0.269034	-6.5856	0	0.0120662	0.125	-2118.64	0	0.117647	4.11123	97.704	19.4945	-25.6536	0.694182	0	0.0201516	0.0133532	14.6453	42.0221	-1193.11	44.9458	-1.08981	3.99517	0.838693	-39.9823	327.188	0	3.67586	0	0.89436	69.5911	-247.308
2215989	0	-0.362603	2.28568	-4.48812	107.07	4.16611	0.0357275	-12.5907	-4.04907	0.485098	3	-6.52372	-205.996	0	0	0	-0.0957248	0.212822	0.285981	-2.59048	8.70329	0.00593737	0.1875	257.743	0	0.0757576	4.09339	48.5309	3.14705	-2.26446	-9.33006	0	0.0125291	0.00968582	0.373674	9.31592	-297.22	15.7236	-0.722676	-43.1895	0.881696	12.5412	-609.283	16.7641	4.12	17.0752	0.185337	-547.874	-55.9256
2218783	0	3.26531	0.94211	-6.20408	-165.668	2.23174	0.0473737	-58.9969	-6.77551	0.474489	3	-1.81672	-461.891	0	0	0	0	0.287733	0.293359	-7.16323	4.10974	0.0114062	0.210526	419.748	1.66938	0.0711111	4.37878	18.1991	0.949685	-2.69388	-9.46939	0	0.0124421	0.00973167	-6.78424	12.4719	55.8282	5.56345	-0.0353618	-63.7099	0.895391	-3.52496	-83.8445	0	3.82222	11.4542	0.0888502	-249.354	8.84184
2218860	0	-1.50535	1.87362	-6.88704	-560.753	1.96092	0.0382878	-92.895	-6.82402	0.519541	2	-24.2418	257.954	0	0	0	-0.748623	0.256377	0.282128	24.6431	4.42469	0.00719438	0.189189	-155.978	0	0.0922432	4.41005	57.1694	5.69894	-3.98335	-7.50178	0	0.0161464	0.00893818	-3.71271	4.42469	-172.558	5.56345	-0.266997	-135.656	0.857772	6.69831	76.8145	4.89548	3.86275	5.68739	0.247455	-852.184	-43.5351
2219490	0	-9.28	-0.306989	-5.08	-123.552	-0.756252	0.034127	-112.671	4.44	0.422609	2	-11.8866	245.54	0	1.21672	0	-0.997939	0.163024	0.286856	78.2545	0	0.0106825	0.151515	-266.613	0	0.0787037	4.38132	30.3318	2.59228	-11.04	2.32	0	0.0131226	0.0102113	-8.72884	2.92641	110.614	6.06637	0.0807072	-68.2054	0.862721	-17.3685	-748.969	5.76025	4.21519	10.9029	0.186669	-166.115	24.124
2222011	0	-13.1111	1.53457	2.66667	1022.08	2.14918	0.0349708	-57.6708	8.11111	0.637772	1	-15.7835	-58.6767	0	1.84106	0	-0.724158	0.109878	0.294415	6.20563	0	0.00856771	0.178571	-868.112	0	0.0944444	4.12554	36.9299	3.78209	-13.6667	1.44444	0	0.0164931	0.013532	-4.16812	1.84106	-700.636	16.3359	0.310468	-51.1932	0.830277	4.3529	-685.948	6.60688	3.72152	10.7724	0.1451	558.442	-157.036
2222056	1	-1.18388	0.590527	-6.21525	-341.131	1.14355	0.0515873	-4.92867	-1.8318	0.665553	1	10.3365	-699.87	0	0	8.60093	-1.07402	0.0795312	0.309852	-7.66654	0	0.00350962	0.26087	290.755	0	0.0902778	4.18245	43.5279	3.45612	-4.22607	-1.72634	0	0.0171569	0.016143	-4.45786	8.60093	-203.624	32.1041	0.507301	-98.2796	0.812016	-14.7904	-621.143	6.60688	3.175	0	0.114371	-251.219	-52.8275
22225683	1	7.079	1.65435	1.55243	-376.086	1.49527	0.0413773	48.7805	-6.39041	0.515439	5	-12.4231	-180.234	0	1.25585	0	-0.286669	0.269746	0.29466	8.56112	8.68341	0.00717235	0.216216	1525.73	3.25389	0.0653595	5.0857	38.3608	2.2406	15.1798	-5.77937	0	0.0123981	0.0102275	-24.7682	6.67318	1161.51	6.42082	-0.448222	-73.1111	0.883361	29.5682	-89.3081	0	3.65094	10.9029	0.127947	-50.5153	243.726
22228376	0	-11.5104	4.27049	2.92474	-590.309	2.51498	0.0242659	18.8789	-11.4593	0.480889	3	16.599	-222.159	0	2.27193	0	0.512581	0.284086	0.268748	-20.8506	4.31572	0.007625	0.0416667	-401.666	1.91319	0.0761905	4.25198	24.2751	2.34755	-8.47145	2.75519	0	0.0117228	0.00682271	-8.13869	3.97539	-346.44	27.8477	-0.0420967	-50.7128	0.87443	-27.4433	-126.171	0	4.36066	22.552	0.241336	681.682	-72.3253
2225472	0	-2.96539	-0.0112167	6.16063	-279.682	0.728704	0.041595	59.6442	-2.41969	0.523312	3	-8.68703	-0.601147	0	1.29944	0	-0.239972	0.202476	0.29096	7.70053	0	0.00916179	0.222222	40.2394	0	0.0780781	4.43197	19.0319	3.86842	1.10708	-2.72147	0	0.0142062	0.00788327	-3.22553	14.7446	532.626	39.2689	-0.342212	-2.66601	0.850009	-23.726	356.556	0	3.5375	10.0861	0.381499	19.3542	114.126
2228302	0	-7.85996	4.75421	-9.21484	-564.273	4.61357	0.0418107	41.5828	3.97199	0.664354	2	20.0567	429.037	0	0	0	-0.44145	0.109591	0.289145	26.4136	0	0.00965461	0.162162	-394.662	0	0.0922432	4.1403	60.8697	5.56592	-2.84272	2.14866	0	0.0133102	0.0112734	-0.0257048	2.91935	170.223	22.2538	-0.436669	-88.1322	0.829761	6.6611	92.6979	0	3.88889	11.1269	0.172724	-388.357	39.2302
22313116	0	-1.67895	5.16256	-0.851367	99.5753	5.16256	0.0302917	-12.982	1.27824	0.761377	3	-3.83159	264.175	0	0	9.08737	0	0.272551	0.281608	5.07021	0	0.00476595	0.2	-572.859	4.4614	0.0666667	3.81449	36.2252	3.07726	-9.7396	0.669441	0	0.0102225	0.0041438	-18.1717	9.08737	-409.069	52.2341	-0.1293	6.21813	0.766735	-8.7037	-28.3089	0	3.39623	12.152	0.136948	-40.8797	-84.591
22326275	1	-6.51479	5.41759	-2.44822	77.3501	-1.53043	0.0642963	17.2899	-0.155325	0.691263	1	-6.12213	20.4113	0	0	36.0508	-1.20651	0.0458115	0.309045	2.5445	0	0	0.2	-503.591	0	0.126984	3.9791	6.06637	0.858435	-1.46598	-2.30178	5.25074	0.0196759	0	12.2971	36.0508	-743.927	6.06637	1.07404	2.28402	0.889303	-10.7465	192.338	11.499	3.6	0	0.0426822	-92.7672	-160.148
22326433	1	-5.16	5.67994	-2.96	78.7706	-0.5204	0.0642963	21.8158	-1.2	0.687054	1	-9.35072	-62.6313	0	0	26.9324	-1.15404	0.0632085	0.309045	0.800639	0	0	0.2	-405.317	0	0.126984	4.13366	18.0506	1.31355	-0.28	-2.6	5.30321	0.0196759	0	11.2563	26.8553	-934.913	0	0.934454	15.7511	0.90652	-12.7186	-134.542	11.499	3.61538	0	0.0569881	-249.428	-201.72
223368	2	-21.0775	4.0349	1.8825	-365.466	2.99136	0.0551111	26.92	0.0575	0.559862	0	6.24592	328.722	0	0	9.6449	1.97328	0.312087	0.260461	4.69134	0	0.0150791	0	-1620.97	2.34039	0.111111	4.54644	54.8608	7.15987	-10.7275	3.695	0	0.0192449	0.0195432	7.44722	9.6449	-1126.39	32.1041	-0.267875	6.92	0.86895	-5.84386	84.202	0	4	0	0.505784	452.146	-235.44
22416235	0	-1.4032	0.634082	-4.9728	113.105	0.422889	0.0480688	-13.8661	-1.7776	0.518387	1	-10.7389	-299.311	0	1.22139	0	0	0.107588	0.277738	-18.559	0	0.015625	0.0526316	-69.024	0	0.0740741	3.49366	30.3318	2.50422	-4.8768	-5.152	0	0.0132423	0.00925926	-6.83003	0.429494	-579.115	10.3873	-0.520188	-6.55538	0.875419	15.3646	-127.981	0	4.39535	15.7735	0.255643	-523.171	-133.325
22416236	0	-3.0832	0.133704	-5.8128	30.0434	-0.0834666	0.0422475	-15.5861	-2.0976	0.509951	1	-15.2668	-448.23	0	1.48751	0	0	0.116376	0.273802	-9.73094	0	0	0.0526316	-72.194	0	0.0823045	3.36386	24.2655	2.55728	-4.7168	-6.832	0	0.0105318	0.00478316	-6.83003	0.625697	-337.211	4.69992	0.327428	-42.6354	0.849904	10.7014	-682.947	0	4.4186	15.7735	0.261956	-481.64	-77.9648
22416251	0	-3.9568	0.603786	-4.5472	180.009	1.68179	0.0466898	-37.0027	-1.2224	0.648914	1	-5.60602	-341.288	0	1.64077	0	0	0.09283	0.276773	-9.05782	0	0.0123457	0.05	-60.8864	0	0.0842912	3.6978	30.3318	3.44521	-3.6432	-5.408	0	0.0170519	0.0147373	-6.56183	1.72461	86.9028	4.69992	-0.212955	-17.3826	0.897079	9.14164	-710.023	0	4.5814	15.7735	0.304347	-193.234	16
22416272	0	-2.78601	0.466541	-6.53772	88.9257	0.693486	0.0435778	-27.1178	-2.98628	0.478506	2	-4.69088	-276.596	0	1.11343	0	0	0.112851	0.279928	-14.5125	0	0.008875	0.0952381	-56.2735	0	0.0814815	3.61582	18.1991	2.68117	-1.31139	-3.58025	0	0.0168438	0.0108025	1.00579	11.1106	-735.348	10.3873	-0.248108	7.97775	0.864718	9.14539	-361.054	0	4.43478	15.7735	0.258578	-521.895	-169.706
22416276	0	-3.4032	0.634082	-4.8128	262.024	0.389361	0.0464722	-27.2795	-0.0976	0.518387	1	-18.7098	-303.152	0	1.62838	0	0	0.107588	0.277297	-14.07	0	0.0123457	0.0526316	-185.014	0	0.0823045	3.60386	36.3982	2.43642	-4.1968	-3.992	0	0.0163061	0.0147373	-6.83003	0.696134	-777.063	4.69992	-0.520188	36.9113	0.897079	18.8465	-639.58	0	4.37209	15.7735	0.264604	-451.881	-173.325
22420	0	-4.1748	0	-3.57227	60.3072	0	0.0318954	-88.5522	2.86914	1.11582	2	-10.1217	188.412	0	0	0	0	-0.22407	0.304942	0.0101067	0	0	0.357143	-129.855	0	0.111111	3.89032	6.42082	3.76261	-10.6836	-0.932617	0	0.0277778	0	-20.209	2.90716	-316.263	12.9656	-0.322735	36.7459	0.8125	9.3417	-54.5224	0	2.80357	0	0.0828297	-121.647	-69.8594
2242162	0	-8.06722	3.76943	-3.13855	-12.7614	3.82994	0.0359111	-45.7127	1.19204	0.689389	2	18.9478	-457.267	0	0	0	-0.384683	0.0518057	0.289247	14.8375	0	0.00915441	0.171429	-561.243	0	0.0816327	3.77347	48.3825	4.40275	-6.77229	-3.46091	0	0.0128472	0.0103698	0.00164011	2.91896	-613.615	11.1269	-0.40518	-99.3486	0.802141	20.7628	-257.206	0	3.86022	11.1269	0.1254	-254.191	-139.995
224246	3	-35.004	-5.2301	0.281528	-337.006	0	0.0618871	16.1706	-4.53605	0.464953	0	49.277	-368.601	0	0	22.5553	-0.703842	0.300205	0.262145	-11.9048	0	0.0120389	0.0909091	-2950.72	4.41938	0.157576	4.9629	57.0978	16.4079	-26.7843	1.4967	0	0.0176042	0.017415	7.1532	22.5553	-2133.39	0	0.318219	-2.52284	0.896373	-25.6746	61.833	18.0589	4.14167	0	0.754667	1155.36	-439.364
22434552	0	-3.34557	1.36658	2.25139	-273.114	1.49738	0.0576562	39.161	-6.56233	0.494974	2	5.48069	-493.085	0	3.49326	0	-0.239588	0.191881	0.279235	-23.553	4.61692	0.00972495	0.107143	-343.261	0	0.0666667	4.37203	48.5309	2.70204	0.970222	-4.24584	0	0.0128791	0.0114234	-1.69821	4.65539	-508.858	26.8691	-1.12106	33.61	0.903106	27.5471	685.04	0	4.22727	21.1195	0.260092	-181.092	-108.762
2243732	0	-7.45	2.43354	1.35	-84.1758	2.12209	0.0334473	-1.11111	-0.17	0.499904	2	-10.7362	109.641	0	2.22966	8.98473	-0.973867	0.157269	0.270854	4.57923	4.49646	0.00812567	0.09375	-215.778	1.69997	0.070922	4.17058	36.3982	3.31556	-3.07	-0.49	0	0.0129257	0.0102566	-4.54118	8.98473	-120.038	16.5969	-0.791962	12.6667	0.881973	15.7887	-404.765	4.96087	4.67143	33.394	0.375986	-233.845	-22
2244	0	-2.72562	-0.0160185	-8.02268	400.531	0.0557407	0.0441481	-50.8866	5.80726	0.41629	0	-9.90189	125.063	0	0	8.68724	-1.64764	0.2819	0.32835	8.41856	0	0	0.153846	-239.824	0	0.0784314	3.6897	12.1327	0.51056	-7.30612	-0.648526	0	0	0	-0.805147	8.68724	-62.8286	0	-1.80219	-16.0363	0.866016	-9.31045	-365.029	0	3.46875	0	0.0252291	-411.104	-12.0408
2247	1	-8.89893	4.46463	1.15953	-486.074	3.98254	0.0392765	25.7103	-8.73917	0.576586	4	55.4363	-1418.69	0	2.06508	0	0	0.280538	0.283162	-42.7376	4.88355	0.00721774	0.210526	-868.466	0	0.0598291	4.7103	66.7876	3.05596	2.18343	-11.6682	0	0.0108025	0.00885145	-20.5512	3.71476	-642.511	67.1914	-1.02223	-26.3484	0.865656	9.46697	890.932	0	3.55738	11.0334	0.248627	-149.889	-133.432
2249	2	2.87448	5.95738	-3.42415	18.595	1.51268	0.0495906	7.5003	0.618084	0.672979	2	-18.9495	648.508	0	0	9.68424	-0.357546	0.229456	0.340417	15.5868	0	0.0115625	0.421053	416.746	0	0.0648148	4.54024	17.6962	0.719223	-0.271267	3.23379	5.10842	0.0189525	0.0109599	0.214056	12.8151	369.474	5.56345	-0.591617	20.2665	0.862252	-17.488	280.098	0	2.84507	0	0.0309821	-601.209	77.6853
2250	3	14.8856	4.7735	-19.3876	-1857.93	4.38654	0.0459926	-158.235	-23.8132	0.553233	2	16.189	-1613.43	0	0	29.7586	-1.43457	0.239585	0.295169	-45.0441	0	0.0073484	0.272727	1318.88	0	0.0582878	4.82263	66.2847	5.2693	-7.05938	-21.0741	0	0.013324	0.0104962	1.8473	32.7822	874.746	11.2574	-2.08788	-144.704	0.858876	-7.35493	-807.578	0	3.68148	22.3843	0.233908	-721.011	186.377
22576	0	6.90909	6.60886	-5.1157	-369.016	5.25418	0.0309201	-31.5893	-12.2562	0.682008	1	-31.8596	-608.43	0	0	0	1.35468	0.378492	0.289766	-29.5658	0	0.015625	0.130435	453.303	6.82596	0.0716846	3.71559	48.3431	2.2324	-0.900826	-10.7851	0	0.0163541	0.0121308	-2.75963	0	258.837	12.9656	-0.108023	-41.2755	0.724939	-14.7131	-200.311	0	3.50667	17.7251	0.0702695	-825.743	53.843
2258411	0	0.0368609	1.9475	-2.94887	174.916	2.25619	0.0443295	9.388	-4.0654	0.54161	3	-5.20943	-224.873	0	1.89276	0	0	0.148318	0.271019	-4.79223	8.74551	0.00698864	0.04	154.275	1.78641	0.0720721	4.2542	39.7021	3.53355	0.856124	-4.05707	0	0.0155778	0.0102401	-9.38566	0.610976	-214.35	10.0362	-0.202258	-53.9914	0.893881	-4.01081	87.1528	10.6081	4.88235	22.2008	0.369937	-105.597	-51.6195
2265	0	-6.82396	1.1577	-4.3787	315.818	0.770905	0.0391333	-43.3018	-9.77515	0.442287	7	2.50479	-661.569	0	1.1577	0	0	0.218335	0.280263	-7.27604	15.8657	0	0.142857	-301.327	0	0.0888889	4.44064	21.6692	2.29106	-3.41272	-3.81213	0	0.0129716	0.0172194	-24.1879	11.8689	-763.672	11.7619	0.919504	-21.3563	0.880739	-12.6195	-476.218	10.6731	4.45455	11.1639	0.170373	-28.9415	-174.065
22693263	0	6.53086	0.907135	-17.7654	-276.053	1.27334	0.0439506	-101.513	-5.59259	0.465091	3	1.88314	-1107.61	0	1.9801	0	0	0.532544	0.29145	-24.0035	8.68575	0	0.263158	675.783	0	0.0711111	3.85021	36.5753	1.90124	-9.35802	-14.7778	0	0.0142361	0.0204082	-17.2848	1.39325	513.033	42.6519	0.174376	-50.3118	0.755228	-15.5028	-368.005	0	3.2	10.9029	0.0605091	-979.938	107.235
227112	3	-35.9726	-0.332762	5.51967	257.565	0	0.0554374	12.5845	-0.152727	0.592863	0	29.3801	107.859	0	0	20.5391	1.2134	0.29732	0.25561	-5.03375	0	0.0109639	0.0714286	-3097.02	1.91051	0.149758	4.37619	74.1905	15.8597	-25.52	8.28529	0	0.0215452	0.0171476	10.4829	20.5391	-1904.99	38.5249	1.26504	16.2436	0.878214	-17.4242	-74.083	11.5665	3.88793	0	0.834448	1221.43	-395.662
2274454	0	0.471655	2.21325	-0.342971	121.102	2.85647	0.0327572	-51.7301	-2.27551	0.545585	2	4.26471	-491.919	0	0	0	-0.151391	0.265064	0.313893	-2.03284	0	0.00883333	0.25	200.573	0	0.0501792	4.37434	42.3161	1.09118	-1.4246	-3.45635	0	0.0109954	0.0092692	-0.718573	6.27816	224.759	11.9843	-1.34412	-42.5975	0.897082	9.66184	-415.875	0	3.27778	0	0.0789167	52.4766	47.1429
227456	2	7.01939	1.33088	-41.3366	2536.42	-1.69548	0.0583452	-278.73	12.2971	0.472258	0	-20.1977	-1066.21	0	0.746026	73.042	-0.833333	0.364377	0.279653	-35.7841	0	0.00867347	0.113636	279.5	0.681857	0.0862355	4.52806	47.5826	8.40156	-35.1794	-21.5886	0	0.0158046	0.0152431	19.8843	73.788	846.094	6.92374	0.524839	15.0589	0.768407	-51.8007	-2113.03	35.5704	4.10769	32.6718	0.204051	-1629.87	181.411
22833647	8	-2.0404	0.957596	-4.14876	-1064.27	0	0.0376359	-83.9366	-15.2002	0.646124	0	-11.7774	-406.976	0	0	39.0662	-0.393348	0.218721	0.305675	-9.1024	0	0.00939655	0.322581	-274.462	5.88518	0.0826873	4.74116	43.0922	4.87684	-1.573	-14.1644	0	0.0144676	0.0132942	6.39518	39.0662	74.8962	5.5731	-2.00431	-99.0487	0.898449	8.45476	-648.487	0	3.168	0	0.170759	-281.022	19.0937
2284	1	-3.27811	6.41084	-1.27811	-53.7055	1.55477	0.0468148	6.33443	0.497041	0.694082	1	0.501576	13.858	0	0	8.64929	-0.837593	0.112702	0.323213	2.71282	0	0	0.285714	-477.092	0	0.0864198	4.16198	24.2409	1.01793	-5.06509	1.18343	5.49482	0.0295139	0	7.89061	9.28804	-315.032	5.56345	-0.755953	6.4657	0.910897	-8.99547	359.705	0	3.2093	0	0.0475345	153.368	-65.858
229021	4	-31.7421	1.49908	6.68313	-541.9	0	0.0609877	53.037	-7.6214	0.821507	0	17.2531	-253.964	0	0	20.9666	1.54246	0.347479	0.259885	-13.0793	0	0.0191883	0	-3046.45	2.47452	0.142857	4.11963	86.874	15.5427	-14.6927	-1.23182	0	0.020076	0.0182526	10.5883	20.9666	-1870.73	37.5191	-0.674317	-7.37037	0.874082	2.24119	575.844	0	3.73276	0	0.905512	744.627	-388.827
2294212	0	-8.29235	1.50845	5.8479	-187.91	2.48203	0.0307182	22.0366	0.885926	0.547467	2	-0.0923512	120.949	0	0	18.057	-1.82007	0.0973504	0.290437	9.38138	0	0.00587109	0.147059	-290.354	1.56346	0.0694444	4.22944	54.2265	2.12752	1.24691	0.668642	0	0.0133543	0.0124006	4.09781	21.3227	-83.9553	11.7619	-1.18273	9.89844	0.863219	23.6903	-250.886	5.16765	4.25676	17.3997	0.181597	150.474	-14.4198
2300608	0	-1	1.78937	-3	-33.1622	3.78993	0.0430894	0.562076	2	0.540388	3	-0.766618	11.0976	0	1.79208	0	0	0.145412	0.273387	3.23472	8.78867	0.00942562	0.0625	497.809	1.69645	0.0601852	4.45738	52.3281	4.07514	-4	-1	0	0.0125709	0.00956475	-10.6088	1.04957	1274.88	10.0362	-1.66697	1.06022	0.891826	1.75304	-358.109	10.6081	5	33.5245	0.428269	-95.4863	269.802
2300880	0	-5.34687	2.13258	-6.34437	813.841	3.23038	0.0222619	-85.8975	6.96938	0.568513	1	-21.1809	224.234	0	0	0	-0.240792	0.201919	0.294149	-8.6221	0	0.00661184	0.24	-418.674	0	0.0694444	3.88034	23.7626	1.14729	-10.7863	-0.771875	0	0.00882622	0.00855195	-3.3142	2.75686	-294.714	16.8764	0.962743	70.6475	0.84297	-6.83647	-691.487	5.76025	3.52941	11.1269	0.0591063	-677.982	-62.355
2303	1	-8.00812	-1.88999	-12.1331	-389.167	-1.41152	0.0468376	-143.32	-6.11688	0.326785	2	-60.9073	-853.626	0	0	0	-1.41011	0.309158	0.294172	-3.71804	0	0	0.115385	-284.516	0	0.0911681	4.34644	25.4773	3.79245	-13.0506	-34.2112	0	0.0105699	0.00510204	-0.749829	14.1938	-147.504	19.2425	-0.696294	22.32	0.81405	-46.8461	-956.487	0	3.97143	0	0.0930741	-811.343	-31.04
23036271	1	-11.9739	1.04371	-4.02526	46.5274	2.9202	0.0229136	-29.8439	0.582102	0.7462	1	-34.9729	353.695	0	0	11.9666	0	0.215265	0.285046	4.00701	0	0.00426136	0.242424	-525.987	0	0.0757576	3.75193	61.5295	4.37357	-13.1021	0.310132	0	0.012963	0.00395062	-4.12469	11.9666	-526.584	62.38	-0.336229	-14.7493	0.749461	-14.5214	-371.641	0	3.42478	0	0.123088	-795.814	-111.185
2308203	0	-6.1875	4.51946	-4.25	-1244.28	3.84587	0.040226	-31.224	-8.0625	0.572705	5	15.4201	-671.291	0	1.42282	0	-0.325788	0.167791	0.286587	16.6015	12.9665	0.00863971	0.146341	-373.538	0	0.0715631	4.41151	56.312	3.81316	-6.25	-8.8125	0	0.0128125	0.00844614	-11.1258	3.5847	-95.5582	10.9497	-1.31885	-241.654	0.860415	28.3809	-241.946	0	4.00952	22.1603	0.161114	563.077	-21.4778
2318	1	-3.88	0.448713	-1.68	193.935	0.448713	0.0341762	-40.7225	-5.12	0.440188	1	4.17527	-544.578	0	0	0	-0.395434	0.223954	0.317037	-3.88044	0	0.00833333	0.269231	-14.7895	0	0.0761905	4.33543	37.1071	1.22176	-5.16	-2.72	0	0.00962753	0.010498	-4.19036	3.13765	-1.75792	12.1327	0.153264	-34.922	0.867577	-45.1157	-206.299	0	3.18987	0	0.0495683	136.574	-0.560988
23212022	1	-9.52185	4.19436	0.841311	39.4553	4.95221	0.0360847	4.07492	-2.01925	0.663991	1	-2.38526	18.2874	0	0	0	0.107844	0.206225	0.294042	0.813951	0	0.00659091	0.277778	-480.735	0	0.0567376	3.73638	47.8796	2.51448	-0.246878	-4.4706	0	0.00928288	0.00544698	-6.40328	0	-340.093	11.313	0.23954	4.89074	0.754697	27.7851	169.337	5.78324	3.46789	0	0.0932705	-331.039	-71.6649
2321431	0	-4.43787	8.72589	-6.89941	52.0566	4.8573	0.0530824	-121.966	-9.21893	0.398786	5	7.11199	-1090.26	0	0	0	0	0.421978	0.289971	-27.6871	13.2255	0.0109615	0.12	-737.089	0	0.0740741	4.15363	51.103	2.80892	-14.3669	-10.4201	6.23963	0.014105	0.00966917	-2.71947	4.44812	-1135.12	26.8728	-0.78848	-41.5008	0.839672	-17.0594	-339.801	0	3.85075	5.94834	0.204088	138.959	-252.934
23275476	0	3.08864	2.14007	-12.8421	-265.057	3.96536	0.0434722	-54.1358	-7.81717	0.72415	2	-19.7716	-665.623	0	0	0	0	0.121707	0.27477	-31.4281	0	0.0104167	0.181818	105.512	0	0.0740741	3.80701	44.2787	4.94968	-10.0831	-10.3158	0	0.0115327	0.0138259	-5.88132	3.17733	-286.081	40.6761	0.0869461	-41.5021	0.784516	-16.2422	-936.94	9.79097	3.66667	0	0.226674	-773.589	-67
2327953	0	-7.12476	1.18208	-1.46881	218.188	1.58993	0.0396958	-114.237	-3.76749	0.665338	2	-18.2082	-333.37	0	1.53891	0	0	0.104496	0.27396	-13.4743	0	0.00843827	0.103448	-186.042	0	0.0981912	4.30799	49.5943	7.40306	-4.51418	-5.07561	0	0.0173074	0.0121672	-17.3654	0.651401	-1327.14	23.9624	-0.0226885	79.5955	0.82878	48.0516	-678.995	0	3.82955	15.7735	0.402784	-975.788	-309.777
2331284	0	-6.06321	4.86035	-6.83259	45.5621	7.02627	0.0350309	-82.8326	-7.20099	0.432991	4	-6.8578	-650.261	0	0	0	0	0.526695	0.270663	-17.3951	8.96788	0.00227343	0.0769231	-719.928	0	0.0720721	4.21887	44.8882	3.29816	-20.3309	-9.16593	0	0.0119486	0.00622106	-11.282	8.96788	-520.383	24.6144	-0.461386	-39.8232	0.833594	1.86255	-590.558	5.8244	3.69767	17.0752	0.253231	-504.588	-108.398
2332853	0	-12.7075	3.96743	0.180143	-845.761	3.91677	0.0397605	71.8258	-9.07105	0.555052	4	13.3791	-912.48	0	1.32635	0	-0.367226	0.185136	0.280442	-7.93823	8.44701	0.00836618	0.146341	-835.212	0	0.0925926	4.55427	56.312	4.58409	-1.44798	-12.2173	0	0.0117528	0.0104998	-2.02871	7.80458	-1206.87	0	-1.22381	-171.364	0.867509	32.1578	118.774	0	4.13725	22.1603	0.213997	-75.8383	-259.66
2333	0	-2.96194	1.77778	-11.526	329.668	2.75313	0.0526961	-85.6482	-1.36678	0.475672	0	-9.11181	482.375	0	1.51785	9.79205	-0.122037	0.304719	0.274116	-3.88853	0	0.0102083	0.125	-201.91	0	0.0888889	4.31497	50.059	3.86194	-14.308	-3.06574	0	0.0215049	0.0133204	2.75883	10.6019	3037.42	5.38622	0.158455	3.65627	0.884701	-16.1291	-759.368	5.78324	4.22034	10.9692	0.226525	-580.946	533.349
23340	3	-11.24	1.12917	-4.6	-48.2489	0	0.0453935	-52	-0.84	0.628111	0	1.79989	-150.994	0	0	18.8165	0.679623	0.145161	0.274621	-0.0689933	0	0	0.117647	-681.421	3.09309	0.101852	4.48173	11.9939	2.43364	-11.24	-3.44	0	0.0078125	0	-0.768428	18.8165	-282.365	0	-0.251337	-11	0.907144	-1.16518	-416.075	0	3.70909	0	0.212111	11.6168	-58
23351218	3	-3.27721	-0.176045	-6.19728	100.595	-1.23477	0.044679	-144.292	-5.33844	0.521526	0	-3.46649	-1260.25	0	0	19.8761	-1.14588	0.218837	0.287837	-24.9294	0	0.0126958	0	-128.16	6.44488	0.095679	4.85053	12.9998	2.47666	-9.24717	-7.43594	0	0.0168361	0.012548	2.04539	19.7162	43.593	6.06637	-1.72536	-83.3004	0.905477	8.27189	-144.499	5.78324	3.76712	0	0.189722	-174.861	10.6576
2337	0	-2.99055	6.62375	-3.73535	3.56253	1.17509	0.0382222	-43.2363	-0.748582	0.486952	1	-7.74512	-29.1368	0	0	0	-0.30787	0.321528	0.319061	-2.56309	0	0	0.166667	-314.119	0	0.103704	3.79509	31.1892	0.382469	-3.29679	-2.67297	5.44866	0.0295139	0	2.25752	0	-290.286	0	-0.424562	-16.518	0.871296	-0.722973	-268.913	0	2.97297	0	0.0299264	-496.972	-61.7769
23418	0	-11.8006	14.337	-7.39612	326.02	4.94111	0.0606838	-75.3213	5.37119	0.510445	4	-45.2695	631.927	0	0	0	0	0.395906	0.290921	10.0747	7.93703	0.0138393	0.190476	-1299.25	0	0.091954	4.18833	30.1834	1.7662	-12.2216	-0.218837	11.3544	0.0211589	0.0101169	-5.29163	0	-761.625	16.6904	-0.010788	92.8006	0.791395	-0.355106	-179.568	11.499	3.46875	0	0.0794479	-1146.7	-157.623
2345373	0	4.33455	3.47875	-19.3148	-438.103	2.9483	0.0497876	-103.26	-14.2739	0.372832	3	4.81231	-939.038	0	1.46009	0	-0.403969	0.433084	0.271444	-9.53485	4.57052	0.0103125	0.130435	-248.09	0	0.0740741	4.33744	31.2467	4.44137	-13.1943	-17.1709	0	0.0160081	0.0116166	0.383002	0.668308	-398.28	36.0771	1.29094	-103.695	0.851464	-23.2906	-801.212	0	3.74648	10.2166	0.433881	-947.845	-88.1921
23492	0	-6.5679	8.18263	-9.46914	430.498	1.34778	0.0273016	-43.9904	5.4321	0.671556	2	-12.1098	213.376	0	2.61241	0	0	0.367778	0.282837	7.08408	0	0	0.142857	-590.239	0	0.0818713	3.98619	24.5954	1.59697	-14.284	0.62963	5.55157	0.0277778	0	-1.62598	1.32912	-330.003	6.42082	-0.0449711	15.5295	0.856497	-19.5793	-571.245	0	3.4375	10.9029	0.161166	-116.402	-68.3032
23581791	0	-6.55291	-1.74353	5.9453	-764.242	2.59441	0.0395455	-31.8347	-13.2723	0.525207	6	24.371	-87.9619	0	0.391418	33.811	-5.01889	0.262137	0.294172	-5.16448	8.75733	0.0121208	0.265306	-635.374	0	0.100156	5.12073	45.0122	6.73688	-9.717	1.38763	0	0.0150791	0.0103502	-28.1646	36.9876	-646.318	18.79	-2.55174	-113.653	0.847215	3.72756	-41.8297	16.9422	3.51592	16.9046	0.267806	284.178	-144.459
23581793	9	-9.47455	2.06468	-4.87767	-153.875	-1.4989	0.0469575	315.052	-2.89175	0.506141	4	10.8821	-595.137	0	0	46.6063	-3.73842	0.367224	0.276808	-33.3297	0	0.0102693	0.0735294	121.195	8.86192	0.10121	5.58591	32.7651	10.8039	1.06727	0.142662	0	0.01465	0.0123311	-8.37576	51.2277	-429.95	13.0895	-1.37504	-82.8349	0.852757	-80.5451	1622.99	11.5424	3.59091	5.75916	0.359131	1403.57	-93.1205
23581794	16	-3.67909	-1.32138	-1.03751	-1433.83	0	0.0395749	-160.363	-29.3288	0.576362	1	-5.50179	-998.619	0	0	34.2248	-1.8028	0.300745	0.301622	-25.7253	0	0.00983051	0.2	413.153	7.59211	0.0862745	5.19686	65.9648	8.79424	-9.83217	-8.12574	0	0.0169478	0.0120468	-29.65	34.2248	921.681	0	-1.22435	-149.205	0.862003	19.5599	-1719.11	12.5801	3.21074	0	0.161655	353.54	196.968
23581795	2	-4.25	2.07085	-4.75	498.814	2.85857	0.0504575	97.8213	1	0.682637	2	9.13388	-282.014	0	0	35.5749	-2.51407	0.119824	0.325112	-3.76288	0	0.00667763	0.333333	-863.989	1.60224	0.0846561	5.05009	48.7369	1.57633	-7.25	-2.25	0	0.0145991	0.00938224	4.36902	41.2709	-393.665	12.1703	-1.23447	17.4121	0.889793	-13.4223	782.911	0	3.16162	0	0.0676574	-181.54	-81.6455
23581797	3	-1.65138	6.66375	-4.41003	-379.832	0.282356	0.0427333	-36.2388	-9.09602	0.687117	5	2.76508	-521.496	0	0.977674	18.9815	0	0.112638	0.27117	-9.63428	12.04	0.0078125	0.1	108.498	0	0.0842912	4.73452	0	1.67916	-4.85727	-5.63581	5.68608	0.0170487	0.0143613	-17.3481	18.9815	5.37489	0	0.420198	-41.4844	0.918032	-4.00551	-296.29	17.6929	3.98276	11.1639	0.172736	23.0129	0.214533
23581798	6	-12.8802	0.802852	8.35243	-230.506	0.802852	0.0388683	7.5239	0.642361	0.677908	1	1.15365	-205.246	0	0	9.55779	-0.321995	0.195713	0.264077	-1.17886	0	0.00973269	0.16	-1229.97	0	0.0751634	4.62925	12.6111	4.02731	-11.0347	1.59722	0	0.0133945	0.0161527	-3.81283	9.55779	-176.141	18.4051	-0.917856	-29.3023	0.874985	16.1304	764.041	0	3.75294	0	0.869332	-14.6608	-38.8889
23581804	10	6.93738	21.5581	-0.894622	-1716.11	1.27253	0.0414688	214.274	-8.68497	0.538625	18	65.205	980.962	0	1.39426	28.3774	-10.0761	0.246472	0.3098	-3.90113	4.00194	0.00865256	0.313131	1732.27	0	0.0800654	5.63836	94.5401	7.23134	14.5697	4.53859	16.1995	0.0151064	0.00976936	-23.562	50.1756	538.921	6.92374	-2.44317	-190.931	0.847358	-49.6759	1523.1	5.95955	3.35152	10.9029	0.312104	-43.1169	102.373
23581811	3	4.41857	4.27302	-14.475	-138.53	5.38522	0.0518798	-26.4339	-9.78278	0.634284	2	-9.27516	-204.563	1	2.27935	23.4446	0	0.278191	0.239688	22.466	0	0.00675369	0.0526316	-808.554	0	0.100926	5.09904	61.4056	13.8446	-11.879	-9.81348	0	0.0146135	0.00746079	12.143	24.6271	-607.105	48.6231	1.0037	-106.485	0.901747	-19.8926	-342.587	17.603	4.71901	10.9029	0.821592	-114.21	-127
23581814	4	-0.396694	0.711647	-29.0165	776.172	2.82025	0.0567241	-83.8154	5.73554	0.648591	1	-25.7653	-188.827	1	0	33.1926	0	0.301478	0.244979	10.9895	0	0.0107639	0.0645161	-678.228	0	0.111111	4.67191	62.6174	12.8734	-22.8595	-11.9587	0	0.0153509	0.0104319	5.76094	33.1926	-543.064	37.4125	1.22553	-67.6024	0.897686	-19.756	-712.804	11.499	4.31858	0	0.658092	-859.501	-114.397
23581820	2	-0.795918	4.97936	-5.36735	38.8251	4.9439	0.0527599	-2.49836	-4.36735	0.761721	1	-7.20083	-265.139	0	0	19.5441	0	0.166536	0.266189	-8.70706	0	0.015625	0	-809.837	0	0.0784314	4.54685	47.2282	4.18853	-5.91837	-7.36735	0	0.0173611	0.0155707	16.584	23.1521	-466.378	30.5133	0.72001	-5.77879	0.867099	-6.88182	225.295	11.499	4.05556	0	0.240437	-377.426	-96.2653
23581823	1	-3.14248	5.08405	-1.33521	395.133	4.28764	0.0515152	8.30264	-4.80992	0.697467	2	1.74674	-521.184	0	2.32311	10.0932	0	0.281965	0.266985	-13.8408	5.04266	0.00803571	0.0333333	-658.786	0	0.0790123	4.7261	67.7443	7.51559	-2.30579	-6.63967	0	0.0145255	0.00943179	1.73724	11.3296	-53.8456	37.8687	-0.459956	-10.2018	0.895042	-6.39352	821.98	0	4.0101	10.9029	0.335286	-372.601	-16.4876
23581828	6	-3.90406	0.915893	-0.557183	-552.963	0.501336	0.0364414	-11.0586	-16.1739	0.672675	5	-0.630203	-1052.57	0	0.915893	39.343	0	0.129406	0.267073	-11.3119	12.7092	0.010313	0.142857	691.331	0	0.0921409	4.69172	19.2625	2.50012	8.01371	-10.5794	0	0.0152598	0.0110387	-20.1208	42.5508	126.284	19.2625	2.25239	-99.1304	0.915914	-2.65287	188.182	23.2096	3.88764	11.1639	0.242185	-331.861	22.9716
23582824	0	-7.20408	3.80263	-2.87755	280.682	2.9359	0.0308418	18.1956	4.69388	0.536963	3	-10.1298	309.145	0	1.84615	0	-0.300442	0.112942	0.280145	6.06742	8.44054	0.00819898	0.0740741	-351.913	1.71594	0.0643275	4.39638	64.8601	2.38326	-5.36735	0.816327	0	0.0120435	0.0107987	-2.26486	2.89696	-84.3108	39.3552	-0.399923	10.3022	0.893189	-22.4397	-74.4348	0	4.4	28.1058	0.150871	-177.138	-14.0637
2360837	0	-22.2621	-6.80468	8.98962	250.169	-1.82492	0.0399383	-173.237	2.75779	0.568556	1	-1.20933	-404.418	0	0	9.24235	0	-0.00919712	0.299859	58.6183	0	0.00981956	0.153846	-392.041	0	0.132275	4.05748	23.5792	3.82786	-1.3936	4.83478	0	0.0180382	0.0264944	-0.576862	10.719	-759.694	11.3368	2.58415	44.356	0.837051	-46.2084	-1019.8	0	4.23729	0	0.217798	163.994	-189
23612543	1	-13.1231	1.53806	-14.2895	725.058	2.27309	0.0317735	-211.893	11.5131	0.463342	3	-16.9984	110.773	0	0	0	0.242708	0.345355	0.270189	-18.4444	4.44634	0.00863867	0.114286	94.032	0	0.0888889	4.00025	43.3795	5.11714	-13.1094	-4.54608	0	0.0110041	0.0105122	-7.5055	4.44634	-184.702	36.8102	0.541795	118.737	0.791322	6.81174	-1425.83	0	3.76106	11.4542	0.293425	-1420.59	-41.4542
23612548	1	-11.8389	1.66323	-0.57055	-439.184	3.37201	0.0361382	-124.625	-5.52211	0.454467	3	9.53776	-568.301	0	0	0	0.0599904	0.2898	0.276848	-17.7271	4.38291	0.00771773	0.117647	-514.993	0	0.0740741	4.55958	42.6706	2.53525	-3.79585	-6.71819	0	0.0108375	0.00866304	-14.0953	4.38291	-429.479	11.1269	-0.693519	24.4525	0.851434	16.3863	-323.533	11.499	3.85567	11.4542	0.185301	-537.619	-91.5721
23612550	1	-14.5175	1.43648	-5.04305	-631.107	2.96117	0.0382033	-121.662	-2.64987	0.452496	3	4.44188	-329.993	0	0	0	0.18851	0.343171	0.266535	-13.2363	4.4208	0.00811398	0.142857	-842.443	0	0.0856481	4.44951	55.5122	3.92479	-11.2481	-4.11894	0	0.012357	0.0108421	-10.8374	4.4208	-1019.51	29.7181	-0.0483691	43.1556	0.841044	-6.93019	-799.528	0	3.81905	11.4542	0.526815	-183.368	-217.237
23612552	1	-11.6522	2.77507	-8.84694	755.487	3.45957	0.0390123	-131.16	1.57851	0.444016	3	7.06243	-988.124	0	0	0	0.224331	0.364223	0.268484	-42.9619	4.42457	0.00873813	0.117647	-536.038	0	0.0874704	4.3261	50.3032	3.98552	-8.75107	-9.42545	0	0.0112281	0.0115898	-7.43003	4.42457	-700.791	23.9685	0.300041	42.9058	0.825736	1.48313	-685.14	0	3.81731	11.4542	0.543252	-457.473	-149.573
23612554	1	-10.997	1.57046	-11.017	-40.7843	2.24719	0.0359596	-148.642	5.40237	0.455531	3	1.65618	-64.6777	0	0	0	0.221874	0.324762	0.266716	-15.1863	4.41634	0.00904964	0.121212	-435.764	0	0.0814815	4.03257	43.3795	3.81658	-12.966	-2.22744	0	0.00984733	0.0106193	-7.34496	4.41634	-699.188	23.9685	0.340587	61.5947	0.801222	-3.11683	-905.339	0	3.86735	11.4542	0.524069	-606.641	-149.831
23612567	1	-11.7396	1.41821	-9.18935	269.673	2.82719	0.0390123	-146.298	6.44675	0.461856	3	4.49092	-494.772	0	0	0	0.181247	0.320333	0.268484	-19.4833	4.41208	0.00873813	0.117647	-587.036	0	0.0874704	4.32959	55.5122	4.01328	-10.8905	-4.26479	0	0.0112281	0.0115898	-7.24909	5.08869	-1083.91	23.9685	0.00939322	63.8554	0.841951	-1.95207	-772.279	0	3.92857	11.4542	0.546972	-201.626	-232.506
23615863	1	-3.51418	11.0851	-12.1626	344.541	4.96786	0.050963	59.7864	4.59735	0.484136	2	-17.3408	371.977	0	0	0	-3.09407	0.195534	0.312207	-2.7043	0	0	0.111111	-256.878	0.768519	0.0740741	4.1763	41.9564	3.0981	-11.2401	-5.35161	6.1172	0.0123698	0.0102041	-0.691559	18.8294	36.7577	18.7769	-0.362682	86.7788	0.836005	5.55982	381.83	0	3.55128	0	0.14649	-1144.57	9.12854
23618032	5	-4.12	7.97955	-10.96	659.748	2.18857	0.0438283	-27.5311	-4.28	0.592278	7	12.8513	-436.044	0	1.00044	20.8782	-0.462707	0.273034	0.277727	-4.31028	12.8818	0.0083788	0.216216	40.7582	0	0.0880503	5.40291	24.117	3.47903	-4.76	-7.68	6.11381	0.0169384	0.0119482	-31.1399	23.6216	-317.819	5.56345	1.59427	-12.2382	0.897044	-48.3443	-147.172	23.2096	3.76522	11.1639	0.231003	-387.043	-69.5181
23626931	0	-3.30593	1.24868	0.451613	252.086	1.24868	0.0372222	5.65614	0.0582726	0.60276	1	-6.03027	-58.3701	0	2.49774	0	0.0331381	0.230266	0.301218	-8.70921	0	0.00857143	0.222222	-588.257	0	0.0676329	3.93318	22.7567	1.05318	-3.10094	-1.30281	0	0.0121528	0.0150332	1.01057	5.7066	-263.268	6.42082	0.18439	-2.6403	0.857974	-1.56088	-452.639	0	3.33333	10.7724	0.0768631	36.6866	-55.307
23631972	0	-4.06122	2.01225	-1.34694	-40.1099	2.875	0.0438647	-20.9353	3.32653	0.634916	3	2.87024	224.408	0	1.77522	9.25939	0	0.187523	0.293224	15.7276	8.49382	0.008625	0.173913	-544.899	0	0.0716846	4.45353	42.3161	1.47961	-5	0.408163	0	0.00806781	0.00868496	-3.86765	14.1434	-313.44	35.2498	-0.618658	11.9216	0.91317	-4.60868	592.437	0	3.76667	10.9029	0.106012	134.357	-65.7371
23637804	2	-7.40721	7.66221	2.00957	426.94	1.8209	0.0447619	-42.9878	1.3023	0.479324	7	18.2682	-22.6237	0	0	18.7497	-2.88998	0.233204	0.284637	2.31691	10.8251	0.0105156	0.263158	-568.252	0	0.0769231	5.1645	27.1268	5.69332	-18.2232	15.4872	5.71954	0.0169729	0.0114991	14.3084	31.9796	-170.097	27.5706	0.0482748	-1.44104	0.898077	-33.7316	1161.77	0	3.9898	0	0.591206	851.362	-31.8214
23640021	0	0.777778	0.356911	-3.77778	-410.408	2.52325	0.0412403	-18	-5	0.470976	2	-14.3914	-79.1137	0	1.27845	0	-0.302335	0.317162	0.283806	1.24188	0	0.0075	0.212121	-369.518	0	0.0691358	4.63135	36.7527	2.23911	-8.33333	-6.77778	0	0.0117443	0.0113623	-14.4496	4.08107	-174.298	18.2279	-0.42864	-17	0.870133	-9.71339	-285.382	11.499	3.58586	10.7724	0.132323	-244.139	-37
23640915	0	-0.00206612	2.4109	-6.19008	109.199	3.31132	0.0325926	18.4867	-3.23967	0.624034	3	-18.3141	-338.047	0	2.28569	15.6244	-2.51407	0.198036	0.314542	-15.6901	4.59751	0.0062037	0.27027	214.356	1.11574	0.0425532	4.59767	62.1809	2.32058	-6.05165	-5.55785	0	0.00853113	0.00256827	-9.16171	20.017	-126.639	35.9081	-1.23757	-10.3238	0.848949	0.676237	-149.384	5.13156	3.18966	10.2166	0.265527	-998.291	-33
23641206	8	-14.6532	0.37703	-20.842	359.504	0	0.0554199	-19.1254	-6.62092	0.638957	2	-2.48077	-2457.88	0	0	0	-0.189276	0.403748	0.269109	-58.0974	0	0.0105518	0.0869565	-2039.16	0	0.109589	4.246	99.7157	27.3154	-11.5044	-29.1822	0	0.0153945	0.0145374	-27.1438	0	-908.712	21.3048	-1.02983	-99.4027	0.752612	21.5868	1170.82	12.2079	3.55963	0	1.22913	-1030.91	-187.571
23641207	2	-29.0356	7.00323	-14.1542	722.174	12.3058	0.0507832	-261.281	-10.9287	0.575826	2	-29.504	-150.488	0	0	0	-0.430144	0.26928	0.286079	-21.2281	0	0.00896226	0.304878	-3822.22	0	0.0908213	4.68603	102.18	14.3487	-25.9451	-8.94426	0	0.0159781	0.00954405	-54.2275	0	-2169.6	56.3205	0.364889	59.6114	0.704254	11.1508	-157.199	45.9961	3.38811	0	0.457692	-2650.89	-452.754
23646672	0	-0.214286	1.64714	-9.5	228.841	2.42229	0.046627	-8.55647	1.9898	0.593692	2	-33.1522	-606.875	0	0	18.1578	-2.7379	0.0711924	0.295197	-16.6018	3.90036	0.0084786	0.225806	295.872	0	0.0826873	4.88018	45.7589	5.01804	-6.45408	-8.10714	0	0.0122374	0.0139417	2.27556	20.9055	208.393	11.3368	0.424929	26.4784	0.916234	-17.0272	-2493.07	17.2335	4.17647	10.4406	0.401328	-999.048	27.0816
23648012	0	4.54852	0.67028	-3.27613	-755.54	3.30896	0.0349383	-49.2374	-14.1516	0.560582	6	-21.6753	-482.933	0	0	9.05802	0	0.339372	0.292484	33.4483	13.4228	0.0069	0.25	202.184	0	0.0540541	4.56809	37.4616	1.6818	-0.277384	-10.5489	0	0.0117443	0.00848511	-29.5618	15.8023	214.08	25.9312	-0.154109	-79.7074	0.854989	-3.96186	-37.4924	0	3.31461	0	0.104835	-186.103	44.8147
23648018	0	4.04	2.13568	-6.08	-552.929	3.79244	0.0346743	-79.7689	-12.52	0.560667	6	-15.9895	-364.221	0	0	8.97917	0	0.351351	0.295382	21.8245	13.3593	0.00916088	0.24	521.872	0	0.047138	4.44697	31.8981	1.17271	4.92	-16	0	0.00894765	0.00723899	-25.7844	15.2142	471.557	31.6185	-0.18733	-84.72	0.862747	-4.7747	-97.0485	0	3.28049	0	0.107847	-689.687	99.2311
23648019	0	4.71429	0.736895	-5.40306	-399.273	2.82851	0.0361852	-95.3114	-14.0459	0.58062	6	-19.5112	-343.779	0	0	8.97213	0	0.302076	0.292228	28.4282	13.2547	0.00722753	0.24	565.821	0	0.0538721	4.3384	24.9744	1.34442	3.34184	-15.6071	0	0.0113169	0.00618961	-25.5366	15.6865	87.1009	31.6185	0.0330143	-92.4856	0.862621	-2.84966	-331.899	0	3.39474	0	0.111566	-510.251	15.322
23648021	0	2.07561	0.783963	-4.91493	-770.824	3.02103	0.0341077	-81.6692	-13.2987	0.552818	6	-30.8181	-208.288	0	0	9.00496	0	0.3323	0.289252	45.0441	13.3513	0.00608634	0.269231	380.301	0	0.0522876	4.45792	24.9744	1.23212	0.198488	-11.4972	0	0.0110752	0.00626036	-30.068	15.1955	241.382	31.6185	0.086711	-75.3837	0.858737	-0.625817	-473.203	0	3.31325	0	0.0914095	-419.202	49.7429
23648022	0	2.9017	0.834287	-7.04726	-581.717	3.147	0.0301736	-102.251	-9.86389	0.558009	6	-19.8328	-121.374	0	0	8.99697	0	0.326994	0.292018	25.3766	13.3387	0.0072206	0.269231	380.294	0	0.0392157	4.5014	24.9744	1.1492	2.24197	-13.2854	0	0.00849454	0.00752929	-30.068	15.1882	393.659	37.3681	-0.552613	-59.3837	0.866292	-5.76553	-387.944	0	3.3012	0	0.0914095	-735.095	83.2647
23648023	0	1.9017	0.863408	-5.00378	-494.804	3.23162	0.0337276	-78.3819	-11.6522	0.558009	6	-24.9725	-437.268	0	0	8.9907	0	0.326994	0.291668	36.362	13.3303	0.00869856	0.269231	288.732	0	0.0457516	4.5014	37.1071	1.11199	3.06805	-15.4178	0	0.00861626	0.00663574	-30.068	15.1834	198.791	37.3681	-0.552613	-66.6087	0.866292	-4.18666	-235.666	0	3.28916	0	0.0914095	-501.327	41.2647
23648024	0	3.77555	0.527019	-4.75879	-579.717	1.99375	0.0361852	-78.5809	-15.5381	0.583235	6	-19.1262	-484.13	0	0	18.8271	0	0.27877	0.292228	29.1534	13.1202	0.00722753	0.24	530.086	0	0.0538721	4.39685	24.9744	1.10622	3.22931	-15.1098	0	0.0113169	0.00618961	-24.7265	24.7962	292.784	25.9312	0.0742462	-67.1833	0.866408	-1.5523	-227.962	0	3.38961	0	0.0924918	-537.496	60.0725
23648026	0	6.75329	0.752809	-7.89961	-254.595	3.65597	0.0339167	-93.3172	-9.91314	0.554236	6	-25.7082	-514.076	0	0	9.1132	0	0.298968	0.289668	23.3626	13.5444	0.00639163	0.25	858.227	0	0.042328	4.28634	37.1071	1.42357	3.25169	-16.4945	0	0.00876736	0.0048783	-24.1592	15.399	407.871	37.3681	-0.0881557	-41.9067	0.839544	10.6578	-305.801	5.74951	3.47368	0	0.104504	-918.807	83.2624
23648028	0	5.99575	0.0708381	-7.9518	-444.928	0.391114	0.0411681	-118.764	-6.20983	0.417638	6	-55.7958	-292.743	0	0	8.97466	0	0.264773	0.304778	83.5134	12.7724	0.0100898	0.241379	713.19	0	0.05	4.45792	24.9744	1.2911	0.0581285	-13.3332	0	0.0109623	0.00959807	-36.8246	14.5812	611.91	25.9312	0.338849	-5.44802	0.858737	-19.9215	-366.28	5.74951	3.42169	0	0.0914095	-654.868	123.059
23648036	0	6.4723	0.686139	-7.19867	-739.489	3.36459	0.0355856	-84.8227	-10.1529	0.540595	6	-30.9242	29.2886	0	0	9.04797	0	0.359775	0.29321	35.8256	13.3838	0.00727531	0.285714	493.567	0	0.0540541	4.5989	37.9645	1.57484	-0.714286	-11.5244	0	0.0110294	0.00869668	-29.5618	15.8118	337.343	25.9312	-0.596471	-50.5089	0.868985	-5.12222	-478.739	0	3.30337	0	0.115307	-558.665	69.8776
23648037	1	10.0226	0.683222	-8.67234	-817.586	3.35199	0.0399145	-91.5437	-8.85503	0.529336	6	-30.1997	385.932	0	0	9.0728	0	0.393283	0.299734	25.6212	13.4339	0.0091967	0.275862	1026.03	0	0.0512821	4.61334	44.8882	1.75135	1.11317	-11.8229	0	0.0101351	0.00955153	-29.449	15.8621	762.416	25.9312	-1.02059	-33.7545	0.84293	-10.0106	-499.759	0	3.28421	0	0.115307	-858.203	159
23658330	0	-7.20408	3.80263	-2.87755	280.682	2.9359	0.0308418	18.1956	4.69388	0.536963	3	-10.1298	309.145	0	1.84615	0	-0.300442	0.112942	0.280145	6.06742	8.44054	0.00819898	0.0740741	-351.913	1.71594	0.0643275	4.39638	64.8601	2.38326	-5.36735	0.816327	0	0.0120435	0.0107987	-2.26486	2.89696	-84.3108	39.3552	-0.399923	10.3022	0.893189	-22.4397	-74.4348	0	4.4	28.1058	0.150871	-177.138	-14.0637
23662354	0	-2.01183	0	0.284024	0	0	0	-24.9866	0	0.755278	0	0	0	0	0	0	0	-0.208832	0.413833	0	0	0	0.333333	199.695	0	0.0833333	3.2389	0	0.0517549	0.213018	0	0	0	0	-11.9659	0	5.7459	0	-0.863838	0	0.875275	6.8757	-117.504	0	2.15789	0	0	0	1.1716
23663403	2	-4.5376	5.14507	0.1452	-121.086	0	0.0338462	-41.6263	-5.4664	0.462562	2	-1.01531	-693.485	0	0	8.64145	-2.84801	0.300191	0.320688	-13.8128	0	0.00964609	0.458333	1255.02	1.46852	0.124074	4.74347	36.8511	1.15177	6.1132	-10.9064	5.38298	0.0123603	0.0112124	-2.31814	22.1547	726.773	25.0153	1.16798	-154.931	0.875302	17.8639	-642.696	0	2.90698	0	0.223301	-143.099	151.603
23663407	2	-8.92978	1.84819	0.252315	553.097	1.84819	0.0409064	15.9537	0.981481	0.413719	0	-4.5173	-57.081	0	0	0	-0.69824	0.288533	0.299535	-4.51464	0	0.012	0.210526	-182.812	0	0.0940171	4.26007	30.3894	1.43698	2.87423	-1.62191	0	0.018613	0.0157322	-6.92046	10.7506	-460.931	30.3894	-0.110072	7.14815	0.878108	8.34695	407.61	0	3.27273	0	0.101227	-301.043	-99.0586
23663959	0	-3.71625	1.76812	2.236	-470.706	2.6472	0.0490667	-37.433	-8.44077	0.547476	1	1.82106	-893.878	0	0	0	-1.26111	0.210194	0.294393	-15.4209	0	0	0.15	-486.211	0	0.103175	4.2485	24.6199	2.35584	-0.0266299	-6.29844	0	0.0141782	0.0102041	1.25471	14.8573	-714.259	5.56345	0.445272	-34.4178	0.904206	25.2229	-22.4044	0	3.87755	0	0.106273	14.7805	-150.969
23663992	4	13.2736	4.99394	-33.0682	2404.42	4.65014	0.0416573	-195.38	-4.85877	0.492486	1	-34.5123	-4268.35	0	0	20.2029	-1.37773	0.317157	0.306768	-131.937	4.94993	0.00796053	0.323529	1381.95	3.25073	0.0803783	4.9111	35.0954	4.16594	-2.82958	-37.8418	0	0.0152244	0.0162329	-11.6522	30.8868	595.84	33.6417	-1.35359	-26.0105	0.835437	-48.4992	-1285.09	0	3.31356	17.2029	0.0654639	-1680.9	125.802
23663996	1	-7.50093	5.02926	4.34997	641.037	5.89527	0.0382315	-145.112	7.97925	0.572413	1	29.7649	719.63	0	1.91061	10.7297	-0.962537	0.285677	0.291979	10.7764	4.73783	0.00884778	0.266667	183.909	4.08952	0.0806452	4.73578	103.648	6.44424	-7.12667	11.5446	0	0.0133237	0.00881834	-2.91232	23.9944	-229.385	64.7233	-1.1601	78.3828	0.859494	-14.2741	-508.941	0	3.64493	23.055	0.528405	1470.1	-63.7392
23666343	4	13.3304	0.610125	3.84114	-378.868	0.227577	0.0405144	-26.5265	-16.8256	0.581866	5	-1.44956	-803.642	0	0.610125	0	-0.733849	0.15994	0.282615	-18.0643	12.5951	0.0104888	0.2	396.341	0	0.0784314	5.13239	12.8416	3.93624	8.66935	-9.97185	0	0.0152768	0.0129921	-44.5139	2.69563	85.4636	0	1.0705	-42.1457	0.87613	11.4792	-556.149	29.3136	3.70093	11.1639	0.307015	-139.04	14.7087
23666711	1	-8.80534	-1.40988	-2.03757	-76.2142	0.495952	0.0473583	-194.887	-7.90041	0.344595	7	1.79532	-124.811	0	0	0	-2.40743	0.385061	0.277581	-16.7694	11.0736	0.009925	0.28125	-222.358	0	0.0984848	4.93715	15.9999	6.15438	-16.6084	-0.0208239	0	0.0171701	0.0135373	-5.83836	33.7674	-621.935	16.6618	0.824545	14.7427	0.892324	-6.81223	-732.869	0	4	0	0.670107	181.13	-140.966
23666879	4	-13.3149	0.393487	10.3648	-553.939	0.393487	0.051552	-93.6738	-3.99773	0.405783	5	44.3061	-169.825	0	0	0	-5.3512	0.304363	0.276989	-17.9275	0	0.0118385	0.153846	-454.488	0	0.101365	4.85976	26.3347	8.86244	-19.7332	6.30537	0	0.0148946	0.012679	-33.1126	16.1451	399.14	4.89991	1.7778	-65.5634	0.878203	16.7205	-220.355	0	3.93103	0	1.19297	921.257	94.1361
23667300	1	-7.22222	2.986	-3.00395	-730.921	0.81008	0.0481366	-62.2618	-8.94617	0.443733	3	11.0258	581.606	0	0	0	-4.08693	0.243495	0.281471	7.45397	0	0.0100658	0.233333	-236.45	0	0.0873016	5.11952	11.4464	5.40319	-12.7467	-4.45728	4.90852	0.0159672	0.0111675	-11.0687	15.2156	187.631	9.77706	-0.00625787	57.5095	0.909302	-4.78207	-316.839	0	4.05195	0	0.669958	-437.078	42.7022
23667628	3	-10.5129	0.614806	-1.74694	358.197	1.43001	0.0506349	-167.059	6.9321	0.380753	3	20.6705	-623.88	0	0	0	-2.39004	0.34605	0.273045	2.70794	3.93244	0.0107448	0.121212	443.495	0	0.0977778	4.8946	32.9039	9.48764	-18.6614	0.594387	0	0.0166434	0.0167286	-10.0811	18.213	1561.38	0	-1.02952	-7.79007	0.871073	7.90839	-623.902	0	4.45882	11.2574	1.23931	319.469	340.606
23667630	3	-5.22222	0.370286	-3.55556	-20.6231	0.814124	0.0520545	-142.788	2.88889	0.415482	2	38.4181	311.271	0	1.61357	0	-2.10816	0.326011	0.27248	13.4887	0	0.0134797	0.15625	-160.828	0	0.0898345	4.61284	37.61	8.63353	-24.5556	5.33333	0	0.0155321	0.0147221	-14.0295	15.5198	719.752	10.7724	0.223058	-20.6116	0.856386	-22.7345	-603.011	0	4.09677	10.7724	1.19533	174.426	163.983
23672329	0	-4.81173	0	-0.101852	0	-1.86803	0.0608547	7.4856	0.373457	0.920333	0	17.4744	172.036	0	0	17.6667	0	-0.322152	0.326001	2.15552	0	0	0.0833333	653.017	0	0.111111	3.46132	12.1327	1.20446	-6.43827	2.98765	0	0	0	-3.8719	17.6667	-18.4581	12.1327	-1.00189	7.92318	0.860332	18.9462	-86.7548	0	3.84615	0	0.0509794	417.758	-7.01235
[truncated: 18,090 more rows]
[truncated: 51 more columns]
