# Supplementary material for: DeSIDE-DDI: interpretable prediction of drug-drug interactions using drug-induced gene expressions
Source: J Cheminform. 2022 Mar 4;14:9. doi: 10.1186/s13321-022-00589-5 (PMC8895921; doi:10.1186/s13321-022-00589-5)
Supplement: Supplementary file 3 — Additional file 3. The number of positive and negative triplets for each side effect type. Detailed number of triplets for each side effect type in Case 1 dataset. [file 13321_2022_589_MOESM3_ESM.xlsx]

## Sheet: case1_total_data_counts
side effect label	y_label	# triplets in train	# triplets in test
0	0	11117	1252
0	1	11112	1257
1	0	19211	2199
1	1	19163	2247
2	0	2573	289
2	1	2577	285
3	0	1334	148
3	1	1326	156
4	0	6120	662
4	1	6118	664
5	0	7761	860
5	1	7736	885
6	0	832	89
6	1	827	94
7	0	5528	600
7	1	5567	561
8	0	6730	744
8	1	6731	743
9	0	1823	195
9	1	1833	185
10	0	880	92
10	1	876	96
11	0	2781	299
11	1	2794	286
12	0	1026	127
12	1	1019	134
13	0	3864	415
13	1	3876	403
14	0	2559	309
14	1	2558	310
15	0	1341	146
15	1	1345	142
16	0	993	100
16	1	989	104
17	0	4238	457
17	1	4273	422
18	0	7598	840
18	1	7616	822
19	0	1041	106
19	1	1035	112
20	0	1594	162
20	1	1611	145
21	0	12658	1441
21	1	12638	1461
22	0	764	69
22	1	762	71
23	0	721	71
23	1	725	67
24	0	5280	613
24	1	5263	630
25	0	24152	2793
25	1	24168	2838
26	0	1510	160
26	1	1516	154
27	0	2450	275
27	1	2461	264
28	0	465	45
28	1	468	42
29	0	2212	227
29	1	2224	215
30	0	8929	960
30	1	8946	943
31	0	4351	498
31	1	4357	492
32	0	748	78
32	1	750	76
33	0	897	95
33	1	891	101
34	0	16319	1858
34	1	16293	1884
35	0	2233	228
35	1	2243	218
36	0	17009	1971
36	1	16994	1986
37	0	2801	300
37	1	2796	305
38	0	5044	555
38	1	5035	564
39	0	3459	374
39	1	3462	371
40	0	5077	566
40	1	5071	572
41	0	1465	148
41	1	1464	149
42	0	3627	403
42	1	3622	408
43	0	1078	112
43	1	1093	97
44	0	1635	170
44	1	1644	161
45	0	828	84
45	1	840	72
46	0	742	74
46	1	745	71
47	0	11135	1274
47	1	11133	1276
48	0	6497	728
48	1	6537	688
49	0	16220	1841
49	1	16188	1873
50	0	8635	965
50	1	8640	960
51	0	874	96
51	1	873	97
52	0	1578	173
52	1	1580	171
53	0	1016	103
53	1	1015	104
54	0	5218	567
54	1	5234	551
55	0	1322	143
55	1	1325	140
56	0	8090	889
56	1	8066	913
57	0	2321	251
57	1	2321	251
58	0	21054	2461
58	1	21004	2511
59	0	598	63
59	1	604	57
60	0	10000	1142
60	1	10012	1130
61	0	3326	349
61	1	3335	340
62	0	10830	1232
62	1	10841	1221
63	0	3040	330
63	1	3056	314
64	0	14036	1539
64	1	14049	1526
65	0	3844	425
65	1	3861	408
66	0	2934	323
66	1	2960	297
67	0	3304	358
67	1	3310	352
68	0	17870	2060
68	1	17815	2115
69	0	6150	666
69	1	6118	698
70	0	8028	900
70	1	8031	897
71	0	2979	344
71	1	2994	329
72	0	467	49
72	1	464	52
73	0	4235	492
73	1	4259	468
74	0	1870	184
74	1	1878	176
75	0	4683	516
75	1	4699	500
76	0	588	65
76	1	589	64
77	0	1660	177
77	1	1664	173
78	0	1060	116
78	1	1057	119
79	0	1860	202
79	1	1870	192
80	0	5266	589
80	1	5257	598
81	0	6413	706
81	1	6413	706
82	0	5853	667
82	1	5831	689
83	0	877	91
83	1	874	94
84	0	2259	251
84	1	2259	251
85	0	1926	199
85	1	1913	212
86	0	485	55
86	1	482	58
87	0	747	74
87	1	746	75
88	0	1461	146
88	1	1466	141
89	0	2486	256
89	1	2484	258
90	0	1335	133
90	1	1340	128
91	0	914	99
91	1	915	98
92	0	922	99
92	1	923	98
93	0	587	59
93	1	589	57
94	0	5165	578
94	1	5150	593
95	0	1800	179
95	1	1804	175
96	0	576	60
96	1	571	65
97	0	12212	1390
97	1	12228	1374
98	0	9586	1080
98	1	9607	1059
99	0	1363	144
99	1	1362	145
100	0	925	105
100	1	928	102
101	0	5487	604
101	1	5509	582
102	0	2557	291
102	1	2543	305
103	0	2999	322
103	1	2984	337
104	0	8824	984
104	1	8803	1005
105	0	560	57
105	1	563	54
106	0	6290	708
106	1	6296	702
107	0	1384	169
107	1	1378	175
108	0	464	45
108	1	472	37
109	0	2618	271
109	1	2615	274
110	0	1545	152
110	1	1546	151
111	0	1509	161
111	1	1518	152
112	0	4925	499
112	1	4951	473
113	0	5604	611
113	1	5629	586
114	0	826	99
114	1	829	96
115	0	1220	133
115	1	1221	132
116	0	12945	1432
116	1	12964	1413
117	0	1127	109
117	1	1122	114
118	0	4632	511
118	1	4629	514
119	0	7419	804
119	1	7423	800
120	0	8626	912
120	1	8630	908
121	0	2136	239
121	1	2143	232
122	0	9198	1015
122	1	9210	1003
123	0	840	78
123	1	848	70
124	0	747	74
124	1	753	68
125	0	1426	161
125	1	1415	172
126	0	18846	2167
126	1	18863	2150
127	0	19498	2283
127	1	19482	2299
128	0	2268	240
128	1	2276	232
129	0	470	46
129	1	473	43
130	0	2380	265
130	1	2379	266
131	0	1649	179
131	1	1655	173
132	0	595	64
132	1	595	64
133	0	3515	372
133	1	3518	369
134	0	5938	635
134	1	5955	618
135	0	9912	1115
135	1	9921	1106
136	0	5989	684
136	1	5988	685
137	0	545	58
137	1	543	60
138	0	903	103
138	1	902	104
139	0	459	49
139	1	459	49
140	0	6116	655
140	1	6101	670
141	0	5454	598
141	1	5452	600
142	0	1787	197
142	1	1783	201
143	0	457	47
143	1	453	51
144	0	502	53
144	1	501	54
145	0	4224	474
145	1	4249	449
146	0	698	78
146	1	701	75
147	0	8271	944
147	1	8250	965
148	0	17363	2002
148	1	17295	2070
149	0	7352	818
149	1	7392	778
150	0	878	100
150	1	880	98
151	0	15820	1819
151	1	15780	1859
152	0	1500	169
152	1	1484	185
153	0	9803	1099
153	1	9794	1108
154	0	1066	115
154	1	1070	111
155	0	619	68
155	1	627	60
156	0	565	69
156	1	567	67
157	0	739	75
157	1	741	73
158	0	12167	1315
158	1	12195	1287
159	0	1185	142
159	1	1184	143
160	0	15790	1858
160	1	15793	1855
161	0	955	101
161	1	966	90
162	0	9913	1115
162	1	9898	1130
163	0	4589	487
163	1	4596	480
164	0	2975	328
164	1	2973	330
165	0	4654	511
165	1	4633	532
166	0	3296	368
166	1	3300	364
167	0	4417	458
167	1	4421	454
168	0	12941	1446
168	1	12920	1467
169	0	17136	1964
169	1	17118	1982
170	0	6393	718
170	1	6362	749
171	0	4726	542
171	1	4718	550
172	0	3786	429
172	1	3798	417
173	0	2309	237
173	1	2323	223
174	0	3371	366
174	1	3390	347
175	0	11573	1333
175	1	11553	1353
176	0	1849	213
176	1	1846	216
177	0	849	88
177	1	846	91
178	0	719	69
178	1	721	67
179	0	1113	123
179	1	1113	123
180	0	11431	1287
180	1	11436	1282
181	0	3015	320
181	1	3021	314
182	0	9476	1055
182	1	9535	996
183	0	3175	348
183	1	3180	343
184	0	1146	118
184	1	1157	107
185	0	4660	508
185	1	4694	474
186	0	2676	306
186	1	2689	293
187	0	21368	2480
187	1	21298	2550
188	0	6184	664
188	1	6189	659
189	0	2471	259
189	1	2462	268
190	0	6260	680
190	1	6285	655
191	0	18081	2123
191	1	18059	2145
192	0	13944	1601
192	1	13944	1601
193	0	2079	231
193	1	2059	251
194	0	8383	975
194	1	8371	987
195	0	9833	1119
195	1	9822	1130
196	0	705	85
196	1	702	88
197	0	2830	287
197	1	2818	299
198	0	2683	281
198	1	2693	271
199	0	8884	985
199	1	8873	996
200	0	6387	739
200	1	6381	745
201	0	602	68
201	1	600	70
202	0	11813	1332
202	1	11785	1360
203	0	23202	2756
203	1	23233	2804
204	0	1382	146
204	1	1389	139
205	0	7946	861
205	1	7941	866
206	0	4947	542
206	1	4954	535
207	0	5547	616
207	1	5555	608
208	0	5359	577
208	1	5370	566
209	0	3239	353
209	1	3238	354
210	0	16528	1891
210	1	16491	1928
211	0	2395	256
211	1	2406	245
212	0	1103	112
212	1	1109	106
213	0	1778	178
213	1	1768	188
214	0	2523	275
214	1	2506	292
215	0	2903	322
215	1	2917	308
216	0	622	67
216	1	621	68
217	0	1776	190
217	1	1774	192
218	0	1505	158
218	1	1511	152
219	0	917	107
219	1	919	105
220	0	3803	424
220	1	3796	431
221	0	950	106
221	1	944	112
222	0	4292	468
222	1	4313	447
223	0	711	80
223	1	712	79
224	0	2616	280
224	1	2617	279
225	0	4903	544
225	1	4905	542
226	0	2841	323
226	1	2843	321
227	0	7328	832
227	1	7297	863
228	0	3155	315
228	1	3177	293
229	0	973	99
229	1	978	94
230	0	2498	266
230	1	2507	257
231	0	1789	178
231	1	1799	168
232	0	1355	148
232	1	1369	134
233	0	8233	915
233	1	8239	909
234	0	3018	325
234	1	3046	297
235	0	13907	1619
235	1	13876	1650
236	0	3962	448
236	1	3969	441
237	0	499	52
237	1	500	51
238	0	2317	222
238	1	2342	197
239	0	1043	104
239	1	1046	101
240	0	1111	115
240	1	1117	109
241	0	3191	337
241	1	3215	313
242	0	3987	422
242	1	4005	404
243	0	3019	323
243	1	3010	332
244	0	472	54
244	1	475	51
245	0	21755	2505
245	1	21701	2559
246	0	7949	878
246	1	7969	858
247	0	4538	512
247	1	4541	509
248	0	2503	280
248	1	2499	284
249	0	1229	130
249	1	1224	135
250	0	19534	2272
250	1	19493	2313
251	0	1307	147
251	1	1312	142
252	0	6981	778
252	1	7002	757
253	0	2969	323
253	1	2969	323
254	0	1824	189
254	1	1834	179
255	0	3502	391
255	1	3505	388
256	0	4183	480
256	1	4185	478
257	0	7121	794
257	1	7143	772
258	0	1778	186
258	1	1771	193
259	0	8994	1031
259	1	8980	1045
260	0	548	54
260	1	551	51
261	0	1080	106
261	1	1084	102
262	0	596	54
262	1	601	49
263	0	2671	299
263	1	2689	281
264	0	2148	237
264	1	2136	249
265	0	535	65
265	1	536	64
266	0	1398	151
266	1	1412	137
267	0	6167	692
267	1	6180	679
268	0	2444	271
268	1	2447	268
269	0	9945	1125
269	1	9947	1123
270	0	6592	715
270	1	6595	712
271	0	12714	1408
271	1	12769	1353
272	0	10589	1186
272	1	10553	1222
273	0	3389	375
273	1	3392	372
274	0	5090	570
274	1	5099	561
275	0	5175	561
275	1	5163	573
276	0	1185	125
276	1	1185	125
277	0	3693	409
277	1	3706	396
278	0	1412	143
278	1	1414	141
279	0	2608	286
279	1	2631	263
280	0	2941	324
280	1	2947	318
281	0	4228	471
281	1	4231	468
282	0	3418	369
282	1	3416	371
283	0	2004	223
283	1	2008	219
284	0	731	79
284	1	739	71
285	0	1345	131
285	1	1347	129
286	0	11215	1303
286	1	11202	1316
287	0	1334	139
287	1	1324	149
288	0	5990	670
288	1	5991	669
289	0	17742	2061
289	1	17699	2104
290	0	1242	129
290	1	1241	130
291	0	11186	1315
291	1	11173	1328
292	0	10246	1166
292	1	10287	1125
293	0	9862	1117
293	1	9857	1122
294	0	8421	956
294	1	8415	962
295	0	14869	1686
295	1	14829	1726
296	0	5796	614
296	1	5809	601
297	0	1255	132
297	1	1258	129
298	0	749	93
298	1	741	101
299	0	4327	485
299	1	4313	499
300	0	1380	156
300	1	1379	157
301	0	656	66
301	1	657	65
302	0	6122	673
302	1	6126	669
303	0	7525	830
303	1	7534	821
304	0	2946	319
304	1	2936	329
305	0	5868	658
305	1	5873	653
306	0	2846	310
306	1	2848	308
307	0	8297	904
307	1	8273	928
308	0	5967	642
308	1	5982	627
309	0	2959	309
309	1	2962	306
310	0	6900	792
310	1	6894	798
311	0	12638	1505
311	1	12596	1547
312	0	6938	752
312	1	6936	754
313	0	2692	300
313	1	2695	297
314	0	6522	729
314	1	6534	717
315	0	556	56
315	1	556	56
316	0	1073	118
316	1	1073	118
317	0	1037	108
317	1	1050	95
318	0	1990	211
318	1	1987	214
319	0	2909	299
319	1	2918	290
320	0	6344	691
320	1	6351	684
321	0	1366	141
321	1	1362	145
322	0	3258	361
322	1	3276	343
323	0	778	80
323	1	789	69
324	0	7448	809
324	1	7445	812
325	0	1206	124
325	1	1197	133
326	0	1658	184
326	1	1659	183
327	0	3923	417
327	1	3918	422
328	0	6642	717
328	1	6623	736
329	0	1959	207
329	1	1970	196
330	0	3541	387
330	1	3545	383
331	0	516	49
331	1	512	53
332	0	897	92
332	1	902	87
333	0	536	57
333	1	539	54
334	0	1491	155
334	1	1502	144
335	0	595	72
335	1	597	70
336	0	5978	686
336	1	5958	706
337	0	1793	193
337	1	1794	192
338	0	2372	239
338	1	2372	239
339	0	464	51
339	1	464	51
340	0	3523	358
340	1	3533	348
341	0	6691	750
341	1	6679	762
342	0	5457	593
342	1	5455	595
343	0	1645	186
343	1	1645	186
344	0	12639	1432
344	1	12663	1408
345	0	1782	183
345	1	1788	177
346	0	16859	1920
346	1	16812	1967
347	0	12071	1367
347	1	12044	1394
348	0	8011	891
348	1	8004	898
349	0	8290	883
349	1	8313	860
350	0	4039	446
350	1	4042	443
351	0	501	45
351	1	496	50
352	0	1541	170
352	1	1549	162
353	0	4309	507
353	1	4319	497
354	0	601	64
354	1	610	55
355	0	10050	1168
355	1	10061	1157
356	0	17404	1972
356	1	17398	1978
357	0	1227	128
357	1	1232	123
358	0	1609	183
358	1	1616	176
359	0	7809	868
359	1	7806	871
360	0	3103	360
360	1	3118	345
361	0	3509	385
361	1	3539	355
362	0	892	95
362	1	892	95
363	0	9578	1055
363	1	9569	1064
364	0	11200	1243
364	1	11188	1255
365	0	652	70
365	1	656	66
366	0	11452	1263
366	1	11443	1272
367	0	13169	1496
367	1	13157	1508
368	0	25353	2987
368	1	25459	3109
369	0	6798	755
369	1	6773	780
370	0	4719	536
370	1	4713	542
371	0	7139	815
371	1	7169	785
372	0	832	91
372	1	836	87
373	0	456	51
373	1	456	51
374	0	2720	298
374	1	2725	293
375	0	11822	1350
375	1	11813	1359
376	0	658	87
376	1	662	83
377	0	1335	140
377	1	1338	137
378	0	5949	649
378	1	5964	634
379	0	3081	324
379	1	3089	316
380	0	4275	463
380	1	4300	438
381	0	3976	432
381	1	3985	423
382	0	7152	792
382	1	7133	811
383	0	6984	782
383	1	7002	764
384	0	852	79
384	1	851	80
385	0	990	107
385	1	997	100
386	0	1635	157
386	1	1645	147
387	0	1154	128
387	1	1160	122
388	0	8178	908
388	1	8175	911
389	0	16117	1828
389	1	16115	1830
390	0	8215	928
390	1	8208	935
391	0	1238	126
391	1	1231	133
392	0	4921	526
392	1	4941	506
393	0	1444	149
393	1	1454	139
394	0	2864	304
394	1	2866	302
395	0	3972	442
395	1	4003	411
396	0	3861	405
396	1	3846	420
397	0	2333	243
397	1	2346	230
398	0	6907	762
398	1	6921	748
399	0	984	105
399	1	979	110
400	0	7495	818
400	1	7510	803
401	0	858	83
401	1	864	77
402	0	8791	963
402	1	8800	954
403	0	926	99
403	1	928	97
404	0	4814	523
404	1	4835	502
405	0	6381	711
405	1	6374	718
406	0	1097	120
406	1	1101	116
407	0	2690	292
407	1	2686	296
408	0	2679	298
408	1	2684	293
409	0	651	61
409	1	656	56
410	0	7681	876
410	1	7678	879
411	0	10444	1161
411	1	10448	1157
412	0	5860	612
412	1	5866	606
413	0	3580	394
413	1	3589	385
414	0	587	64
414	1	590	61
415	0	1508	147
415	1	1521	134
416	0	2065	213
416	1	2069	209
417	0	625	60
417	1	628	57
418	0	3096	322
418	1	3101	317
419	0	2110	217
419	1	2115	212
420	0	1728	177
420	1	1720	185
421	0	1145	113
421	1	1148	110
422	0	2255	256
422	1	2237	274
423	0	777	85
423	1	772	90
424	0	2524	280
424	1	2509	295
425	0	757	75
425	1	764	68
426	0	613	62
426	1	616	59
427	0	1969	202
427	1	1982	189
428	0	5253	589
428	1	5243	599
429	0	1340	137
429	1	1337	140
430	0	2067	214
430	1	2057	224
431	0	1012	93
431	1	1011	94
432	0	794	76
432	1	803	67
433	0	1535	160
433	1	1555	140
434	0	2021	225
434	1	2030	216
435	0	906	83
435	1	908	81
436	0	465	51
436	1	470	46
437	0	2431	255
437	1	2439	247
438	0	1943	231
438	1	1954	220
439	0	2426	251
439	1	2423	254
440	0	4061	460
440	1	4075	446
441	0	3994	433
441	1	3992	435
442	0	4748	524
442	1	4734	538
443	0	541	59
443	1	543	57
444	0	3455	403
444	1	3468	390
445	0	3187	370
445	1	3180	377
446	0	4934	550
446	1	4947	537
447	0	6105	661
447	1	6095	671
448	0	1054	118
448	1	1044	128
449	0	467	43
449	1	465	45
450	0	7624	831
450	1	7636	819
451	0	552	56
451	1	549	59
452	0	768	79
452	1	771	76
453	0	2878	294
453	1	2880	292
454	0	469	45
454	1	474	40
455	0	14756	1615
455	1	14787	1584
456	0	1709	192
456	1	1709	192
457	0	3837	420
457	1	3824	433
458	0	493	55
458	1	494	54
459	0	3120	341
459	1	3153	308
460	0	1765	190
460	1	1780	175
461	0	924	88
461	1	931	81
462	0	12882	1485
462	1	12857	1510
463	0	6122	687
463	1	6131	678
464	0	515	48
464	1	515	48
465	0	5610	616
465	1	5621	605
466	0	22543	2625
466	1	22505	2685
467	0	2330	247
467	1	2337	240
468	0	2022	214
468	1	2024	212
469	0	3002	317
469	1	3011	308
470	0	2416	236
470	1	2407	245
471	0	4750	515
471	1	4758	507
472	0	1870	205
472	1	1855	220
473	0	7435	825
473	1	7424	836
474	0	4847	527
474	1	4819	555
475	0	2338	240
475	1	2330	248
476	0	641	79
476	1	637	83
477	0	13589	1582
477	1	13577	1594
478	0	2000	209
478	1	2021	188
479	0	527	57
479	1	528	56
480	0	6529	717
480	1	6533	713
481	0	4125	466
481	1	4109	482
482	0	3018	331
482	1	3027	322
483	0	3822	425
483	1	3825	422
484	0	2106	213
484	1	2104	215
485	0	6041	674
485	1	6068	647
486	0	723	73
486	1	717	79
487	0	1549	170
487	1	1550	169
488	0	2007	225
488	1	2009	223
489	0	1327	134
489	1	1330	131
490	0	9312	1040
490	1	9335	1017
491	0	3102	346
491	1	3086	362
492	0	7264	790
492	1	7265	789
493	0	6191	663
493	1	6206	648
494	0	1662	178
494	1	1682	158
495	0	2739	277
495	1	2739	277
496	0	1099	118
496	1	1096	121
497	0	2984	315
497	1	3003	296
498	0	483	50
498	1	479	54
499	0	21419	2475
499	1	21345	2549
500	0	15955	1853
500	1	15896	1912
501	0	10254	1191
501	1	10240	1205
502	0	865	96
502	1	875	86
503	0	9668	1081
503	1	9678	1071
504	0	11251	1274
504	1	11242	1283
505	0	2928	315
505	1	2939	304
506	0	534	55
506	1	534	55
507	0	1383	153
507	1	1385	151
508	0	7342	822
508	1	7325	839
509	0	1445	151
509	1	1433	163
510	0	2656	290
510	1	2655	291
511	0	11801	1343
511	1	11780	1364
512	0	873	99
512	1	872	100
513	0	771	77
513	1	768	80
514	0	3067	332
514	1	3086	313
515	0	3674	374
515	1	3670	378
516	0	7898	877
516	1	7890	885
517	0	2628	289
517	1	2640	277
518	0	2234	244
518	1	2239	239
519	0	1411	141
519	1	1408	144
520	0	10189	1127
520	1	10207	1109
521	0	3961	446
521	1	3965	442
522	0	2223	241
522	1	2216	248
523	0	3616	412
523	1	3616	412
524	0	4685	530
524	1	4700	515
525	0	564	56
525	1	574	46
526	0	2643	298
526	1	2644	297
527	0	15166	1733
527	1	15132	1767
528	0	3054	328
528	1	3049	333
529	0	473	54
529	1	470	57
530	0	21848	2542
530	1	21905	2525
531	0	6689	722
531	1	6677	734
532	0	8594	989
532	1	8610	973
533	0	1225	118
533	1	1217	126
534	0	752	75
534	1	752	75
535	0	2342	267
535	1	2349	260
536	0	777	76
536	1	784	69
537	0	4783	559
537	1	4779	563
538	0	1102	118
538	1	1110	110
539	0	2308	232
539	1	2319	221
540	0	3034	332
540	1	3044	322
541	0	492	61
541	1	490	63
542	0	984	100
542	1	975	109
543	0	1025	105
543	1	1020	110
544	0	1719	188
544	1	1709	198
545	0	3244	342
545	1	3251	335
546	0	639	61
546	1	639	61
547	0	872	94
547	1	865	101
548	0	1674	187
548	1	1681	180
549	0	4269	451
549	1	4267	453
550	0	11985	1379
550	1	11963	1401
551	0	572	62
551	1	574	60
552	0	3468	388
552	1	3470	386
553	0	1126	126
553	1	1131	121
554	0	2485	275
554	1	2491	269
555	0	5158	574
555	1	5166	566
556	0	11048	1261
556	1	10984	1325
557	0	10960	1213
557	1	10953	1220
558	0	4401	482
558	1	4403	480
559	0	4340	462
559	1	4344	458
560	0	1379	142
560	1	1392	129
561	0	3141	338
561	1	3141	338
562	0	2465	251
562	1	2469	247
563	0	3773	410
563	1	3764	419
564	0	6169	675
564	1	6182	662
565	0	1032	107
565	1	1035	104
566	0	633	63
566	1	637	59
567	0	1765	177
567	1	1761	181
568	0	779	86
568	1	780	85
569	0	2265	238
569	1	2271	232
570	0	1184	129
570	1	1204	109
571	0	564	60
571	1	558	66
572	0	1973	210
572	1	1970	213
573	0	16952	1921
573	1	16927	1965
574	0	454	53
574	1	452	55
575	0	6429	732
575	1	6435	726
576	0	5388	586
576	1	5408	566
577	0	666	69
577	1	669	66
578	0	1900	210
578	1	1894	216
579	0	1877	186
579	1	1872	191
580	0	1977	220
580	1	1983	214
581	0	7220	833
581	1	7233	820
582	0	4278	479
582	1	4294	463
583	0	4781	515
583	1	4777	519
584	0	1748	192
584	1	1751	189
585	0	1426	153
585	1	1422	157
586	0	963	97
586	1	973	87
587	0	1226	132
587	1	1239	119
588	0	3841	418
588	1	3845	414
589	0	1412	152
589	1	1419	145
590	0	2078	215
590	1	2091	202
591	0	2702	281
591	1	2692	291
592	0	1026	119
592	1	1027	118
593	0	12309	1379
593	1	12292	1396
594	0	1686	186
594	1	1693	179
595	0	1018	92
595	1	1014	96
596	0	7766	915
596	1	7751	930
597	0	8330	924
597	1	8307	947
598	0	3646	380
598	1	3651	375
599	0	1053	101
599	1	1056	98
600	0	1989	216
600	1	1997	208
601	0	2423	271
601	1	2431	263
602	0	1616	175
602	1	1615	176
603	0	11646	1309
603	1	11629	1326
604	0	6097	667
604	1	6080	684
605	0	2051	203
605	1	2056	198
606	0	6080	655
606	1	6079	656
607	0	8283	907
607	1	8347	843
608	0	2738	305
608	1	2744	299
609	0	594	55
609	1	599	50
610	0	3008	340
610	1	2993	355
611	0	13757	1575
611	1	13703	1629
612	0	1561	154
612	1	1550	165
613	0	473	57
613	1	481	49
614	0	1176	124
614	1	1182	118
615	0	5619	627
615	1	5629	617
616	0	699	66
616	1	698	67
617	0	818	95
617	1	819	94
618	0	900	97
618	1	906	91
619	0	1726	178
619	1	1724	180
620	0	5739	606
620	1	5756	589
621	0	6828	726
621	1	6832	722
622	0	2344	254
622	1	2337	261
623	0	1805	190
623	1	1804	191
624	0	3496	385
624	1	3513	368
625	0	2082	225
625	1	2091	216
626	0	1402	150
626	1	1402	150
627	0	13720	1515
627	1	13769	1466
628	0	2673	287
628	1	2679	281
629	0	5259	620
629	1	5287	592
630	0	3092	328
630	1	3101	319
631	0	575	59
631	1	578	56
632	0	9597	1080
632	1	9599	1078
633	0	12314	1414
633	1	12285	1443
634	0	1669	169
634	1	1668	170
635	0	15724	1843
635	1	15663	1904
636	0	9319	1029
636	1	9333	1015
637	0	5324	581
637	1	5333	572
638	0	538	45
638	1	543	40
639	0	588	66
639	1	586	68
640	0	4133	462
640	1	4132	463
641	0	2240	251
641	1	2240	251
642	0	1214	117
642	1	1214	117
643	0	852	78
643	1	857	73
644	0	15286	1774
644	1	15206	1854
645	0	1698	167
645	1	1696	169
646	0	3470	380
646	1	3476	374
647	0	1760	187
647	1	1753	194
648	0	1552	151
648	1	1565	138
649	0	703	66
649	1	702	67
650	0	1887	193
650	1	1886	194
651	0	5799	638
651	1	5788	649
652	0	706	77
652	1	709	74
653	0	5012	561
653	1	5021	552
654	0	610	66
654	1	609	67
655	0	4565	494
655	1	4564	495
656	0	679	76
656	1	690	65
657	0	780	73
657	1	790	63
658	0	803	79
658	1	807	75
659	0	935	85
659	1	933	87
660	0	12947	1472
660	1	12922	1497
661	0	2987	321
661	1	2983	325
662	0	1855	183
662	1	1860	178
663	0	5105	556
663	1	5125	536
664	0	12838	1516
664	1	12818	1536
665	0	4307	451
665	1	4337	421
666	0	12213	1385
666	1	12209	1389
667	0	4078	424
667	1	4069	433
668	0	8427	929
668	1	8477	879
669	0	1063	109
669	1	1075	97
670	0	2297	256
670	1	2293	260
671	0	9533	1083
671	1	9516	1100
672	0	2365	254
672	1	2368	251
673	0	15878	1780
673	1	15884	1774
674	0	6937	783
674	1	6934	786
675	0	2896	313
675	1	2916	293
676	0	840	95
676	1	836	99
677	0	781	77
677	1	782	76
678	0	2170	245
678	1	2152	263
679	0	1711	194
679	1	1712	193
680	0	4686	511
680	1	4693	504
681	0	5060	539
681	1	5059	540
682	0	2848	299
682	1	2850	297
683	0	1775	187
683	1	1774	188
684	0	8508	956
684	1	8490	974
685	0	4789	538
685	1	4779	548
686	0	6396	702
686	1	6402	696
687	0	6148	687
687	1	6128	707
688	0	1343	146
688	1	1338	151
689	0	5930	659
689	1	5925	664
690	0	1273	138
690	1	1255	156
691	0	1476	142
691	1	1470	148
692	0	792	87
692	1	797	82
693	0	622	63
693	1	623	62
694	0	1135	116
694	1	1141	110
695	0	874	89
695	1	885	78
696	0	591	66
696	1	592	65
697	0	20656	2387
697	1	20581	2462
698	0	15326	1786
698	1	15329	1783
699	0	16869	1916
699	1	16838	1947
700	0	1520	165
700	1	1525	160
701	0	7585	856
701	1	7564	877
702	0	3597	386
702	1	3583	400
703	0	8564	961
703	1	8568	957
704	0	963	103
704	1	971	95
705	0	536	57
705	1	542	51
706	0	2821	310
706	1	2831	300
707	0	2716	293
707	1	2713	296
708	0	6962	748
708	1	6953	757
709	0	4679	486
709	1	4706	459
710	0	480	46
710	1	482	44
711	0	1981	215
711	1	1990	206
712	0	740	70
712	1	741	69
713	0	6983	780
713	1	6994	769
714	0	12360	1389
714	1	12297	1452
715	0	5311	623
715	1	5332	602
716	0	7646	833
716	1	7649	830
717	0	3187	337
717	1	3173	351
718	0	5071	557
718	1	5072	556
719	0	3846	442
719	1	3862	426
720	0	5009	549
720	1	5007	551
721	0	2921	309
721	1	2927	303
722	0	7332	822
722	1	7336	818
723	0	12700	1492
723	1	12690	1502
724	0	1410	171
724	1	1416	165
725	0	3400	368
725	1	3403	365
726	0	1736	193
726	1	1731	198
727	0	19732	2249
727	1	19679	2302
728	0	817	84
728	1	817	84
729	0	1003	106
729	1	996	113
730	0	820	97
730	1	815	102
731	0	5803	625
731	1	5813	615
732	0	1155	125
732	1	1154	126
733	0	2567	257
733	1	2554	270
734	0	2105	206
734	1	2111	200
735	0	594	52
735	1	601	45
736	0	856	75
736	1	854	77
737	0	6720	705
737	1	6737	688
738	0	5980	690
738	1	6005	665
739	0	2688	296
739	1	2707	277
740	0	4832	511
740	1	4836	507
741	0	2451	241
741	1	2441	251
742	0	1867	209
742	1	1875	201
743	0	3775	405
743	1	3808	372
744	0	1871	192
744	1	1866	197
745	0	1100	116
745	1	1097	119
746	0	975	101
746	1	980	96
747	0	1824	195
747	1	1820	199
748	0	3686	381
748	1	3686	381
749	0	2038	218
749	1	2040	216
750	0	889	92
750	1	890	91
751	0	524	50
751	1	524	50
752	0	4877	539
752	1	4876	540
753	0	1929	205
753	1	1923	211
754	0	897	94
754	1	901	90
755	0	3557	375
755	1	3554	378
756	0	10752	1188
756	1	10744	1196
757	0	646	63
757	1	644	65
758	0	8682	939
758	1	8662	959
759	0	1856	196
759	1	1864	188
760	0	2800	311
760	1	2812	299
761	0	662	63
761	1	658	67
762	0	2775	312
762	1	2775	312
763	0	2417	262
763	1	2422	257
764	0	3406	381
764	1	3400	387
765	0	5961	666
765	1	5974	653
766	0	2462	268
766	1	2450	280
767	0	3038	317
767	1	3035	320
768	0	4874	534
768	1	4873	535
769	0	8244	889
769	1	8240	893
770	0	9877	1083
770	1	9885	1075
771	0	10285	1125
771	1	10255	1155
772	0	2398	264
772	1	2395	267
773	0	7558	840
773	1	7557	841
774	0	4221	452
774	1	4222	451
775	0	11754	1363
775	1	11704	1413
776	0	5513	611
776	1	5526	598
777	0	1126	118
777	1	1122	122
778	0	2245	221
778	1	2237	229
779	0	691	84
779	1	682	93
780	0	670	69
780	1	670	69
781	0	1030	93
781	1	1036	87
782	0	829	83
782	1	823	89
783	0	3132	318
783	1	3141	309
784	0	3815	412
784	1	3829	398
785	0	2762	286
785	1	2751	297
786	0	1108	112
786	1	1110	110
787	0	8265	922
787	1	8260	927
788	0	2031	231
788	1	2033	229
789	0	7156	800
789	1	7151	805
790	0	514	58
790	1	515	57
791	0	664	69
791	1	666	67
792	0	674	73
792	1	682	65
793	0	916	100
793	1	915	101
794	0	714	74
794	1	719	69
795	0	913	110
795	1	921	102
796	0	4897	558
796	1	4919	536
797	0	992	93
797	1	1001	84
798	0	1086	120
798	1	1090	116
799	0	2994	337
799	1	3006	325
800	0	1102	117
800	1	1113	106
801	0	5411	616
801	1	5410	617
802	0	3199	345
802	1	3212	332
803	0	4579	474
803	1	4594	459
804	0	1807	198
804	1	1808	197
805	0	6603	705
805	1	6601	707
806	0	3185	343
806	1	3183	345
807	0	1388	137
807	1	1386	139
808	0	2481	269
808	1	2490	260
809	0	1755	184
809	1	1750	189
810	0	617	64
810	1	621	60
811	0	1239	136
811	1	1229	146
812	0	594	59
812	1	590	63
813	0	829	83
813	1	838	74
814	0	5907	666
814	1	5900	673
815	0	688	58
815	1	688	58
816	0	7456	803
816	1	7447	812
817	0	1214	148
817	1	1225	137
818	0	3011	320
818	1	3007	324
819	0	2734	259
819	1	2755	238
820	0	668	61
820	1	664	65
821	0	1293	153
821	1	1279	167
822	0	1385	138
822	1	1389	134
823	0	8314	926
823	1	8302	938
824	0	5090	564
824	1	5075	579
825	0	1408	145
825	1	1417	136
826	0	13104	1489
826	1	13063	1530
827	0	11291	1299
827	1	11272	1318
828	0	8699	967
828	1	8695	971
829	0	11840	1323
829	1	11832	1331
830	0	662	74
830	1	667	69
831	0	4361	478
831	1	4370	469
832	0	2642	293
832	1	2642	293
833	0	722	79
833	1	727	74
834	0	7630	835
834	1	7614	851
835	0	4300	475
835	1	4314	461
836	0	1203	125
836	1	1205	123
837	0	1517	174
837	1	1522	169
838	0	483	47
838	1	485	45
839	0	2555	280
839	1	2557	278
840	0	640	74
840	1	645	69
841	0	827	105
841	1	825	107
842	0	10596	1209
842	1	10599	1206
843	0	1699	178
843	1	1702	175
844	0	6432	722
844	1	6427	727
845	0	3709	412
845	1	3710	411
846	0	1504	164
846	1	1513	155
847	0	5142	566
847	1	5151	557
848	0	3548	376
848	1	3537	387
849	0	685	71
849	1	695	61
850	0	14899	1676
850	1	14841	1734
851	0	682	68
851	1	686	64
852	0	2683	310
852	1	2671	322
853	0	770	87
853	1	770	87
854	0	657	58
854	1	671	44
855	0	1319	168
855	1	1326	161
856	0	1066	112
856	1	1065	113
857	0	510	47
857	1	512	45
858	0	3327	350
858	1	3315	362
859	0	672	72
859	1	684	60
860	0	1251	133
860	1	1255	129
861	0	1448	154
861	1	1449	153
862	0	5098	551
862	1	5109	540
863	0	1532	164
863	1	1517	179
864	0	1550	176
864	1	1556	170
865	0	1948	197
865	1	1952	193
866	0	1926	216
866	1	1917	225
867	0	3035	328
867	1	3058	305
868	0	1022	97
868	1	1037	82
869	0	8306	906
869	1	8316	896
870	0	935	99
870	1	940	94
871	0	766	74
871	1	772	68
872	0	3436	356
872	1	3447	345
873	0	713	90
873	1	723	80
874	0	1892	215
874	1	1894	213
875	0	1075	101
875	1	1086	90
876	0	810	88
876	1	808	90
877	0	2856	307
877	1	2853	310
878	0	1514	167
878	1	1518	163
879	0	803	87
879	1	800	90
880	0	517	51
880	1	522	46
881	0	982	103
881	1	985	100
882	0	603	53
882	1	609	47
883	0	6322	718
883	1	6330	710
884	0	2513	269
884	1	2495	287
885	0	3442	374
885	1	3443	373
886	0	690	76
886	1	689	77
887	0	731	68
887	1	732	67
888	0	639	76
888	1	634	81
889	0	5148	546
889	1	5163	531
890	0	12044	1360
890	1	12051	1353
891	0	6557	692
891	1	6585	664
892	0	1404	152
892	1	1393	163
893	0	19126	2196
893	1	19094	2228
894	0	2220	235
894	1	2222	233
895	0	869	91
895	1	877	83
896	0	656	73
896	1	655	74
897	0	10902	1239
897	1	10911	1230
898	0	2087	223
898	1	2090	220
899	0	5625	613
899	1	5612	626
900	0	16091	1819
900	1	16070	1840
901	0	5626	611
901	1	5630	607
902	0	600	63
902	1	603	60
903	0	8237	922
903	1	8237	922
904	0	11952	1350
904	1	11910	1392
905	0	3736	419
905	1	3734	421
906	0	4007	443
906	1	4003	447
907	0	1611	181
907	1	1606	186
908	0	8359	920
908	1	8358	921
909	0	684	76
909	1	685	75
910	0	4971	552
910	1	4991	532
911	0	3632	370
911	1	3623	379
912	0	888	103
912	1	887	104
913	0	953	89
913	1	942	100
914	0	2286	237
914	1	2288	235
915	0	752	74
915	1	757	69
916	0	12421	1380
916	1	12374	1427
917	0	8914	993
917	1	8912	995
918	0	10721	1231
918	1	10690	1262
919	0	3077	326
919	1	3077	326
920	0	682	69
920	1	687	64
921	0	4269	467
921	1	4264	472
922	0	1802	195
922	1	1807	190
923	0	3177	364
923	1	3186	355
924	0	1744	195
924	1	1755	184
925	0	1109	115
925	1	1115	109
926	0	1464	148
926	1	1467	145
927	0	2551	277
927	1	2543	285
928	0	3025	323
928	1	3035	313
929	0	3159	336
929	1	3163	332
930	0	3077	336
930	1	3076	337
931	0	912	89
931	1	905	96
932	0	577	67
932	1	571	73
933	0	10484	1203
933	1	10466	1221
934	0	522	61
934	1	519	64
935	0	6382	695
935	1	6382	695
936	0	8182	920
936	1	8177	925
937	0	2585	277
937	1	2589	273
938	0	7102	791
938	1	7121	772
939	0	4108	447
939	1	4094	461
940	0	4799	552
940	1	4812	539
941	0	13836	1614
941	1	13827	1623
942	0	2816	280
942	1	2816	280
943	0	1072	110
943	1	1079	103
944	0	14323	1638
944	1	14331	1630
945	0	2249	236
945	1	2245	240
946	0	1161	126
946	1	1167	120
947	0	621	73
947	1	619	75
948	0	5964	665
948	1	5962	667
949	0	453	49
949	1	455	47
950	0	4157	479
950	1	4160	476
951	0	532	66
951	1	519	79
952	0	3894	441
952	1	3903	432
953	0	3635	396
953	1	3634	397
954	0	4636	499
954	1	4638	497
955	0	1779	195
955	1	1765	209
956	0	501	55
956	1	496	60
957	0	6994	787
957	1	6996	785
958	0	2494	269
958	1	2501	262
959	0	1047	100
959	1	1053	94
960	0	5500	601
960	1	5489	612
961	0	469	50
961	1	472	47
962	0	580	53
962	1	588	45
