# Supplementary material for: DeSIDE-DDI: interpretable prediction of drug-drug interactions using drug-induced gene expressions
Source: J Cheminform. 2022 Mar 4;14:9. doi: 10.1186/s13321-022-00589-5 (PMC8895921; doi:10.1186/s13321-022-00589-5)
Supplement: Supplementary file 4 — Additional file 4. DDI prediction model performance for Case 1. Side effect specific performance of DDI model in Case 1 (unseen interactions). [file 13321_2022_589_MOESM4_ESM.xlsx]

## Sheet: case1_performance
Polypharmacy Side Effect	Side Effect Name	SN	SP	PR	AUC	AUPR
C0000731	abdominal distension	0.792 (0.052)	0.815 (0.026)	0.812 (0.013)	0.891 (0.002)	0.917 (0.001)
C0000737	abdominal pain	0.647 (0.281)	0.857 (0.069)	0.822 (0.019)	0.890 (0.004)	0.919 (0.002)
C0000768	birth defect	0.796 (0.053)	0.812 (0.022)	0.807 (0.010)	0.893 (0.004)	0.920 (0.003)
C0000786	abortion spontaneous	0.698 (0.052)	0.789 (0.030)	0.778 (0.012)	0.841 (0.005)	0.864 (0.003)
C0000833	abscess	0.812 (0.047)	0.817 (0.028)	0.817 (0.014)	0.893 (0.002)	0.918 (0.001)
C0001122	Acidosis	0.793 (0.053)	0.822 (0.023)	0.822 (0.010)	0.888 (0.003)	0.916 (0.002)
C0001126	renal tubular acidosis	0.813 (0.066)	0.845 (0.040)	0.849 (0.024)	0.904 (0.005)	0.923 (0.007)
C0001339	acute pancreatitis	0.774 (0.054)	0.831 (0.025)	0.811 (0.013)	0.896 (0.003)	0.923 (0.002)
C0001418	adenocarcinoma	0.797 (0.063)	0.844 (0.029)	0.838 (0.014)	0.903 (0.003)	0.926 (0.002)
C0001430	adenoma	0.819 (0.025)	0.846 (0.020)	0.835 (0.015)	0.910 (0.004)	0.928 (0.003)
C0001546	adjustment disorder	0.858 (0.040)	0.797 (0.036)	0.816 (0.020)	0.894 (0.003)	0.915 (0.002)
C0001623	adrenal insufficiency	0.802 (0.039)	0.834 (0.029)	0.823 (0.019)	0.893 (0.002)	0.921 (0.001)
C0001818	agoraphobia	0.795 (0.053)	0.855 (0.039)	0.855 (0.027)	0.920 (0.005)	0.935 (0.003)
C0001824	agranulocytoses	0.757 (0.066)	0.782 (0.029)	0.772 (0.010)	0.855 (0.003)	0.897 (0.002)
C0001948	alcohol consumption	0.788 (0.027)	0.813 (0.016)	0.809 (0.010)	0.882 (0.002)	0.909 (0.002)
C0001969	Alcoholic intoxication	0.838 (0.041)	0.803 (0.058)	0.809 (0.035)	0.894 (0.005)	0.918 (0.005)
C0002064	respiratory alkalosis	0.729 (0.072)	0.782 (0.039)	0.778 (0.019)	0.855 (0.008)	0.884 (0.009)
C0002103	allergic rhinitis	0.810 (0.056)	0.889 (0.018)	0.871 (0.012)	0.933 (0.002)	0.951 (0.001)
C0002170	alopecia	0.788 (0.079)	0.832 (0.032)	0.822 (0.014)	0.895 (0.004)	0.923 (0.002)
C0002390	allergic alveolitis	0.876 (0.088)	0.833 (0.044)	0.850 (0.028)	0.919 (0.004)	0.932 (0.004)
C0002453	amenorrhea	0.846 (0.050)	0.861 (0.033)	0.847 (0.026)	0.927 (0.005)	0.947 (0.003)
C0002622	Amnesia	0.644 (0.345)	0.868 (0.076)	0.828 (0.024)	0.901 (0.002)	0.925 (0.001)
C0002726	amyloidosis	0.859 (0.054)	0.790 (0.058)	0.811 (0.035)	0.898 (0.007)	0.916 (0.006)
C0002736	als	0.679 (0.245)	0.845 (0.063)	0.807 (0.020)	0.868 (0.008)	0.905 (0.006)
C0002792	anaphylactic reaction	0.780 (0.026)	0.768 (0.011)	0.776 (0.003)	0.853 (0.004)	0.888 (0.002)
C0002871	anaemia	0.518 (0.405)	0.887 (0.090)	0.836 (0.062)	0.891 (0.005)	0.922 (0.003)
C0002874	Anemia aplastic	0.780 (0.056)	0.764 (0.037)	0.762 (0.017)	0.861 (0.005)	0.895 (0.005)
C0002878	haemolytic anaemia	0.734 (0.077)	0.796 (0.033)	0.776 (0.013)	0.851 (0.004)	0.891 (0.003)
C0002884	anaemia hypochromic	0.667 (0.058)	0.827 (0.031)	0.783 (0.023)	0.872 (0.013)	0.901 (0.011)
C0002940	aneurysm	0.841 (0.034)	0.831 (0.012)	0.825 (0.006)	0.890 (0.004)	0.920 (0.003)
C0002962	angina	0.825 (0.061)	0.811 (0.030)	0.812 (0.014)	0.891 (0.003)	0.920 (0.002)
C0002994	angioedema	0.788 (0.033)	0.807 (0.017)	0.801 (0.008)	0.875 (0.002)	0.910 (0.002)
C0003044	animal bite	0.942 (0.026)	0.835 (0.014)	0.847 (0.010)	0.925 (0.004)	0.945 (0.003)
C0003079	Anisocoria	0.764 (0.061)	0.811 (0.035)	0.812 (0.017)	0.885 (0.011)	0.895 (0.010)
C0003123	Anorexia	0.630 (0.288)	0.843 (0.077)	0.795 (0.033)	0.872 (0.003)	0.907 (0.002)
C0003126	anosmia	0.822 (0.032)	0.804 (0.019)	0.800 (0.011)	0.893 (0.004)	0.920 (0.002)
C0003467	Anxiety	0.790 (0.097)	0.858 (0.032)	0.850 (0.016)	0.911 (0.003)	0.936 (0.002)
C0003486	aortic aneurysm	0.811 (0.023)	0.826 (0.017)	0.826 (0.012)	0.905 (0.004)	0.922 (0.003)
C0003504	aortic regurgitation	0.730 (0.259)	0.849 (0.056)	0.848 (0.054)	0.900 (0.004)	0.927 (0.003)
C0003507	aortic stenosis	0.797 (0.031)	0.841 (0.019)	0.833 (0.011)	0.897 (0.004)	0.923 (0.003)
C0003537	aphasia	0.768 (0.039)	0.830 (0.019)	0.821 (0.010)	0.878 (0.004)	0.908 (0.002)
C0003564	Aphonia	0.821 (0.023)	0.839 (0.019)	0.837 (0.013)	0.905 (0.003)	0.923 (0.002)
C0003578	Apnea	0.737 (0.062)	0.843 (0.026)	0.828 (0.013)	0.886 (0.003)	0.912 (0.002)
C0003611	appendectomy	0.771 (0.275)	0.761 (0.088)	0.737 (0.011)	0.853 (0.005)	0.898 (0.004)
C0003615	appendicitis	0.772 (0.038)	0.864 (0.022)	0.844 (0.016)	0.906 (0.003)	0.923 (0.002)
C0003635	apraxia	0.857 (0.040)	0.832 (0.019)	0.814 (0.013)	0.906 (0.005)	0.940 (0.003)
C0003708	Arachnoiditis	0.851 (0.064)	0.864 (0.041)	0.859 (0.028)	0.916 (0.008)	0.930 (0.009)
C0003811	Arrhythmia	0.770 (0.086)	0.815 (0.036)	0.808 (0.015)	0.882 (0.002)	0.912 (0.001)
C0003850	arteriosclerosis	0.795 (0.044)	0.836 (0.027)	0.822 (0.016)	0.900 (0.003)	0.927 (0.001)
C0003862	Aching joints	0.804 (0.080)	0.849 (0.033)	0.845 (0.017)	0.909 (0.002)	0.933 (0.001)
C0003864	arthritis	0.785 (0.072)	0.854 (0.022)	0.843 (0.009)	0.905 (0.003)	0.929 (0.002)
C0003868	gouty arthritis	0.876 (0.040)	0.789 (0.045)	0.809 (0.027)	0.916 (0.006)	0.930 (0.004)
C0003869	Arthritis infective	0.769 (0.034)	0.822 (0.015)	0.810 (0.009)	0.885 (0.007)	0.908 (0.004)
C0003872	psoriatic arthritis	0.850 (0.062)	0.789 (0.022)	0.803 (0.010)	0.876 (0.008)	0.909 (0.006)
C0003873	Arthritis rheumatoid	0.809 (0.048)	0.848 (0.020)	0.839 (0.010)	0.912 (0.002)	0.937 (0.002)
C0003874	Arthritis bacterial	0.851 (0.032)	0.838 (0.015)	0.837 (0.010)	0.902 (0.004)	0.924 (0.004)
C0003962	ascites	0.741 (0.101)	0.825 (0.040)	0.815 (0.017)	0.884 (0.003)	0.910 (0.001)
C0004030	aspergillosis	0.786 (0.058)	0.843 (0.024)	0.834 (0.012)	0.903 (0.004)	0.924 (0.003)
C0004093	asthenia	0.601 (0.329)	0.880 (0.070)	0.850 (0.055)	0.893 (0.003)	0.923 (0.001)
C0004095	asthenopia	0.847 (0.085)	0.794 (0.056)	0.791 (0.032)	0.896 (0.014)	0.928 (0.008)
C0004096	asthma	0.797 (0.060)	0.845 (0.031)	0.837 (0.017)	0.903 (0.001)	0.928 (0.001)
C0004134	Ataxia	0.844 (0.033)	0.811 (0.021)	0.814 (0.012)	0.892 (0.003)	0.917 (0.003)
C0004144	atelectasis	0.820 (0.062)	0.857 (0.027)	0.852 (0.016)	0.914 (0.002)	0.936 (0.001)
C0004153	Atherosclerosis	0.810 (0.038)	0.825 (0.018)	0.815 (0.011)	0.901 (0.004)	0.926 (0.003)
C0004238	AFIB	0.753 (0.108)	0.823 (0.041)	0.810 (0.014)	0.882 (0.002)	0.916 (0.001)
C0004239	atrial flutter	0.786 (0.038)	0.826 (0.024)	0.814 (0.014)	0.892 (0.003)	0.919 (0.002)
C0004245	atrioventricular block	0.798 (0.050)	0.772 (0.029)	0.764 (0.012)	0.857 (0.004)	0.894 (0.004)
C0004601	back injury	0.783 (0.052)	0.847 (0.020)	0.834 (0.010)	0.900 (0.004)	0.928 (0.002)
C0004604	Back Ache	0.812 (0.052)	0.841 (0.024)	0.841 (0.014)	0.909 (0.002)	0.931 (0.001)
C0004610	Bacteraemia	0.761 (0.073)	0.846 (0.028)	0.839 (0.012)	0.896 (0.003)	0.918 (0.002)
C0004623	Bacterial infection	0.843 (0.020)	0.840 (0.013)	0.840 (0.008)	0.914 (0.001)	0.935 (0.001)
C0004626	bacterial pneumonia	0.841 (0.057)	0.824 (0.029)	0.822 (0.016)	0.903 (0.003)	0.929 (0.002)
C0004690	balanitis	0.794 (0.091)	0.839 (0.031)	0.840 (0.018)	0.904 (0.012)	0.914 (0.013)
C0005001	benign prostatic hyperplasia	0.813 (0.032)	0.824 (0.018)	0.815 (0.010)	0.897 (0.002)	0.924 (0.001)
C0005424	biliary tract disorder	0.812 (0.034)	0.839 (0.022)	0.829 (0.015)	0.903 (0.004)	0.929 (0.003)
C0005586	bipolar disorder	0.804 (0.033)	0.831 (0.016)	0.822 (0.009)	0.897 (0.003)	0.923 (0.002)
C0005687	distended bladder	0.897 (0.047)	0.677 (0.024)	0.732 (0.008)	0.848 (0.005)	0.883 (0.005)
C0005697	neurogenic bladder	0.716 (0.028)	0.832 (0.012)	0.807 (0.007)	0.871 (0.003)	0.906 (0.002)
C0005741	blepharitis	0.798 (0.056)	0.797 (0.018)	0.801 (0.007)	0.870 (0.003)	0.910 (0.003)
C0005745	blepharoptosis	0.787 (0.032)	0.756 (0.017)	0.754 (0.008)	0.849 (0.006)	0.887 (0.004)
C0005747	Blepharospasm	0.788 (0.031)	0.804 (0.022)	0.804 (0.012)	0.884 (0.002)	0.909 (0.001)
C0005758	bleb	0.766 (0.060)	0.804 (0.034)	0.798 (0.016)	0.869 (0.003)	0.899 (0.002)
C0005779	Clotting	0.788 (0.061)	0.842 (0.022)	0.838 (0.010)	0.903 (0.002)	0.924 (0.002)
C0005818	platelet disorder	0.819 (0.039)	0.882 (0.026)	0.879 (0.018)	0.916 (0.006)	0.933 (0.005)
C0005826	blood pressure abnormal	0.771 (0.033)	0.847 (0.024)	0.835 (0.015)	0.907 (0.003)	0.925 (0.002)
C0005961	bone marrow transplant	0.853 (0.040)	0.840 (0.016)	0.851 (0.009)	0.910 (0.003)	0.933 (0.002)
C0006012	borderline personality disorder	0.909 (0.060)	0.796 (0.038)	0.826 (0.019)	0.905 (0.010)	0.932 (0.007)
C0006105	brain abscess	0.749 (0.076)	0.677 (0.046)	0.702 (0.015)	0.788 (0.011)	0.832 (0.012)
C0006107	brain concussion	0.848 (0.058)	0.799 (0.033)	0.804 (0.016)	0.890 (0.003)	0.919 (0.004)
C0006112	metabolic encephalopathy	0.770 (0.063)	0.825 (0.021)	0.816 (0.010)	0.888 (0.005)	0.913 (0.003)
C0006118	brain neoplasm	0.780 (0.050)	0.827 (0.025)	0.814 (0.014)	0.888 (0.004)	0.913 (0.003)
C0006144	Breast cyst	0.801 (0.043)	0.779 (0.012)	0.782 (0.009)	0.860 (0.006)	0.903 (0.003)
C0006145	Breast disorder	0.774 (0.061)	0.827 (0.043)	0.818 (0.028)	0.913 (0.004)	0.930 (0.003)
C0006152	Breast swelling	0.772 (0.093)	0.781 (0.052)	0.776 (0.022)	0.845 (0.010)	0.873 (0.009)
C0006266	bronchial spasm	0.785 (0.041)	0.843 (0.022)	0.837 (0.013)	0.900 (0.002)	0.920 (0.001)
C0006267	bronchiectasis	0.795 (0.060)	0.776 (0.028)	0.777 (0.011)	0.870 (0.007)	0.899 (0.005)
C0006271	bronchiolitis	0.758 (0.146)	0.775 (0.065)	0.787 (0.023)	0.860 (0.008)	0.890 (0.009)
C0006277	bronchitis	0.809 (0.052)	0.855 (0.029)	0.847 (0.017)	0.912 (0.002)	0.935 (0.001)
C0006325	bruxism	0.778 (0.094)	0.869 (0.029)	0.855 (0.015)	0.916 (0.004)	0.939 (0.003)
C0006384	bundle branch block	0.805 (0.054)	0.809 (0.037)	0.811 (0.021)	0.894 (0.004)	0.916 (0.004)
C0006386	Bunion	0.833 (0.042)	0.804 (0.038)	0.806 (0.025)	0.902 (0.006)	0.929 (0.004)
C0006444	bursitis	0.822 (0.072)	0.858 (0.022)	0.849 (0.011)	0.917 (0.003)	0.941 (0.002)
C0006625	cachectic	0.779 (0.060)	0.853 (0.022)	0.848 (0.011)	0.890 (0.005)	0.918 (0.003)
C0006826	cancer	0.815 (0.049)	0.808 (0.028)	0.817 (0.013)	0.885 (0.003)	0.910 (0.002)
C0006840	Candida Infection	0.820 (0.047)	0.812 (0.036)	0.818 (0.019)	0.894 (0.002)	0.918 (0.001)
C0006846	cutaneous candidiasis	0.769 (0.033)	0.804 (0.016)	0.788 (0.014)	0.872 (0.007)	0.890 (0.008)
C0006849	candidiasis of mouth	0.804 (0.027)	0.838 (0.012)	0.831 (0.006)	0.907 (0.002)	0.928 (0.001)
C0006852	candidiasis of vagina	0.827 (0.042)	0.798 (0.038)	0.810 (0.021)	0.897 (0.005)	0.910 (0.004)
C0007078	carbuncle	0.846 (0.120)	0.740 (0.069)	0.730 (0.031)	0.833 (0.016)	0.902 (0.010)
C0007117	basal cell carcinoma	0.802 (0.057)	0.845 (0.027)	0.840 (0.015)	0.903 (0.006)	0.926 (0.003)
C0007177	Cardiac tamponade	0.724 (0.056)	0.785 (0.022)	0.770 (0.007)	0.846 (0.005)	0.881 (0.004)
C0007280	carotid bruit	0.874 (0.059)	0.812 (0.036)	0.816 (0.020)	0.918 (0.004)	0.941 (0.002)
C0007282	carotid artery stenosis	0.765 (0.047)	0.840 (0.021)	0.820 (0.011)	0.900 (0.002)	0.925 (0.002)
C0007286	carpal tunnel	0.837 (0.076)	0.824 (0.037)	0.822 (0.020)	0.904 (0.003)	0.930 (0.002)
C0007462	causalgia	0.793 (0.277)	0.841 (0.054)	0.797 (0.105)	0.910 (0.007)	0.934 (0.005)
C0007570	coeliac disease	0.820 (0.055)	0.781 (0.032)	0.789 (0.015)	0.868 (0.005)	0.899 (0.005)
C0007642	cellulitis	0.810 (0.060)	0.834 (0.037)	0.830 (0.021)	0.905 (0.002)	0.930 (0.001)
C0007780	cerebral artery embolism	0.811 (0.037)	0.786 (0.023)	0.799 (0.012)	0.875 (0.007)	0.908 (0.005)
C0007784	cerebral haemorrhage	0.787 (0.053)	0.775 (0.042)	0.781 (0.021)	0.859 (0.004)	0.891 (0.003)
C0007785	cerebral infarct	0.777 (0.051)	0.818 (0.026)	0.810 (0.012)	0.882 (0.003)	0.913 (0.002)
C0007787	transient ischaemic attack	0.778 (0.089)	0.814 (0.036)	0.808 (0.015)	0.881 (0.003)	0.913 (0.002)
C0007820	cerebral vascular disorder	0.750 (0.040)	0.810 (0.023)	0.793 (0.012)	0.875 (0.003)	0.904 (0.003)
C0007859	cervicalgia	0.812 (0.064)	0.846 (0.029)	0.840 (0.016)	0.913 (0.003)	0.934 (0.002)
C0007860	cervicitis	0.919 (0.027)	0.787 (0.030)	0.795 (0.022)	0.911 (0.009)	0.935 (0.006)
C0007868	cervical dysplasia	0.751 (0.077)	0.727 (0.045)	0.718 (0.017)	0.813 (0.009)	0.866 (0.008)
C0007876	Caesarean Section	0.723 (0.073)	0.787 (0.057)	0.787 (0.027)	0.850 (0.006)	0.880 (0.005)
C0008031	chest pain	0.814 (0.034)	0.837 (0.020)	0.833 (0.011)	0.901 (0.002)	0.929 (0.001)
C0008033	pleural pain	0.704 (0.252)	0.839 (0.066)	0.815 (0.018)	0.887 (0.006)	0.917 (0.003)
C0008035	Chest wall pain	0.795 (0.049)	0.822 (0.048)	0.815 (0.032)	0.900 (0.005)	0.920 (0.004)
C0008049	chicken pox	0.898 (0.068)	0.691 (0.056)	0.733 (0.024)	0.844 (0.006)	0.894 (0.006)
C0008301	choking	0.800 (0.034)	0.807 (0.012)	0.806 (0.005)	0.883 (0.005)	0.913 (0.002)
C0008311	Cholangitis	0.769 (0.275)	0.779 (0.083)	0.772 (0.015)	0.881 (0.004)	0.913 (0.003)
C0008312	primary biliary cirrhosis	0.791 (0.069)	0.773 (0.046)	0.779 (0.019)	0.863 (0.009)	0.901 (0.005)
C0008320	cholecystectomies	0.840 (0.043)	0.805 (0.023)	0.811 (0.012)	0.891 (0.003)	0.918 (0.003)
C0008325	cholecystitis	0.820 (0.030)	0.846 (0.017)	0.839 (0.010)	0.910 (0.002)	0.933 (0.001)
C0008350	cholelithiasis	0.822 (0.053)	0.812 (0.026)	0.813 (0.012)	0.893 (0.002)	0.922 (0.002)
C0008767	Scar	0.806 (0.052)	0.859 (0.027)	0.852 (0.017)	0.911 (0.002)	0.933 (0.001)
C0009088	cluster headache	0.903 (0.047)	0.845 (0.056)	0.860 (0.033)	0.927 (0.006)	0.943 (0.005)
C0009144	coated tongue	0.827 (0.061)	0.800 (0.063)	0.810 (0.037)	0.888 (0.006)	0.905 (0.006)
C0009193	coccydynia	0.871 (0.089)	0.706 (0.116)	0.756 (0.056)	0.907 (0.007)	0.916 (0.009)
C0009241	cognitive disorder	0.787 (0.033)	0.853 (0.015)	0.846 (0.008)	0.902 (0.003)	0.925 (0.002)
C0009319	colitis	0.798 (0.054)	0.847 (0.018)	0.840 (0.007)	0.899 (0.003)	0.926 (0.002)
C0009324	chronic ulcerative colitis	0.766 (0.042)	0.803 (0.031)	0.799 (0.015)	0.870 (0.003)	0.897 (0.003)
C0009326	Collagen disease	0.843 (0.063)	0.760 (0.111)	0.798 (0.049)	0.907 (0.006)	0.918 (0.008)
C0009375	colon neoplasm	0.811 (0.049)	0.838 (0.034)	0.837 (0.026)	0.902 (0.010)	0.914 (0.011)
C0009376	colonic polyp	0.799 (0.061)	0.846 (0.023)	0.832 (0.012)	0.902 (0.003)	0.929 (0.002)
C0009410	colostomy	0.796 (0.046)	0.733 (0.031)	0.742 (0.015)	0.848 (0.007)	0.895 (0.004)
C0009421	coma	0.759 (0.088)	0.831 (0.034)	0.823 (0.016)	0.886 (0.003)	0.914 (0.002)
C0009676	confusion	0.676 (0.282)	0.842 (0.070)	0.822 (0.017)	0.882 (0.002)	0.914 (0.001)
C0009763	conjunctivitis	0.800 (0.035)	0.813 (0.024)	0.803 (0.014)	0.885 (0.003)	0.914 (0.002)
C0009782	connective tissue disease	0.845 (0.052)	0.801 (0.043)	0.808 (0.025)	0.889 (0.007)	0.917 (0.006)
C0009806	constipated	0.779 (0.072)	0.841 (0.033)	0.835 (0.017)	0.895 (0.003)	0.922 (0.002)
C0009917	contracture	0.764 (0.027)	0.809 (0.010)	0.814 (0.009)	0.885 (0.004)	0.900 (0.005)
C0009938	bruise	0.777 (0.045)	0.828 (0.024)	0.821 (0.012)	0.888 (0.002)	0.915 (0.001)
C0009946	conversion disorder	0.805 (0.032)	0.865 (0.016)	0.853 (0.011)	0.918 (0.004)	0.934 (0.003)
C0010032	corneal abrasion	0.812 (0.071)	0.757 (0.016)	0.747 (0.008)	0.852 (0.006)	0.902 (0.007)
C0010034	corneal disorder	0.676 (0.259)	0.836 (0.079)	0.804 (0.025)	0.884 (0.007)	0.912 (0.005)
C0010043	corneal ulcer	0.799 (0.047)	0.699 (0.045)	0.722 (0.019)	0.844 (0.007)	0.873 (0.007)
C0010054	arteriosclerotic heart disease	0.799 (0.070)	0.830 (0.034)	0.823 (0.017)	0.894 (0.002)	0.922 (0.002)
C0010055	coronary artery bypass graft	0.768 (0.044)	0.818 (0.023)	0.810 (0.013)	0.875 (0.004)	0.898 (0.004)
C0010200	Cough	0.723 (0.253)	0.846 (0.056)	0.832 (0.023)	0.895 (0.002)	0.924 (0.001)
C0010414	cryptococcosis	0.779 (0.050)	0.814 (0.023)	0.789 (0.014)	0.874 (0.004)	0.912 (0.005)
C0010692	Bladder inflammation	0.761 (0.111)	0.830 (0.051)	0.823 (0.025)	0.891 (0.002)	0.916 (0.001)
C0010709	cyst	0.827 (0.047)	0.839 (0.026)	0.836 (0.015)	0.908 (0.003)	0.932 (0.002)
C0010823	CMV infection	0.808 (0.078)	0.823 (0.035)	0.823 (0.016)	0.898 (0.004)	0.924 (0.003)
C0011053	deafness	0.792 (0.064)	0.828 (0.026)	0.828 (0.012)	0.896 (0.001)	0.916 (0.002)
C0011124	Decreased Libido	0.809 (0.029)	0.854 (0.016)	0.846 (0.010)	0.902 (0.003)	0.927 (0.003)
C0011127	decubitus ulcer	0.833 (0.033)	0.836 (0.017)	0.835 (0.009)	0.912 (0.003)	0.934 (0.002)
C0011168	deglutition disorder	0.715 (0.256)	0.861 (0.055)	0.856 (0.052)	0.902 (0.003)	0.927 (0.002)
C0011175	dehydration	0.641 (0.336)	0.851 (0.079)	0.785 (0.068)	0.886 (0.002)	0.916 (0.001)
C0011206	acute brain syndrome	0.732 (0.049)	0.844 (0.020)	0.831 (0.010)	0.888 (0.003)	0.912 (0.002)
C0011334	dental caries	0.814 (0.044)	0.810 (0.015)	0.813 (0.005)	0.889 (0.003)	0.918 (0.002)
C0011603	dermatitides	0.801 (0.049)	0.788 (0.033)	0.787 (0.016)	0.875 (0.002)	0.907 (0.001)
C0011606	dermatitis exfoliative	0.763 (0.034)	0.783 (0.023)	0.768 (0.012)	0.852 (0.003)	0.892 (0.004)
C0011609	dermatitis medicamentosa	0.728 (0.057)	0.794 (0.026)	0.771 (0.011)	0.852 (0.004)	0.892 (0.003)
C0011615	allergic dermatitis	0.725 (0.255)	0.809 (0.071)	0.783 (0.038)	0.869 (0.005)	0.903 (0.003)
C0011616	contact dermatitis	0.834 (0.024)	0.864 (0.011)	0.861 (0.008)	0.919 (0.002)	0.937 (0.002)
C0011630	Cutaneous mycosis	0.816 (0.056)	0.783 (0.054)	0.798 (0.031)	0.887 (0.007)	0.908 (0.005)
C0011633	dermatomyositis	0.840 (0.090)	0.713 (0.054)	0.742 (0.019)	0.844 (0.004)	0.892 (0.002)
C0011848	diabetes insipidus	0.809 (0.045)	0.772 (0.043)	0.782 (0.024)	0.858 (0.006)	0.889 (0.005)
C0011849	Diabetes	0.764 (0.127)	0.844 (0.039)	0.833 (0.017)	0.899 (0.003)	0.926 (0.001)
C0011854	insulin dependent diabetes mellitus	0.811 (0.050)	0.875 (0.018)	0.865 (0.010)	0.930 (0.002)	0.947 (0.002)
C0011860	Mod	0.823 (0.041)	0.851 (0.018)	0.840 (0.011)	0.914 (0.002)	0.939 (0.002)
C0011880	diabetic acidosis	0.791 (0.060)	0.834 (0.024)	0.825 (0.012)	0.893 (0.003)	0.920 (0.002)
C0011881	Diabetic Nephropathy	0.770 (0.068)	0.864 (0.013)	0.837 (0.007)	0.909 (0.004)	0.936 (0.003)
C0011882	Diabetic neuropathy	0.809 (0.058)	0.865 (0.025)	0.849 (0.015)	0.918 (0.002)	0.942 (0.001)
C0011884	Diabetic Retinopathy	0.791 (0.035)	0.840 (0.020)	0.826 (0.014)	0.895 (0.005)	0.920 (0.004)
C0011991	diarrhea	0.770 (0.112)	0.814 (0.048)	0.813 (0.018)	0.878 (0.005)	0.913 (0.002)
C0012569	Diplopia	0.831 (0.034)	0.828 (0.026)	0.828 (0.015)	0.907 (0.002)	0.929 (0.001)
C0012691	dislocation	0.797 (0.046)	0.834 (0.028)	0.833 (0.016)	0.890 (0.003)	0.910 (0.003)
C0012813	diverticulitis	0.799 (0.087)	0.815 (0.036)	0.808 (0.016)	0.889 (0.003)	0.919 (0.002)
C0012833	dizziness	0.633 (0.310)	0.856 (0.070)	0.805 (0.033)	0.882 (0.004)	0.916 (0.002)
C0013144	drowsiness	0.701 (0.176)	0.835 (0.056)	0.814 (0.019)	0.879 (0.002)	0.910 (0.001)
C0013146	abuse	0.786 (0.126)	0.863 (0.044)	0.865 (0.023)	0.913 (0.007)	0.930 (0.005)
C0013182	Drug hypersensitivity	0.780 (0.065)	0.823 (0.032)	0.819 (0.015)	0.889 (0.002)	0.913 (0.001)
C0013221	drug toxicity NOS	0.709 (0.255)	0.804 (0.076)	0.771 (0.049)	0.864 (0.004)	0.901 (0.002)
C0013274	patent ductus arteriosis	0.797 (0.095)	0.747 (0.086)	0.771 (0.039)	0.858 (0.008)	0.882 (0.009)
C0013295	duodenal ulcer	0.794 (0.054)	0.782 (0.038)	0.792 (0.019)	0.873 (0.003)	0.899 (0.003)
C0013298	duodenitis	0.800 (0.047)	0.813 (0.027)	0.806 (0.014)	0.892 (0.003)	0.919 (0.002)
C0013362	dysarthria	0.793 (0.029)	0.817 (0.014)	0.815 (0.007)	0.887 (0.002)	0.916 (0.001)
C0013384	abnormal movements	0.794 (0.041)	0.833 (0.020)	0.828 (0.010)	0.893 (0.003)	0.919 (0.002)
C0013390	dysmenorrhea	0.734 (0.264)	0.774 (0.093)	0.772 (0.030)	0.872 (0.008)	0.898 (0.007)
C0013395	dyspepsia	0.800 (0.068)	0.830 (0.025)	0.828 (0.010)	0.893 (0.004)	0.922 (0.002)
C0013404	Difficulty breathing	0.465 (0.403)	0.898 (0.091)	0.815 (0.093)	0.886 (0.003)	0.920 (0.001)
C0013405	Dyspnoea paroxysmal nocturnal	0.871 (0.070)	0.768 (0.061)	0.785 (0.033)	0.895 (0.003)	0.923 (0.002)
C0013428	dysuria	0.769 (0.097)	0.845 (0.046)	0.836 (0.023)	0.899 (0.003)	0.924 (0.002)
C0013456	ear ache	0.834 (0.025)	0.859 (0.018)	0.854 (0.013)	0.925 (0.001)	0.943 (0.001)
C0013473	eating disorder	0.793 (0.044)	0.835 (0.026)	0.827 (0.015)	0.893 (0.004)	0.921 (0.003)
C0013491	ecchymoses	0.737 (0.063)	0.820 (0.036)	0.802 (0.020)	0.869 (0.003)	0.899 (0.002)
C0013595	eczema	0.801 (0.030)	0.833 (0.023)	0.828 (0.015)	0.906 (0.002)	0.922 (0.002)
C0013604	edema	0.700 (0.251)	0.810 (0.075)	0.786 (0.024)	0.866 (0.002)	0.902 (0.001)
C0013922	embolism	0.816 (0.035)	0.782 (0.029)	0.782 (0.016)	0.880 (0.005)	0.907 (0.004)
C0014009	empyema	0.816 (0.035)	0.790 (0.022)	0.787 (0.013)	0.884 (0.004)	0.915 (0.002)
C0014038	encephalitis	0.790 (0.075)	0.793 (0.043)	0.803 (0.021)	0.875 (0.006)	0.897 (0.006)
C0014118	endocarditis	0.762 (0.086)	0.827 (0.035)	0.825 (0.015)	0.886 (0.003)	0.911 (0.002)
C0014130	endocrine disorder	0.745 (0.038)	0.825 (0.021)	0.803 (0.012)	0.881 (0.004)	0.908 (0.003)
C0014175	endometriosis	0.813 (0.080)	0.724 (0.039)	0.750 (0.018)	0.825 (0.012)	0.871 (0.011)
C0014335	enteritis	0.789 (0.049)	0.823 (0.014)	0.818 (0.008)	0.892 (0.007)	0.916 (0.004)
C0014356	enterocolitis	0.841 (0.048)	0.810 (0.029)	0.811 (0.018)	0.906 (0.006)	0.930 (0.004)
C0014394	Enuresis	0.800 (0.030)	0.833 (0.018)	0.825 (0.013)	0.897 (0.006)	0.925 (0.004)
C0014457	Eosinophil Count Increased	0.748 (0.030)	0.794 (0.014)	0.787 (0.007)	0.854 (0.003)	0.892 (0.002)
C0014488	epicondylitis	0.788 (0.060)	0.924 (0.028)	0.918 (0.026)	0.949 (0.004)	0.956 (0.004)
C0014518	Lyell	0.766 (0.086)	0.813 (0.045)	0.799 (0.023)	0.882 (0.002)	0.911 (0.002)
C0014534	epididymitis	0.838 (0.183)	0.829 (0.074)	0.838 (0.047)	0.929 (0.009)	0.943 (0.005)
C0014544	epilepsy	0.674 (0.078)	0.805 (0.030)	0.776 (0.009)	0.843 (0.002)	0.885 (0.001)
C0014549	Convulsions Grand Mal	0.742 (0.024)	0.769 (0.012)	0.762 (0.006)	0.840 (0.003)	0.883 (0.002)
C0014553	petit mal	0.766 (0.032)	0.820 (0.018)	0.809 (0.010)	0.865 (0.003)	0.896 (0.002)
C0014591	epistaxis	0.762 (0.047)	0.801 (0.026)	0.800 (0.011)	0.868 (0.003)	0.897 (0.002)
C0014724	belching	0.819 (0.049)	0.849 (0.025)	0.835 (0.015)	0.913 (0.002)	0.936 (0.001)
C0014733	erysipelas	0.771 (0.045)	0.784 (0.022)	0.772 (0.016)	0.872 (0.008)	0.896 (0.006)
C0014742	erythema multiforme	0.764 (0.080)	0.824 (0.038)	0.810 (0.022)	0.875 (0.004)	0.904 (0.004)
C0014863	esophageal spasm	0.790 (0.051)	0.793 (0.020)	0.783 (0.007)	0.872 (0.004)	0.907 (0.003)
C0014866	esophageal stenosis	0.834 (0.061)	0.861 (0.020)	0.846 (0.013)	0.920 (0.002)	0.941 (0.002)
C0014868	esophagitis	0.770 (0.072)	0.826 (0.030)	0.816 (0.014)	0.891 (0.002)	0.920 (0.002)
C0014869	reflux esophagitis	0.825 (0.037)	0.810 (0.024)	0.799 (0.014)	0.902 (0.003)	0.930 (0.002)
C0015230	eruption	0.655 (0.245)	0.840 (0.066)	0.778 (0.099)	0.873 (0.005)	0.907 (0.003)
C0015256	Excoriation	0.816 (0.018)	0.845 (0.010)	0.838 (0.006)	0.911 (0.002)	0.930 (0.002)
C0015300	exophthalmos	0.900 (0.047)	0.656 (0.079)	0.722 (0.036)	0.861 (0.005)	0.883 (0.004)
C0015403	eye infection	0.857 (0.027)	0.849 (0.017)	0.835 (0.012)	0.919 (0.004)	0.940 (0.003)
C0015408	eye injury	0.746 (0.065)	0.836 (0.032)	0.816 (0.018)	0.887 (0.007)	0.907 (0.008)
C0015423	eyelid diseases	0.783 (0.031)	0.820 (0.013)	0.805 (0.006)	0.893 (0.005)	0.916 (0.006)
C0015468	face pain	0.861 (0.030)	0.817 (0.018)	0.814 (0.011)	0.903 (0.002)	0.932 (0.002)
C0015469	facial palsy	0.758 (0.064)	0.813 (0.043)	0.798 (0.023)	0.875 (0.002)	0.904 (0.002)
C0015544	failure to thrive	0.803 (0.061)	0.795 (0.027)	0.802 (0.011)	0.868 (0.004)	0.894 (0.003)
C0015645	fasciitis	0.904 (0.031)	0.750 (0.083)	0.778 (0.049)	0.909 (0.009)	0.924 (0.009)
C0015672	Fatigue	0.680 (0.360)	0.841 (0.088)	0.808 (0.037)	0.892 (0.005)	0.923 (0.002)
C0015695	fatty liver	0.819 (0.046)	0.838 (0.023)	0.833 (0.012)	0.905 (0.002)	0.930 (0.001)
C0015732	faecal incontinence	0.841 (0.036)	0.792 (0.026)	0.802 (0.014)	0.893 (0.002)	0.919 (0.002)
C0015802	femur fracture	0.786 (0.051)	0.816 (0.030)	0.814 (0.016)	0.892 (0.003)	0.913 (0.002)
C0015806	femoral neck fracture	0.793 (0.039)	0.842 (0.024)	0.839 (0.015)	0.888 (0.004)	0.905 (0.005)
C0015967	body temperature increased	0.617 (0.323)	0.839 (0.085)	0.773 (0.050)	0.864 (0.004)	0.904 (0.002)
C0016034	breast dysplasia	0.827 (0.047)	0.779 (0.015)	0.783 (0.007)	0.891 (0.003)	0.919 (0.002)
C0016053	fibromyalgia	0.817 (0.050)	0.871 (0.019)	0.861 (0.010)	0.925 (0.004)	0.945 (0.002)
C0016059	fib	0.795 (0.058)	0.793 (0.027)	0.795 (0.010)	0.880 (0.004)	0.908 (0.003)
C0016167	anal fissure	0.813 (0.050)	0.822 (0.028)	0.813 (0.016)	0.907 (0.003)	0.927 (0.002)
C0016169	fistula	0.744 (0.077)	0.854 (0.018)	0.835 (0.006)	0.897 (0.002)	0.926 (0.001)
C0016199	flank pain	0.817 (0.021)	0.818 (0.014)	0.817 (0.008)	0.895 (0.002)	0.918 (0.002)
C0016204	flatulence	0.823 (0.052)	0.807 (0.027)	0.807 (0.013)	0.890 (0.003)	0.920 (0.002)
C0016242	floaters	0.767 (0.037)	0.833 (0.019)	0.827 (0.010)	0.889 (0.003)	0.910 (0.003)
C0016382	facial flushing	0.778 (0.035)	0.808 (0.021)	0.805 (0.011)	0.878 (0.003)	0.909 (0.002)
C0016412	folate deficiency	0.816 (0.054)	0.844 (0.051)	0.835 (0.038)	0.885 (0.011)	0.913 (0.009)
C0016436	folliculitis	0.825 (0.037)	0.790 (0.029)	0.791 (0.016)	0.899 (0.003)	0.920 (0.002)
C0016479	food poisoning	0.808 (0.036)	0.791 (0.049)	0.780 (0.034)	0.892 (0.005)	0.905 (0.007)
C0016658	bone fracture	0.794 (0.036)	0.802 (0.017)	0.790 (0.008)	0.870 (0.003)	0.906 (0.002)
C0016663	Bone Fracture Spontaneous	0.823 (0.064)	0.845 (0.031)	0.849 (0.017)	0.911 (0.005)	0.930 (0.003)
C0016665	fracture nonunion	0.863 (0.054)	0.783 (0.074)	0.801 (0.045)	0.908 (0.007)	0.921 (0.006)
C0016807	intestinal functional disorder	0.782 (0.064)	0.808 (0.023)	0.787 (0.010)	0.881 (0.005)	0.910 (0.003)
C0016977	gall bladder	0.802 (0.038)	0.836 (0.022)	0.829 (0.013)	0.904 (0.002)	0.927 (0.001)
C0017086	gangrene	0.803 (0.046)	0.759 (0.035)	0.768 (0.016)	0.859 (0.004)	0.892 (0.003)
C0017152	gastric inflammation	0.831 (0.027)	0.819 (0.015)	0.821 (0.008)	0.898 (0.003)	0.924 (0.002)
C0017160	gastroenteritis	0.777 (0.052)	0.858 (0.028)	0.846 (0.017)	0.911 (0.003)	0.927 (0.002)
C0017168	acid reflux	0.812 (0.092)	0.853 (0.040)	0.845 (0.023)	0.919 (0.001)	0.941 (0.001)
C0017181	gastrointestinal bleed	0.793 (0.062)	0.806 (0.035)	0.810 (0.016)	0.878 (0.002)	0.908 (0.002)
C0017565	Bleeding gums	0.798 (0.069)	0.830 (0.032)	0.825 (0.017)	0.896 (0.003)	0.920 (0.002)
C0017574	gingivitis	0.759 (0.069)	0.875 (0.021)	0.858 (0.010)	0.922 (0.002)	0.941 (0.001)
C0017601	glaucoma	0.836 (0.027)	0.801 (0.020)	0.811 (0.010)	0.893 (0.003)	0.919 (0.002)
C0017658	glomerulonephritis	0.830 (0.047)	0.846 (0.033)	0.844 (0.023)	0.915 (0.005)	0.934 (0.004)
C0017672	glossodynia	0.763 (0.058)	0.835 (0.021)	0.818 (0.010)	0.874 (0.004)	0.908 (0.003)
C0017675	Glossitis	0.823 (0.028)	0.806 (0.028)	0.808 (0.018)	0.891 (0.005)	0.912 (0.004)
C0017979	glucosuria	0.792 (0.064)	0.799 (0.029)	0.784 (0.013)	0.869 (0.004)	0.911 (0.002)
C0018021	goiter	0.804 (0.051)	0.846 (0.024)	0.838 (0.014)	0.904 (0.004)	0.928 (0.003)
C0018099	gout	0.811 (0.040)	0.775 (0.019)	0.782 (0.007)	0.874 (0.003)	0.906 (0.002)
C0018188	granuloma	0.875 (0.037)	0.764 (0.026)	0.789 (0.012)	0.880 (0.002)	0.913 (0.002)
C0018418	gynaecomastia	0.810 (0.052)	0.803 (0.047)	0.804 (0.025)	0.899 (0.003)	0.919 (0.003)
C0018500	hair disease	0.863 (0.034)	0.795 (0.043)	0.793 (0.027)	0.881 (0.005)	0.914 (0.005)
C0018520	bad breath	0.819 (0.048)	0.839 (0.028)	0.834 (0.018)	0.916 (0.008)	0.929 (0.006)
C0018524	Hallucination	0.741 (0.099)	0.813 (0.041)	0.802 (0.016)	0.874 (0.003)	0.907 (0.002)
C0018621	hay fever	0.824 (0.033)	0.816 (0.023)	0.828 (0.013)	0.892 (0.003)	0.920 (0.002)
C0018674	head injury	0.766 (0.034)	0.830 (0.015)	0.818 (0.008)	0.891 (0.002)	0.916 (0.001)
C0018681	Head ache	0.787 (0.046)	0.831 (0.022)	0.827 (0.011)	0.893 (0.003)	0.921 (0.002)
C0018784	Deafness neurosensory	0.794 (0.026)	0.795 (0.030)	0.797 (0.019)	0.880 (0.005)	0.900 (0.006)
C0018790	asystole	0.699 (0.089)	0.834 (0.029)	0.811 (0.009)	0.872 (0.004)	0.905 (0.002)
C0018799	cardiac disease	0.763 (0.061)	0.822 (0.027)	0.807 (0.011)	0.879 (0.003)	0.911 (0.002)
C0018800	cardiac enlargement	0.797 (0.032)	0.833 (0.018)	0.828 (0.010)	0.897 (0.002)	0.923 (0.001)
C0018801	cardiac failure	0.769 (0.081)	0.798 (0.042)	0.795 (0.019)	0.871 (0.003)	0.903 (0.002)
C0018802	Cardiac decompensation	0.815 (0.058)	0.825 (0.032)	0.828 (0.016)	0.898 (0.002)	0.924 (0.001)
C0018808	cardiac murmur	0.791 (0.049)	0.819 (0.029)	0.812 (0.015)	0.894 (0.002)	0.922 (0.001)
C0018817	atrial septal defect	0.840 (0.065)	0.789 (0.074)	0.801 (0.047)	0.904 (0.004)	0.912 (0.004)
C0018818	ventricular septal defect	0.753 (0.047)	0.817 (0.032)	0.818 (0.018)	0.879 (0.008)	0.890 (0.008)
C0018824	cardiac valvulopathy	0.811 (0.072)	0.823 (0.034)	0.826 (0.016)	0.900 (0.003)	0.925 (0.002)
C0018916	haemangioma	0.789 (0.042)	0.794 (0.028)	0.795 (0.014)	0.861 (0.006)	0.893 (0.003)
C0018924	haemarthrosis	0.794 (0.039)	0.865 (0.029)	0.854 (0.023)	0.911 (0.004)	0.923 (0.005)
C0018926	haematemesis	0.784 (0.036)	0.786 (0.021)	0.785 (0.009)	0.870 (0.003)	0.901 (0.002)
C0018932	haematochezia	0.802 (0.044)	0.812 (0.021)	0.809 (0.009)	0.888 (0.002)	0.918 (0.001)
C0018939	Blood disorder	0.697 (0.247)	0.849 (0.054)	0.827 (0.002)	0.884 (0.002)	0.909 (0.002)
C0018944	haematoma	0.733 (0.258)	0.808 (0.068)	0.812 (0.066)	0.870 (0.003)	0.906 (0.002)
C0018946	hematoma subdural	0.805 (0.037)	0.783 (0.027)	0.787 (0.013)	0.874 (0.004)	0.902 (0.003)
C0018965	blood in urine	0.801 (0.056)	0.804 (0.031)	0.809 (0.015)	0.885 (0.002)	0.910 (0.002)
C0018989	hemiparesis	0.802 (0.035)	0.802 (0.023)	0.798 (0.012)	0.881 (0.003)	0.909 (0.001)
C0018991	hemiplegia	0.779 (0.051)	0.817 (0.047)	0.810 (0.029)	0.888 (0.003)	0.908 (0.002)
C0019079	coughing blood	0.811 (0.047)	0.840 (0.031)	0.837 (0.018)	0.908 (0.002)	0.928 (0.001)
C0019080	Bleeding	0.685 (0.245)	0.805 (0.077)	0.784 (0.015)	0.863 (0.004)	0.897 (0.001)
C0019112	haemorrhoids	0.817 (0.044)	0.856 (0.023)	0.851 (0.014)	0.913 (0.003)	0.934 (0.002)
C0019151	hepatic encephalopathy	0.816 (0.022)	0.834 (0.016)	0.830 (0.010)	0.895 (0.004)	0.923 (0.002)
C0019158	hepatitis	0.786 (0.068)	0.795 (0.030)	0.792 (0.011)	0.877 (0.002)	0.910 (0.002)
C0019159	Hepatitis A	0.795 (0.060)	0.775 (0.049)	0.781 (0.029)	0.883 (0.007)	0.895 (0.006)
C0019163	hepatitis B	0.800 (0.067)	0.754 (0.024)	0.765 (0.009)	0.837 (0.005)	0.885 (0.004)
C0019189	chronic hepatitis	0.872 (0.066)	0.801 (0.031)	0.795 (0.016)	0.903 (0.006)	0.934 (0.004)
C0019193	hepatitis toxic	0.823 (0.044)	0.811 (0.023)	0.816 (0.012)	0.904 (0.004)	0.925 (0.003)
C0019196	Hepatitis C	0.795 (0.062)	0.813 (0.035)	0.806 (0.021)	0.890 (0.005)	0.913 (0.004)
C0019209	enlarged liver	0.790 (0.034)	0.826 (0.017)	0.818 (0.009)	0.889 (0.003)	0.917 (0.002)
C0019212	hepatorenal syndrome	0.744 (0.039)	0.806 (0.032)	0.799 (0.021)	0.877 (0.005)	0.902 (0.004)
C0019270	hernia	0.797 (0.046)	0.865 (0.009)	0.848 (0.004)	0.915 (0.003)	0.940 (0.002)
C0019284	diaphragmatic hernia	0.823 (0.047)	0.830 (0.026)	0.808 (0.018)	0.895 (0.007)	0.925 (0.004)
C0019291	hernia hiatal	0.807 (0.064)	0.825 (0.029)	0.823 (0.013)	0.897 (0.002)	0.925 (0.001)
C0019294	Hernia Inguinal	0.833 (0.037)	0.816 (0.021)	0.830 (0.012)	0.911 (0.003)	0.924 (0.002)
C0019322	umbilical hernia	0.785 (0.021)	0.821 (0.018)	0.814 (0.012)	0.885 (0.004)	0.903 (0.004)
C0019348	herpes simplex	0.826 (0.039)	0.824 (0.024)	0.826 (0.015)	0.906 (0.002)	0.926 (0.002)
C0019360	herpes zoster	0.790 (0.049)	0.838 (0.020)	0.834 (0.009)	0.893 (0.004)	0.918 (0.002)
C0019521	hiccough	0.774 (0.044)	0.825 (0.024)	0.808 (0.013)	0.885 (0.004)	0.908 (0.002)
C0019557	hip fracture	0.766 (0.058)	0.827 (0.024)	0.815 (0.011)	0.876 (0.004)	0.907 (0.003)
C0019572	hirsuitism	0.855 (0.160)	0.724 (0.154)	0.786 (0.074)	0.903 (0.006)	0.914 (0.005)
C0019655	histoplasmosis	0.861 (0.063)	0.799 (0.054)	0.805 (0.030)	0.913 (0.007)	0.934 (0.005)
C0019693	HIV disease	0.767 (0.127)	0.828 (0.086)	0.817 (0.047)	0.891 (0.013)	0.922 (0.012)
C0019825	Hoarseness	0.831 (0.211)	0.855 (0.048)	0.849 (0.029)	0.937 (0.004)	0.955 (0.003)
C0019917	hordeolum	0.769 (0.095)	0.701 (0.056)	0.716 (0.015)	0.804 (0.009)	0.855 (0.006)
C0020040	hot flash	0.780 (0.039)	0.843 (0.017)	0.837 (0.009)	0.901 (0.004)	0.926 (0.002)
C0020162	humerus fracture	0.812 (0.044)	0.766 (0.027)	0.776 (0.012)	0.863 (0.004)	0.894 (0.004)
C0020255	hydrocephalus	0.773 (0.046)	0.773 (0.031)	0.774 (0.016)	0.853 (0.004)	0.887 (0.003)
C0020258	normal pressure hydrocephalus	0.812 (0.079)	0.731 (0.067)	0.754 (0.029)	0.860 (0.007)	0.892 (0.005)
C0020295	hydronephrosis	0.816 (0.043)	0.822 (0.022)	0.817 (0.012)	0.901 (0.003)	0.924 (0.002)
C0020433	Bilirubinaemia	0.788 (0.074)	0.824 (0.029)	0.821 (0.012)	0.890 (0.004)	0.917 (0.002)
C0020437	Blood Calcium Increased	0.793 (0.035)	0.825 (0.016)	0.820 (0.009)	0.895 (0.003)	0.920 (0.002)
C0020440	Hypercapnia	0.791 (0.066)	0.825 (0.024)	0.820 (0.009)	0.883 (0.004)	0.914 (0.003)
C0020443	elevated cholesterol	0.756 (0.090)	0.863 (0.028)	0.846 (0.014)	0.905 (0.003)	0.932 (0.002)
C0020453	hyperaesthesia	0.778 (0.043)	0.843 (0.022)	0.828 (0.012)	0.899 (0.003)	0.927 (0.003)
C0020456	hyperglycaemia	0.569 (0.398)	0.869 (0.096)	0.844 (0.063)	0.887 (0.003)	0.918 (0.002)
C0020458	hyperhidrosis	0.630 (0.333)	0.862 (0.074)	0.829 (0.072)	0.889 (0.003)	0.917 (0.001)
C0020461	Excess potassium	0.761 (0.070)	0.830 (0.031)	0.820 (0.014)	0.885 (0.003)	0.915 (0.002)
C0020473	hyperlipaemia	0.777 (0.050)	0.861 (0.020)	0.845 (0.011)	0.911 (0.003)	0.934 (0.002)
C0020488	hypernatraemia	0.842 (0.061)	0.825 (0.028)	0.828 (0.013)	0.900 (0.003)	0.929 (0.002)
C0020490	hypermetropia	0.848 (0.048)	0.922 (0.019)	0.924 (0.014)	0.957 (0.004)	0.964 (0.003)
C0020502	hyperparathyroidism	0.802 (0.043)	0.780 (0.028)	0.777 (0.015)	0.871 (0.005)	0.895 (0.005)
C0020505	hyperalimentation	0.707 (0.248)	0.882 (0.039)	0.804 (0.166)	0.910 (0.026)	0.936 (0.013)
C0020514	Hyperprolactinaemia	0.795 (0.079)	0.866 (0.038)	0.838 (0.027)	0.907 (0.011)	0.929 (0.014)
C0020517	allergies	0.738 (0.081)	0.800 (0.038)	0.787 (0.015)	0.860 (0.003)	0.897 (0.002)
C0020538	High blood pressure	0.759 (0.083)	0.826 (0.030)	0.815 (0.011)	0.882 (0.004)	0.915 (0.002)
C0020540	malignant hypertension	0.824 (0.049)	0.803 (0.042)	0.803 (0.027)	0.899 (0.003)	0.913 (0.003)
C0020541	portal hypertension	0.827 (0.062)	0.823 (0.028)	0.819 (0.015)	0.911 (0.005)	0.934 (0.003)
C0020542	pulmonary hypertension	0.815 (0.047)	0.828 (0.025)	0.827 (0.013)	0.901 (0.004)	0.925 (0.002)
C0020550	hyperthyroidism	0.774 (0.044)	0.808 (0.023)	0.795 (0.011)	0.885 (0.002)	0.909 (0.002)
C0020557	elevated triglycerides	0.781 (0.041)	0.849 (0.015)	0.827 (0.007)	0.901 (0.003)	0.929 (0.002)
C0020565	breast enlargement	0.782 (0.062)	0.836 (0.038)	0.828 (0.027)	0.907 (0.004)	0.929 (0.005)
C0020598	Blood calcium decreased	0.744 (0.178)	0.851 (0.047)	0.838 (0.021)	0.901 (0.003)	0.925 (0.001)
C0020615	hypoglycaemia	0.637 (0.314)	0.848 (0.082)	0.791 (0.069)	0.882 (0.002)	0.914 (0.001)
C0020619	hypogonadism	0.818 (0.050)	0.837 (0.041)	0.828 (0.031)	0.924 (0.007)	0.940 (0.006)
C0020621	hypokalaemia	0.806 (0.055)	0.827 (0.029)	0.825 (0.015)	0.897 (0.003)	0.921 (0.002)
C0020625	blood sodium decreased	0.683 (0.270)	0.814 (0.081)	0.771 (0.063)	0.869 (0.003)	0.903 (0.002)
C0020649	arterial pressure NOS decreased	0.555 (0.393)	0.863 (0.097)	0.778 (0.075)	0.880 (0.003)	0.915 (0.002)
C0020651	Hypotension Orthostatic	0.821 (0.046)	0.817 (0.028)	0.823 (0.015)	0.892 (0.002)	0.917 (0.001)
C0020672	decreased body temperature	0.714 (0.081)	0.815 (0.036)	0.797 (0.014)	0.862 (0.004)	0.895 (0.003)
C0020676	hypothyroid	0.773 (0.043)	0.827 (0.023)	0.812 (0.012)	0.894 (0.002)	0.920 (0.001)
C0021092	cerumen impaction	0.853 (0.070)	0.786 (0.032)	0.793 (0.014)	0.902 (0.007)	0.926 (0.005)
C0021099	impetigo	0.710 (0.148)	0.722 (0.107)	0.727 (0.049)	0.808 (0.018)	0.847 (0.017)
C0021141	ADH inappropriate	0.732 (0.043)	0.781 (0.025)	0.767 (0.011)	0.837 (0.004)	0.874 (0.003)
C0021311	infection	0.742 (0.154)	0.837 (0.045)	0.824 (0.016)	0.890 (0.002)	0.918 (0.001)
C0021345	infectious mononucleosis	0.798 (0.084)	0.820 (0.045)	0.811 (0.027)	0.897 (0.004)	0.925 (0.003)
C0021390	inflammatory bowel disease	0.814 (0.046)	0.804 (0.031)	0.804 (0.019)	0.889 (0.004)	0.911 (0.004)
C0021400	flu	0.791 (0.046)	0.825 (0.020)	0.816 (0.009)	0.887 (0.004)	0.919 (0.002)
C0021845	intestinal perforation	0.758 (0.058)	0.824 (0.028)	0.809 (0.013)	0.886 (0.002)	0.918 (0.002)
C0022104	Colon Spastic	0.825 (0.052)	0.829 (0.023)	0.821 (0.012)	0.907 (0.003)	0.933 (0.002)
C0022116	ischaemia	0.795 (0.058)	0.832 (0.031)	0.824 (0.016)	0.890 (0.002)	0.916 (0.002)
C0022346	icterus	0.766 (0.058)	0.778 (0.030)	0.781 (0.011)	0.859 (0.003)	0.894 (0.002)
C0022408	arthropathy	0.800 (0.042)	0.857 (0.020)	0.846 (0.012)	0.907 (0.001)	0.932 (0.001)
C0022568	keratitis	0.845 (0.035)	0.828 (0.027)	0.833 (0.019)	0.909 (0.006)	0.910 (0.007)
C0022575	keratitis sicca	0.831 (0.056)	0.829 (0.038)	0.821 (0.024)	0.894 (0.007)	0.926 (0.006)
C0022602	actinic keratosis	0.818 (0.034)	0.823 (0.020)	0.813 (0.012)	0.903 (0.004)	0.926 (0.003)
C0022603	seborrhoeic keratosis	0.846 (0.060)	0.834 (0.033)	0.831 (0.020)	0.916 (0.008)	0.938 (0.004)
C0022658	disorder Renal	0.671 (0.243)	0.854 (0.057)	0.823 (0.012)	0.887 (0.002)	0.913 (0.001)
C0022660	acute kidney failure	0.727 (0.268)	0.823 (0.069)	0.825 (0.063)	0.882 (0.004)	0.916 (0.003)
C0022661	Chronic Kidney Disease	0.827 (0.025)	0.806 (0.018)	0.811 (0.010)	0.888 (0.002)	0.915 (0.002)
C0022671	kidney transplant	0.775 (0.085)	0.860 (0.036)	0.855 (0.021)	0.914 (0.006)	0.931 (0.005)
C0022679	renal cyst	0.807 (0.035)	0.824 (0.019)	0.816 (0.011)	0.897 (0.004)	0.925 (0.003)
C0022893	labyrinthitis	0.776 (0.055)	0.799 (0.020)	0.783 (0.009)	0.864 (0.005)	0.902 (0.004)
C0023067	laryngitis	0.802 (0.087)	0.826 (0.038)	0.823 (0.018)	0.894 (0.002)	0.922 (0.001)
C0023211	bundle branch block left	0.726 (0.047)	0.845 (0.018)	0.814 (0.009)	0.883 (0.002)	0.915 (0.001)
C0023418	Leukaemia	0.769 (0.049)	0.815 (0.022)	0.813 (0.010)	0.883 (0.002)	0.910 (0.001)
C0023467	Acute myeloblastic leukemia	0.784 (0.077)	0.792 (0.043)	0.783 (0.020)	0.861 (0.005)	0.900 (0.004)
C0023518	leucocytosis	0.780 (0.039)	0.826 (0.023)	0.816 (0.014)	0.891 (0.002)	0.917 (0.001)
C0023524	multifocal leukoencephalopathy	0.785 (0.090)	0.730 (0.056)	0.755 (0.019)	0.847 (0.008)	0.879 (0.007)
C0023530	leucopenia	0.771 (0.077)	0.825 (0.028)	0.813 (0.011)	0.888 (0.004)	0.918 (0.002)
C0023646	lichen planus	0.856 (0.030)	0.860 (0.024)	0.851 (0.019)	0.915 (0.006)	0.931 (0.007)
C0023798	lipoma	0.797 (0.073)	0.824 (0.036)	0.819 (0.017)	0.894 (0.002)	0.920 (0.001)
C0023885	liver abscess	0.860 (0.030)	0.769 (0.022)	0.785 (0.011)	0.874 (0.009)	0.900 (0.008)
C0023890	cirrhosis	0.770 (0.047)	0.813 (0.019)	0.799 (0.009)	0.877 (0.003)	0.912 (0.002)
C0023895	disease of liver	0.747 (0.069)	0.798 (0.042)	0.791 (0.019)	0.862 (0.003)	0.897 (0.002)
C0023903	hepatic neoplasia	0.830 (0.029)	0.803 (0.017)	0.803 (0.011)	0.889 (0.006)	0.919 (0.004)
C0024050	lower GI bleeding	0.814 (0.046)	0.803 (0.027)	0.808 (0.014)	0.886 (0.003)	0.914 (0.003)
C0024103	Breast Lump	0.822 (0.026)	0.883 (0.008)	0.873 (0.006)	0.931 (0.003)	0.947 (0.003)
C0024110	lung abscess	0.854 (0.036)	0.782 (0.021)	0.783 (0.014)	0.897 (0.009)	0.924 (0.008)
C0024115	Disorder Lung	0.798 (0.083)	0.794 (0.039)	0.797 (0.019)	0.881 (0.003)	0.910 (0.002)
C0024117	chronic obstructive airway disease	0.812 (0.068)	0.825 (0.028)	0.824 (0.012)	0.894 (0.002)	0.922 (0.001)
C0024121	lung neoplasms	0.817 (0.030)	0.805 (0.022)	0.806 (0.012)	0.886 (0.002)	0.911 (0.002)
C0024141	disseminated lupus erythematosus	0.779 (0.081)	0.805 (0.029)	0.797 (0.010)	0.876 (0.002)	0.909 (0.002)
C0024198	Lyme Disease	0.708 (0.078)	0.817 (0.030)	0.787 (0.016)	0.860 (0.006)	0.890 (0.005)
C0024205	adenitis	0.793 (0.031)	0.788 (0.016)	0.774 (0.010)	0.873 (0.007)	0.908 (0.005)
C0024236	lymphedema	0.777 (0.059)	0.792 (0.033)	0.787 (0.016)	0.872 (0.004)	0.895 (0.004)
C0024282	lymphocytosis	0.861 (0.038)	0.812 (0.025)	0.814 (0.016)	0.892 (0.010)	0.928 (0.005)
C0024299	lymphoma	0.818 (0.058)	0.815 (0.025)	0.814 (0.011)	0.884 (0.004)	0.915 (0.003)
C0024312	Lymphocytes decreased	0.748 (0.087)	0.819 (0.040)	0.804 (0.019)	0.880 (0.005)	0.909 (0.003)
C0024437	macula lutea degeneration	0.775 (0.065)	0.841 (0.056)	0.840 (0.038)	0.895 (0.004)	0.910 (0.004)
C0024523	malabsorption	0.765 (0.066)	0.880 (0.023)	0.862 (0.015)	0.908 (0.005)	0.929 (0.004)
C0024586	carcinoid syndrome	0.723 (0.058)	0.835 (0.029)	0.825 (0.015)	0.870 (0.005)	0.895 (0.004)
C0024894	breast inflammation	0.831 (0.060)	0.869 (0.026)	0.872 (0.016)	0.918 (0.006)	0.934 (0.006)
C0024902	breast pain	0.843 (0.031)	0.823 (0.025)	0.834 (0.015)	0.904 (0.004)	0.926 (0.002)
C0025061	mediastinal disorder	0.819 (0.055)	0.839 (0.016)	0.822 (0.008)	0.925 (0.006)	0.947 (0.004)
C0025160	megacolon	0.871 (0.063)	0.784 (0.049)	0.795 (0.027)	0.892 (0.007)	0.927 (0.005)
C0025202	malignant melanoma	0.814 (0.042)	0.823 (0.028)	0.813 (0.017)	0.894 (0.003)	0.922 (0.002)
C0025222	black stools	0.808 (0.032)	0.770 (0.019)	0.782 (0.009)	0.863 (0.004)	0.899 (0.002)
C0025286	meningioma	0.867 (0.041)	0.823 (0.029)	0.835 (0.018)	0.914 (0.006)	0.932 (0.004)
C0025289	meningitides	0.808 (0.042)	0.765 (0.035)	0.784 (0.017)	0.865 (0.004)	0.890 (0.003)
C0025290	Aseptic meningitis	0.796 (0.064)	0.841 (0.030)	0.836 (0.015)	0.885 (0.004)	0.908 (0.005)
C0025297	Meningitis Viral	0.796 (0.106)	0.841 (0.065)	0.822 (0.045)	0.913 (0.006)	0.938 (0.004)
C0025322	premature menopause	0.709 (0.254)	0.864 (0.053)	0.822 (0.019)	0.913 (0.004)	0.936 (0.003)
C0025323	heavy menstrual period	0.819 (0.069)	0.860 (0.021)	0.849 (0.010)	0.915 (0.004)	0.934 (0.003)
C0025345	Menstrual Disorder	0.840 (0.071)	0.810 (0.031)	0.812 (0.015)	0.897 (0.006)	0.923 (0.006)
C0025637	methaemoglobinaemia	0.850 (0.112)	0.751 (0.116)	0.766 (0.066)	0.893 (0.006)	0.922 (0.005)
C0025874	Breakthrough bleeding	0.750 (0.031)	0.860 (0.016)	0.839 (0.011)	0.892 (0.002)	0.918 (0.002)
C0026265	mitral valve disease NOS	0.832 (0.038)	0.833 (0.022)	0.827 (0.014)	0.905 (0.004)	0.926 (0.003)
C0026267	mitral valve prolapse	0.789 (0.009)	0.841 (0.010)	0.834 (0.009)	0.910 (0.003)	0.929 (0.003)
C0026650	movement disorder	0.781 (0.049)	0.796 (0.022)	0.789 (0.010)	0.864 (0.004)	0.904 (0.003)
C0026764	Multiple Myeloma	0.814 (0.061)	0.789 (0.035)	0.796 (0.016)	0.882 (0.004)	0.907 (0.003)
C0026769	multiple sclerosis	0.814 (0.039)	0.832 (0.019)	0.833 (0.010)	0.898 (0.003)	0.921 (0.002)
C0026780	Mumps	0.788 (0.277)	0.793 (0.082)	0.787 (0.029)	0.912 (0.008)	0.925 (0.006)
C0026821	cramp	0.811 (0.061)	0.877 (0.028)	0.866 (0.019)	0.922 (0.002)	0.941 (0.001)
C0026846	amyotrophy	0.829 (0.030)	0.820 (0.020)	0.825 (0.012)	0.907 (0.002)	0.924 (0.002)
C0026848	muscle disorder	0.789 (0.016)	0.800 (0.011)	0.794 (0.008)	0.876 (0.003)	0.909 (0.003)
C0026858	musculoskeletal pain	0.805 (0.041)	0.816 (0.023)	0.817 (0.012)	0.884 (0.002)	0.913 (0.001)
C0026896	myasthenia gravis	0.719 (0.046)	0.753 (0.022)	0.760 (0.008)	0.833 (0.007)	0.866 (0.007)
C0026919	atypical mycobacterial infection	0.760 (0.284)	0.728 (0.135)	0.752 (0.046)	0.855 (0.011)	0.876 (0.019)
C0026946	fungal disease	0.811 (0.105)	0.808 (0.046)	0.809 (0.024)	0.895 (0.002)	0.922 (0.001)
C0026948	mycosis fungoides	0.820 (0.063)	0.807 (0.052)	0.820 (0.031)	0.903 (0.012)	0.905 (0.017)
C0026975	myelitis	0.818 (0.045)	0.809 (0.047)	0.807 (0.029)	0.884 (0.005)	0.904 (0.007)
C0026986	myelodysplasia	0.773 (0.042)	0.807 (0.034)	0.800 (0.021)	0.873 (0.003)	0.897 (0.002)
C0027022	MPD	0.812 (0.111)	0.816 (0.164)	0.823 (0.107)	0.917 (0.012)	0.928 (0.013)
C0027051	heart attack	0.734 (0.260)	0.830 (0.062)	0.829 (0.061)	0.888 (0.003)	0.921 (0.002)
C0027059	myocarditis	0.805 (0.058)	0.778 (0.029)	0.785 (0.013)	0.867 (0.007)	0.900 (0.005)
C0027080	myoglobinuria	0.767 (0.050)	0.798 (0.026)	0.797 (0.012)	0.869 (0.003)	0.899 (0.001)
C0027092	myopia	0.898 (0.050)	0.789 (0.116)	0.816 (0.071)	0.923 (0.009)	0.936 (0.009)
C0027121	muscle inflammation	0.808 (0.032)	0.830 (0.020)	0.812 (0.013)	0.886 (0.003)	0.921 (0.002)
C0027339	Nail disorder	0.778 (0.052)	0.848 (0.033)	0.827 (0.023)	0.893 (0.003)	0.923 (0.002)
C0027343	ingrowing nail	0.790 (0.037)	0.753 (0.025)	0.747 (0.011)	0.853 (0.003)	0.895 (0.003)
C0027404	narcolepsy	0.630 (0.338)	0.854 (0.084)	0.820 (0.081)	0.890 (0.002)	0.917 (0.002)
C0027424	nasal congestion	0.765 (0.036)	0.849 (0.011)	0.834 (0.006)	0.902 (0.003)	0.928 (0.002)
C0027430	nasal polyp	0.910 (0.049)	0.744 (0.034)	0.781 (0.017)	0.875 (0.011)	0.907 (0.007)
C0027441	nasopharyngitis	0.753 (0.074)	0.825 (0.027)	0.809 (0.010)	0.880 (0.002)	0.912 (0.001)
C0027497	nausea	0.651 (0.341)	0.838 (0.085)	0.785 (0.047)	0.872 (0.003)	0.910 (0.002)
C0027531	injury of neck	0.826 (0.050)	0.814 (0.019)	0.812 (0.011)	0.894 (0.005)	0.924 (0.004)
C0027651	neoplasia	0.821 (0.058)	0.791 (0.028)	0.796 (0.012)	0.881 (0.003)	0.913 (0.003)
C0027707	Interstitial nephritis	0.810 (0.056)	0.799 (0.041)	0.798 (0.021)	0.886 (0.004)	0.914 (0.002)
C0027709	nephrocalcinosis	0.816 (0.054)	0.833 (0.030)	0.836 (0.016)	0.892 (0.005)	0.916 (0.003)
C0027719	nephrosclerosis	0.743 (0.066)	0.809 (0.024)	0.793 (0.007)	0.861 (0.003)	0.902 (0.002)
C0027726	nephrotic syndrome	0.725 (0.046)	0.772 (0.017)	0.773 (0.006)	0.833 (0.004)	0.867 (0.004)
C0027769	nervous tension	0.803 (0.082)	0.857 (0.025)	0.851 (0.010)	0.909 (0.002)	0.935 (0.001)
C0027796	Neuralgia	0.861 (0.042)	0.839 (0.022)	0.850 (0.012)	0.919 (0.001)	0.936 (0.001)
C0027813	Neuritis	0.783 (0.041)	0.830 (0.015)	0.827 (0.008)	0.894 (0.003)	0.918 (0.002)
C0027822	neurodermatitis	0.753 (0.047)	0.790 (0.039)	0.792 (0.024)	0.853 (0.007)	0.880 (0.008)
C0027947	Neutropenia	0.706 (0.253)	0.825 (0.067)	0.808 (0.017)	0.878 (0.003)	0.910 (0.002)
C0027962	melanocytic naevus	0.837 (0.023)	0.874 (0.013)	0.857 (0.011)	0.939 (0.005)	0.954 (0.004)
C0028077	night blindness	0.818 (0.038)	0.791 (0.059)	0.797 (0.040)	0.882 (0.007)	0.899 (0.006)
C0028081	night sweat	0.790 (0.095)	0.834 (0.041)	0.828 (0.021)	0.898 (0.003)	0.925 (0.001)
C0028084	nightmare	0.842 (0.029)	0.785 (0.024)	0.803 (0.012)	0.885 (0.004)	0.909 (0.002)
C0028259	nodule	0.816 (0.020)	0.845 (0.013)	0.837 (0.009)	0.906 (0.003)	0.927 (0.002)
C0028734	nocturia	0.773 (0.160)	0.883 (0.036)	0.872 (0.024)	0.928 (0.003)	0.945 (0.002)
C0028738	nystagmus	0.785 (0.036)	0.869 (0.013)	0.858 (0.007)	0.899 (0.005)	0.925 (0.004)
C0028754	obesity	0.692 (0.244)	0.896 (0.038)	0.864 (0.006)	0.924 (0.002)	0.945 (0.001)
C0029124	optic atrophy	0.748 (0.066)	0.818 (0.027)	0.817 (0.015)	0.875 (0.006)	0.904 (0.006)
C0029134	OPTIC NEURITIS	0.835 (0.023)	0.795 (0.024)	0.802 (0.016)	0.882 (0.006)	0.909 (0.005)
C0029163	mouth bleeding	0.811 (0.078)	0.812 (0.035)	0.812 (0.016)	0.883 (0.004)	0.914 (0.003)
C0029400	bone inflammation	0.924 (0.033)	0.851 (0.015)	0.858 (0.009)	0.934 (0.005)	0.953 (0.003)
C0029408	Osteoarthritis	0.798 (0.072)	0.847 (0.025)	0.837 (0.011)	0.902 (0.003)	0.929 (0.002)
C0029442	osteomalacia	0.773 (0.083)	0.848 (0.033)	0.844 (0.017)	0.910 (0.006)	0.932 (0.004)
C0029443	osteomyelitis	0.788 (0.072)	0.824 (0.037)	0.819 (0.019)	0.893 (0.004)	0.920 (0.002)
C0029456	osteoporosis	0.802 (0.041)	0.818 (0.018)	0.812 (0.009)	0.887 (0.002)	0.917 (0.001)
C0029878	external ear infection	0.837 (0.020)	0.866 (0.016)	0.848 (0.014)	0.926 (0.003)	0.944 (0.003)
C0029882	otitis media	0.754 (0.025)	0.822 (0.011)	0.810 (0.006)	0.882 (0.002)	0.909 (0.002)
C0029925	Ovarian cancer	0.796 (0.053)	0.774 (0.030)	0.784 (0.014)	0.870 (0.008)	0.894 (0.006)
C0029927	Ovarian Cyst	0.791 (0.037)	0.821 (0.023)	0.807 (0.013)	0.880 (0.002)	0.912 (0.002)
C0029936	oophorectomy	0.752 (0.272)	0.758 (0.098)	0.772 (0.027)	0.869 (0.010)	0.893 (0.013)
C0030193	Pain	0.808 (0.041)	0.852 (0.020)	0.850 (0.011)	0.910 (0.003)	0.933 (0.002)
C0030196	Extremity pain	0.691 (0.241)	0.863 (0.056)	0.843 (0.018)	0.900 (0.002)	0.923 (0.001)
C0030252	palpitation	0.793 (0.042)	0.851 (0.017)	0.844 (0.008)	0.903 (0.003)	0.929 (0.001)
C0030299	pancreatic pseudocyst	0.836 (0.067)	0.825 (0.059)	0.815 (0.041)	0.914 (0.005)	0.936 (0.005)
C0030305	pancreatitis	0.783 (0.059)	0.811 (0.034)	0.805 (0.018)	0.881 (0.003)	0.911 (0.002)
C0030312	bone marrow failure	0.729 (0.098)	0.820 (0.040)	0.805 (0.015)	0.878 (0.003)	0.910 (0.002)
C0030319	panic disorder	0.825 (0.043)	0.831 (0.013)	0.825 (0.006)	0.901 (0.003)	0.927 (0.003)
C0030326	panniculitis	0.793 (0.053)	0.775 (0.026)	0.779 (0.010)	0.859 (0.009)	0.897 (0.006)
C0030353	optic disc edema	0.772 (0.065)	0.850 (0.029)	0.837 (0.017)	0.900 (0.003)	0.919 (0.003)
C0030446	adynamic ileus	0.781 (0.093)	0.800 (0.043)	0.801 (0.019)	0.880 (0.003)	0.908 (0.002)
C0030486	paraplegia	0.830 (0.055)	0.756 (0.041)	0.787 (0.018)	0.859 (0.005)	0.890 (0.005)
C0030552	muscle paresis	0.790 (0.039)	0.838 (0.022)	0.831 (0.012)	0.890 (0.004)	0.916 (0.002)
C0030554	Paraesthesia	0.779 (0.077)	0.822 (0.037)	0.818 (0.018)	0.883 (0.003)	0.914 (0.001)
C0030578	paronychia	0.858 (0.056)	0.772 (0.059)	0.794 (0.031)	0.895 (0.004)	0.912 (0.002)
C0030583	parotitis	0.850 (0.082)	0.865 (0.040)	0.869 (0.024)	0.912 (0.007)	0.939 (0.004)
C0030794	pain pelvic	0.794 (0.041)	0.855 (0.020)	0.838 (0.013)	0.911 (0.003)	0.935 (0.002)
C0030920	gastroduodenal ulcer	0.838 (0.032)	0.846 (0.017)	0.847 (0.010)	0.923 (0.002)	0.938 (0.002)
C0031039	pericardial effusion	0.822 (0.027)	0.840 (0.014)	0.839 (0.008)	0.904 (0.002)	0.929 (0.002)
C0031046	pericarditis	0.801 (0.040)	0.856 (0.022)	0.843 (0.014)	0.915 (0.003)	0.933 (0.002)
C0031090	periodontal disease	0.798 (0.034)	0.831 (0.012)	0.822 (0.010)	0.897 (0.004)	0.926 (0.002)
C0031099	periodontitis	0.813 (0.044)	0.810 (0.020)	0.814 (0.011)	0.877 (0.006)	0.911 (0.005)
C0031117	neuropathy peripheral	0.782 (0.051)	0.850 (0.030)	0.838 (0.017)	0.906 (0.002)	0.929 (0.001)
C0031154	peritonitis	0.790 (0.042)	0.796 (0.021)	0.794 (0.010)	0.874 (0.003)	0.903 (0.003)
C0031212	Personality disorder	0.819 (0.039)	0.860 (0.024)	0.858 (0.015)	0.922 (0.003)	0.938 (0.002)
C0031256	petechia	0.768 (0.080)	0.798 (0.040)	0.793 (0.016)	0.867 (0.004)	0.899 (0.002)
C0031350	pharyngeal inflammation	0.814 (0.061)	0.836 (0.023)	0.829 (0.011)	0.902 (0.003)	0.927 (0.002)
C0031538	phimosis	0.759 (0.278)	0.868 (0.059)	0.827 (0.027)	0.923 (0.009)	0.944 (0.009)
C0031542	Phlebitis	0.790 (0.044)	0.837 (0.013)	0.828 (0.006)	0.886 (0.004)	0.912 (0.003)
C0032227	Pleural Effusion	0.748 (0.241)	0.846 (0.053)	0.835 (0.014)	0.902 (0.002)	0.928 (0.001)
C0032231	pleurisy	0.807 (0.061)	0.835 (0.033)	0.834 (0.019)	0.901 (0.003)	0.924 (0.002)
C0032273	pneumoconiosis	0.904 (0.099)	0.822 (0.073)	0.849 (0.047)	0.952 (0.007)	0.959 (0.005)
C0032285	neumonia	0.776 (0.099)	0.834 (0.040)	0.825 (0.018)	0.893 (0.004)	0.923 (0.002)
C0032290	aspiration pneumonia	0.733 (0.090)	0.837 (0.035)	0.823 (0.018)	0.885 (0.003)	0.913 (0.002)
C0032300	lobar pneumonia	0.817 (0.035)	0.824 (0.018)	0.821 (0.009)	0.902 (0.002)	0.926 (0.001)
C0032302	pneumonia primary atypical	0.901 (0.033)	0.807 (0.021)	0.833 (0.012)	0.913 (0.006)	0.933 (0.003)
C0032305	Pneumocystis carinii pneumonia	0.851 (0.072)	0.680 (0.072)	0.729 (0.030)	0.852 (0.011)	0.882 (0.008)
C0032308	pneumonia staphylococcal	0.791 (0.073)	0.815 (0.026)	0.807 (0.010)	0.884 (0.004)	0.915 (0.002)
C0032310	viral pneumonia	0.814 (0.044)	0.786 (0.030)	0.776 (0.018)	0.883 (0.006)	0.909 (0.006)
C0032326	pneumothorax	0.794 (0.056)	0.814 (0.028)	0.812 (0.013)	0.884 (0.003)	0.912 (0.002)
C0032533	polymyalgia rheumatica	0.884 (0.043)	0.808 (0.036)	0.813 (0.022)	0.907 (0.004)	0.935 (0.002)
C0032584	polyp	0.771 (0.020)	0.788 (0.012)	0.776 (0.007)	0.860 (0.003)	0.902 (0.002)
C0032617	polyuria	0.790 (0.045)	0.866 (0.021)	0.852 (0.013)	0.911 (0.003)	0.934 (0.002)
C0032633	dyshidrosis	0.832 (0.040)	0.734 (0.025)	0.764 (0.012)	0.871 (0.012)	0.888 (0.010)
C0032768	Postherpetic Neuralgia	0.824 (0.038)	0.846 (0.038)	0.855 (0.027)	0.917 (0.006)	0.930 (0.004)
C0032776	postmenopausal bleeding	0.768 (0.057)	0.889 (0.017)	0.879 (0.009)	0.917 (0.002)	0.938 (0.002)
C0032781	Post nasal drip	0.826 (0.044)	0.824 (0.024)	0.832 (0.014)	0.901 (0.004)	0.918 (0.004)
C0033036	atrial ectopic beats	0.803 (0.042)	0.794 (0.020)	0.793 (0.008)	0.876 (0.002)	0.903 (0.002)
C0033038	Ejaculation Premature	0.734 (0.101)	0.687 (0.064)	0.703 (0.023)	0.791 (0.011)	0.844 (0.011)
C0033246	proctitis	0.795 (0.051)	0.831 (0.022)	0.835 (0.010)	0.891 (0.003)	0.919 (0.003)
C0033581	prostatitis	0.797 (0.069)	0.830 (0.021)	0.819 (0.008)	0.888 (0.004)	0.917 (0.003)
C0033687	proteinuria	0.796 (0.053)	0.783 (0.028)	0.787 (0.012)	0.864 (0.004)	0.899 (0.003)
C0033774	itch	0.737 (0.087)	0.823 (0.037)	0.811 (0.015)	0.877 (0.003)	0.909 (0.002)
C0033845	benign intracranial hypertension	0.870 (0.041)	0.752 (0.054)	0.774 (0.029)	0.844 (0.009)	0.889 (0.006)
C0033860	psoriasis	0.834 (0.047)	0.819 (0.022)	0.821 (0.010)	0.893 (0.002)	0.921 (0.001)
C0033893	tension headache	0.819 (0.039)	0.847 (0.017)	0.837 (0.011)	0.915 (0.003)	0.930 (0.005)
C0033953	psychosexual disorder	0.799 (0.079)	0.856 (0.030)	0.846 (0.017)	0.907 (0.003)	0.933 (0.002)
C0033975	psychoses	0.749 (0.090)	0.831 (0.033)	0.815 (0.012)	0.882 (0.003)	0.914 (0.002)
C0034063	lung edema	0.786 (0.058)	0.819 (0.027)	0.821 (0.011)	0.889 (0.003)	0.915 (0.002)
C0034065	Embolism pulmonary	0.711 (0.254)	0.800 (0.074)	0.754 (0.090)	0.864 (0.002)	0.897 (0.002)
C0034067	emphysema	0.777 (0.076)	0.843 (0.028)	0.833 (0.014)	0.899 (0.002)	0.924 (0.001)
C0034069	lung fibrosis	0.770 (0.069)	0.810 (0.034)	0.802 (0.015)	0.881 (0.004)	0.910 (0.002)
C0034072	Cor pulmonale	0.837 (0.057)	0.838 (0.035)	0.826 (0.023)	0.926 (0.004)	0.946 (0.003)
C0034150	peliosis	0.749 (0.048)	0.805 (0.029)	0.795 (0.017)	0.871 (0.004)	0.899 (0.002)
C0034155	thrombotic microangiopathy	0.713 (0.059)	0.832 (0.023)	0.807 (0.011)	0.875 (0.003)	0.905 (0.002)
C0034186	pyelonephritis	0.786 (0.033)	0.820 (0.024)	0.818 (0.015)	0.889 (0.003)	0.912 (0.002)
C0034212	pyoderma	0.831 (0.027)	0.781 (0.024)	0.789 (0.013)	0.888 (0.003)	0.915 (0.002)
C0034359	pyuria	0.855 (0.035)	0.722 (0.038)	0.750 (0.019)	0.864 (0.004)	0.898 (0.003)
C0034372	quadriplegia	0.729 (0.044)	0.830 (0.029)	0.802 (0.021)	0.866 (0.008)	0.904 (0.008)
C0034735	Raynauds phenomenon	0.791 (0.039)	0.821 (0.020)	0.819 (0.013)	0.892 (0.006)	0.907 (0.004)
C0034880	hyperacusia	0.814 (0.051)	0.814 (0.046)	0.814 (0.027)	0.907 (0.007)	0.925 (0.005)
C0034886	proctalgia	0.800 (0.045)	0.834 (0.024)	0.826 (0.014)	0.897 (0.004)	0.922 (0.004)
C0034887	rectal polyp	0.813 (0.049)	0.833 (0.030)	0.805 (0.021)	0.901 (0.005)	0.932 (0.003)
C0034888	rectal prolapse	0.705 (0.264)	0.805 (0.085)	0.801 (0.026)	0.857 (0.014)	0.884 (0.016)
C0034902	aplasia pure red cell	0.731 (0.065)	0.803 (0.033)	0.791 (0.016)	0.863 (0.008)	0.889 (0.006)
C0035078	kidney failure	0.700 (0.256)	0.848 (0.066)	0.837 (0.037)	0.892 (0.002)	0.921 (0.001)
C0035220	neonatal respiratory distress syndrome	0.815 (0.114)	0.781 (0.074)	0.799 (0.037)	0.878 (0.011)	0.904 (0.011)
C0035222	Acute Respiratory Distress Syndrome	0.820 (0.045)	0.811 (0.021)	0.812 (0.009)	0.887 (0.003)	0.919 (0.002)
C0035258	Ekbom Syndrome	0.816 (0.041)	0.811 (0.030)	0.808 (0.017)	0.894 (0.001)	0.921 (0.001)
C0035302	Retinal artery occlusion	0.873 (0.059)	0.787 (0.060)	0.800 (0.034)	0.910 (0.005)	0.933 (0.005)
C0035305	Detached retina	0.832 (0.059)	0.830 (0.035)	0.836 (0.020)	0.905 (0.005)	0.926 (0.004)
C0035309	Disorder Retinal	0.787 (0.036)	0.809 (0.019)	0.809 (0.009)	0.886 (0.004)	0.911 (0.004)
C0035317	retinal bleeding	0.764 (0.086)	0.864 (0.035)	0.848 (0.027)	0.912 (0.004)	0.928 (0.004)
C0035410	rhabdomyolysis	0.792 (0.054)	0.795 (0.031)	0.793 (0.015)	0.871 (0.004)	0.905 (0.002)
C0035455	Rhinitis	0.821 (0.033)	0.835 (0.019)	0.828 (0.012)	0.913 (0.003)	0.934 (0.002)
C0035522	rib fracture	0.808 (0.038)	0.828 (0.016)	0.826 (0.008)	0.896 (0.002)	0.920 (0.002)
C0035854	acne rosacea	0.813 (0.033)	0.873 (0.024)	0.864 (0.018)	0.926 (0.004)	0.939 (0.003)
C0036202	sarcoidosis	0.775 (0.049)	0.826 (0.030)	0.821 (0.019)	0.896 (0.003)	0.914 (0.003)
C0036337	schizoaffective disorder	0.879 (0.039)	0.829 (0.026)	0.823 (0.017)	0.920 (0.006)	0.940 (0.006)
C0036341	schizophrenia	0.773 (0.030)	0.841 (0.034)	0.816 (0.027)	0.882 (0.004)	0.913 (0.004)
C0036396	ischias	0.815 (0.010)	0.835 (0.007)	0.830 (0.005)	0.905 (0.003)	0.929 (0.002)
C0036421	Scleroderma	0.832 (0.086)	0.750 (0.058)	0.763 (0.025)	0.866 (0.006)	0.898 (0.005)
C0036439	Scoliosis	0.817 (0.053)	0.801 (0.036)	0.795 (0.020)	0.889 (0.004)	0.919 (0.002)
C0036454	scotoma	0.763 (0.080)	0.816 (0.051)	0.813 (0.024)	0.876 (0.006)	0.901 (0.004)
C0036508	dermatitis seborrheic	0.810 (0.041)	0.873 (0.038)	0.865 (0.030)	0.909 (0.003)	0.922 (0.004)
C0036572	convulsion	0.601 (0.311)	0.832 (0.088)	0.779 (0.016)	0.855 (0.003)	0.894 (0.002)
C0036689	Pharyngitis Streptococcal	0.779 (0.039)	0.789 (0.027)	0.781 (0.015)	0.870 (0.005)	0.895 (0.003)
C0036830	serum sickness	0.744 (0.066)	0.826 (0.031)	0.818 (0.021)	0.877 (0.005)	0.895 (0.006)
C0036974	cardiovascular collapse	0.807 (0.057)	0.801 (0.039)	0.806 (0.018)	0.884 (0.003)	0.913 (0.001)
C0036983	septic shock	0.792 (0.059)	0.831 (0.034)	0.829 (0.017)	0.898 (0.003)	0.922 (0.002)
C0037011	shoulder pain	0.827 (0.043)	0.867 (0.025)	0.861 (0.018)	0.922 (0.004)	0.940 (0.002)
C0037023	salivary gland inflammation	0.801 (0.032)	0.773 (0.022)	0.774 (0.015)	0.878 (0.005)	0.904 (0.004)
C0037036	excessive salivation	0.839 (0.047)	0.787 (0.024)	0.792 (0.010)	0.872 (0.004)	0.909 (0.004)
C0037052	sick sinus syndrome	0.809 (0.051)	0.818 (0.031)	0.813 (0.018)	0.901 (0.003)	0.927 (0.002)
C0037195	Sinus headache	0.862 (0.019)	0.802 (0.021)	0.814 (0.014)	0.898 (0.006)	0.918 (0.005)
C0037199	Sinusitis	0.820 (0.070)	0.852 (0.044)	0.852 (0.026)	0.920 (0.002)	0.938 (0.001)
C0037284	skin lesion	0.803 (0.048)	0.800 (0.032)	0.806 (0.016)	0.884 (0.003)	0.909 (0.002)
C0037287	Nodule Skin	0.832 (0.035)	0.868 (0.015)	0.860 (0.010)	0.929 (0.005)	0.947 (0.003)
C0037299	cutaneous ulcer	0.779 (0.086)	0.795 (0.042)	0.794 (0.020)	0.872 (0.003)	0.902 (0.002)
C0037315	sleep apnea	0.848 (0.032)	0.830 (0.021)	0.823 (0.013)	0.909 (0.003)	0.935 (0.002)
C0037383	sneezing	0.788 (0.027)	0.850 (0.017)	0.838 (0.011)	0.893 (0.003)	0.920 (0.002)
C0037578	soft tissue injuries	0.762 (0.060)	0.816 (0.023)	0.791 (0.014)	0.901 (0.007)	0.925 (0.006)
C0037672	sleep walking	0.835 (0.044)	0.876 (0.010)	0.875 (0.006)	0.920 (0.002)	0.941 (0.002)
C0037763	muscle spasm	0.760 (0.102)	0.866 (0.032)	0.857 (0.018)	0.907 (0.003)	0.929 (0.002)
C0037928	myelopathy	0.789 (0.026)	0.855 (0.017)	0.854 (0.011)	0.904 (0.003)	0.922 (0.002)
C0037995	splenectomy	0.827 (0.083)	0.663 (0.060)	0.680 (0.019)	0.811 (0.013)	0.879 (0.008)
C0037998	Splenic infarction	0.807 (0.044)	0.877 (0.023)	0.863 (0.017)	0.916 (0.004)	0.931 (0.005)
C0038002	enlarged spleen	0.712 (0.108)	0.841 (0.041)	0.819 (0.022)	0.885 (0.004)	0.911 (0.003)
C0038012	spondylitis	0.821 (0.054)	0.797 (0.046)	0.806 (0.027)	0.887 (0.009)	0.910 (0.006)
C0038019	spondylosis	0.846 (0.034)	0.775 (0.038)	0.789 (0.022)	0.904 (0.007)	0.921 (0.004)
C0038131	dysphemia	0.819 (0.042)	0.800 (0.032)	0.795 (0.020)	0.886 (0.006)	0.917 (0.004)
C0038220	status epilepticus	0.749 (0.061)	0.790 (0.036)	0.784 (0.018)	0.865 (0.006)	0.896 (0.004)
C0038358	gastric ulcer	0.775 (0.042)	0.840 (0.018)	0.825 (0.010)	0.894 (0.001)	0.923 (0.001)
C0038362	mucositis oral	0.781 (0.050)	0.799 (0.023)	0.795 (0.009)	0.870 (0.004)	0.905 (0.002)
C0038363	aphthous stomatitis	0.782 (0.029)	0.863 (0.013)	0.854 (0.008)	0.915 (0.003)	0.933 (0.002)
C0038379	Strabismus	0.704 (0.094)	0.767 (0.041)	0.754 (0.012)	0.829 (0.003)	0.872 (0.002)
C0038395	streptococcal infection	0.799 (0.037)	0.832 (0.025)	0.820 (0.016)	0.901 (0.003)	0.926 (0.002)
C0038436	post traumatic stress disorder	0.845 (0.030)	0.881 (0.019)	0.873 (0.015)	0.931 (0.003)	0.950 (0.002)
C0038450	stridor	0.671 (0.239)	0.816 (0.067)	0.785 (0.010)	0.849 (0.004)	0.886 (0.004)
C0038454	apoplexy	0.785 (0.069)	0.817 (0.034)	0.808 (0.016)	0.888 (0.002)	0.919 (0.001)
C0038525	subarachnoid haemorrhage	0.757 (0.071)	0.763 (0.035)	0.759 (0.011)	0.851 (0.003)	0.888 (0.002)
C0038663	attempted suicide	0.659 (0.228)	0.862 (0.048)	0.822 (0.007)	0.892 (0.004)	0.926 (0.002)
C0038814	sunburn	0.757 (0.028)	0.808 (0.014)	0.794 (0.007)	0.867 (0.005)	0.898 (0.005)
C0038833	superior vena cava syndrome	0.861 (0.055)	0.727 (0.066)	0.753 (0.035)	0.885 (0.011)	0.901 (0.010)
C0038999	bulging	0.786 (0.048)	0.858 (0.022)	0.848 (0.013)	0.909 (0.003)	0.931 (0.001)
C0039070	Fainting	0.730 (0.258)	0.796 (0.074)	0.790 (0.017)	0.868 (0.003)	0.902 (0.002)
C0039103	synovitis	0.832 (0.036)	0.827 (0.019)	0.829 (0.010)	0.896 (0.004)	0.917 (0.004)
C0039231	heart rate increased	0.677 (0.247)	0.836 (0.068)	0.816 (0.020)	0.873 (0.004)	0.906 (0.002)
C0039239	sinus tachycardia	0.801 (0.050)	0.829 (0.032)	0.823 (0.018)	0.899 (0.002)	0.923 (0.001)
C0039240	Supraventricular tachycardia	0.779 (0.082)	0.833 (0.033)	0.823 (0.019)	0.899 (0.002)	0.921 (0.002)
C0039446	telangiectases	0.828 (0.072)	0.680 (0.060)	0.699 (0.028)	0.814 (0.010)	0.875 (0.008)
C0039483	temporal arteritis	0.762 (0.035)	0.864 (0.027)	0.853 (0.025)	0.897 (0.010)	0.912 (0.009)
C0039503	Tendinitis	0.815 (0.035)	0.876 (0.019)	0.869 (0.013)	0.924 (0.003)	0.942 (0.002)
C0039504	tendon injury	0.833 (0.062)	0.838 (0.024)	0.838 (0.012)	0.907 (0.019)	0.933 (0.009)
C0039520	Tenosynovitis	0.848 (0.038)	0.874 (0.018)	0.871 (0.012)	0.948 (0.004)	0.959 (0.003)
C0039591	testes pain	0.759 (0.104)	0.868 (0.041)	0.846 (0.025)	0.909 (0.004)	0.932 (0.003)
C0040034	thrombocytopenia	0.636 (0.298)	0.847 (0.078)	0.823 (0.024)	0.880 (0.004)	0.909 (0.002)
C0040046	Thrombophlebitis	0.783 (0.075)	0.860 (0.022)	0.850 (0.010)	0.902 (0.004)	0.924 (0.003)
C0040128	thyroid disease	0.801 (0.034)	0.829 (0.014)	0.822 (0.008)	0.902 (0.003)	0.924 (0.002)
C0040136	thyroid neoplasia	0.771 (0.275)	0.840 (0.067)	0.835 (0.024)	0.916 (0.003)	0.935 (0.002)
C0040213	costochondritis	0.865 (0.038)	0.838 (0.021)	0.831 (0.014)	0.912 (0.004)	0.936 (0.003)
C0040259	tinea pedis	0.931 (0.029)	0.798 (0.043)	0.826 (0.027)	0.942 (0.005)	0.946 (0.004)
C0040261	onychomycosis	0.761 (0.030)	0.831 (0.025)	0.820 (0.016)	0.891 (0.004)	0.911 (0.004)
C0040264	tinnitus	0.791 (0.041)	0.814 (0.020)	0.813 (0.010)	0.881 (0.003)	0.910 (0.002)
C0040425	tonsillitis	0.849 (0.036)	0.761 (0.021)	0.774 (0.010)	0.867 (0.005)	0.905 (0.004)
C0040435	tooth disease	0.835 (0.046)	0.837 (0.027)	0.836 (0.015)	0.911 (0.003)	0.932 (0.002)
C0040456	Tooth Impacted	0.731 (0.284)	0.800 (0.084)	0.789 (0.019)	0.836 (0.008)	0.896 (0.004)
C0040460	dental pain	0.837 (0.041)	0.830 (0.015)	0.832 (0.007)	0.907 (0.003)	0.933 (0.001)
C0040485	retrocollis	0.782 (0.060)	0.759 (0.035)	0.736 (0.020)	0.857 (0.012)	0.899 (0.011)
C0040584	tracheitis	0.856 (0.014)	0.786 (0.030)	0.776 (0.023)	0.904 (0.006)	0.922 (0.006)
C0040586	Tracheobronchitis	0.708 (0.050)	0.827 (0.031)	0.796 (0.018)	0.867 (0.005)	0.892 (0.006)
C0040590	tracheostomy	0.869 (0.033)	0.802 (0.026)	0.819 (0.016)	0.896 (0.007)	0.916 (0.006)
C0040822	tremor	0.781 (0.105)	0.796 (0.045)	0.798 (0.016)	0.871 (0.003)	0.906 (0.002)
C0040997	trigeminal neuralgia	0.778 (0.037)	0.879 (0.023)	0.867 (0.016)	0.919 (0.002)	0.936 (0.002)
C0041296	Mycobacterium tuberculosis infection	0.806 (0.036)	0.750 (0.032)	0.759 (0.016)	0.847 (0.004)	0.884 (0.003)
C0041582	ulcer	0.767 (0.088)	0.834 (0.034)	0.818 (0.016)	0.891 (0.002)	0.921 (0.002)
C0041657	loss of consciousness	0.644 (0.318)	0.838 (0.082)	0.781 (0.065)	0.876 (0.006)	0.909 (0.003)
C0041755	ADVERSE DRUG EFFECT	0.783 (0.033)	0.833 (0.013)	0.814 (0.007)	0.885 (0.004)	0.918 (0.003)
C0041834	erythema	0.790 (0.080)	0.824 (0.032)	0.820 (0.014)	0.890 (0.002)	0.918 (0.001)
C0041909	upper gastrointestinal bleeding	0.802 (0.047)	0.806 (0.029)	0.809 (0.015)	0.879 (0.003)	0.907 (0.002)
C0041912	Infection Upper Respiratory	0.829 (0.038)	0.825 (0.025)	0.818 (0.015)	0.903 (0.002)	0.928 (0.001)
C0041952	calculus ureteric	0.758 (0.050)	0.812 (0.039)	0.784 (0.027)	0.865 (0.007)	0.906 (0.006)
C0041956	ureteral obstruction	0.813 (0.025)	0.807 (0.013)	0.811 (0.008)	0.875 (0.003)	0.902 (0.003)
C0042024	Incontinence	0.772 (0.036)	0.841 (0.019)	0.832 (0.010)	0.898 (0.002)	0.922 (0.001)
C0042025	Stress incontinence	0.853 (0.045)	0.826 (0.020)	0.830 (0.009)	0.900 (0.003)	0.931 (0.002)
C0042029	Infection Urinary Tract	0.699 (0.257)	0.857 (0.059)	0.848 (0.055)	0.899 (0.003)	0.925 (0.002)
C0042109	hive	0.758 (0.056)	0.795 (0.027)	0.789 (0.010)	0.865 (0.004)	0.899 (0.002)
C0042133	fibroids	0.786 (0.028)	0.805 (0.018)	0.791 (0.010)	0.881 (0.004)	0.912 (0.002)
C0042134	uterine bleeding	0.734 (0.040)	0.853 (0.041)	0.841 (0.031)	0.871 (0.007)	0.878 (0.008)
C0042164	intraocular inflammation	0.880 (0.041)	0.773 (0.045)	0.794 (0.026)	0.902 (0.007)	0.923 (0.005)
C0042267	Colpitis	0.835 (0.022)	0.825 (0.019)	0.837 (0.012)	0.906 (0.004)	0.925 (0.002)
C0042345	varicose vein	0.797 (0.038)	0.797 (0.023)	0.797 (0.012)	0.879 (0.003)	0.906 (0.002)
C0042373	angiopathy	0.766 (0.053)	0.840 (0.016)	0.826 (0.006)	0.890 (0.002)	0.920 (0.002)
C0042384	angiitis	0.784 (0.035)	0.829 (0.020)	0.822 (0.011)	0.890 (0.002)	0.918 (0.002)
C0042420	syncope vasovagal	0.805 (0.042)	0.789 (0.023)	0.792 (0.010)	0.877 (0.003)	0.907 (0.003)
C0042485	venous insufficiency	0.857 (0.042)	0.813 (0.034)	0.823 (0.019)	0.906 (0.009)	0.927 (0.005)
C0042487	phlebothrombosis	0.757 (0.093)	0.816 (0.040)	0.810 (0.017)	0.879 (0.002)	0.907 (0.001)
C0042510	ventricular fibrillation	0.814 (0.056)	0.785 (0.023)	0.795 (0.007)	0.876 (0.003)	0.908 (0.002)
C0042514	tachycardia ventricular	0.748 (0.060)	0.811 (0.031)	0.798 (0.014)	0.872 (0.004)	0.904 (0.002)
C0042571	spinning sensation	0.778 (0.083)	0.815 (0.029)	0.813 (0.009)	0.874 (0.002)	0.907 (0.002)
C0042594	Vestibular disorder	0.780 (0.041)	0.785 (0.034)	0.790 (0.020)	0.868 (0.006)	0.900 (0.006)
C0042769	Infection Viral	0.798 (0.029)	0.811 (0.025)	0.810 (0.015)	0.887 (0.002)	0.913 (0.001)
C0042798	Abnormal vision	0.756 (0.072)	0.809 (0.037)	0.819 (0.017)	0.875 (0.005)	0.898 (0.004)
C0042847	vitamin B 12 deficiency	0.799 (0.063)	0.827 (0.041)	0.831 (0.024)	0.896 (0.005)	0.917 (0.004)
C0042870	Vitamin D Deficiency	0.822 (0.060)	0.800 (0.069)	0.799 (0.039)	0.878 (0.005)	0.904 (0.004)
C0042907	vitreous detachment	0.763 (0.059)	0.802 (0.036)	0.792 (0.021)	0.882 (0.007)	0.897 (0.009)
C0042909	Vitreous haemorrhage	0.753 (0.031)	0.820 (0.026)	0.799 (0.019)	0.876 (0.007)	0.907 (0.006)
C0042928	vocal cord paralysis	0.814 (0.063)	0.785 (0.035)	0.770 (0.018)	0.869 (0.006)	0.913 (0.003)
C0042961	volvulus	0.840 (0.083)	0.735 (0.068)	0.760 (0.029)	0.875 (0.004)	0.898 (0.005)
C0042963	emesis	0.562 (0.332)	0.861 (0.083)	0.786 (0.048)	0.871 (0.002)	0.907 (0.001)
C0043094	weight gain	0.730 (0.250)	0.866 (0.051)	0.845 (0.013)	0.910 (0.002)	0.934 (0.001)
C0043096	loss of weight	0.664 (0.246)	0.825 (0.071)	0.797 (0.014)	0.864 (0.004)	0.901 (0.002)
C0043117	idiopathic thrombocytopenic purpura	0.783 (0.053)	0.804 (0.029)	0.796 (0.013)	0.868 (0.004)	0.897 (0.003)
C0043144	wheeze	0.766 (0.056)	0.847 (0.028)	0.838 (0.015)	0.897 (0.002)	0.922 (0.002)
C0043246	laceration	0.831 (0.052)	0.808 (0.026)	0.819 (0.012)	0.890 (0.002)	0.919 (0.002)
C0043352	aptyalism	0.689 (0.235)	0.839 (0.059)	0.799 (0.044)	0.882 (0.003)	0.913 (0.002)
C0079035	Bradyarrhythmia	0.802 (0.038)	0.827 (0.019)	0.811 (0.016)	0.886 (0.004)	0.915 (0.003)
C0079102	Cerebral thrombosis	0.867 (0.033)	0.753 (0.034)	0.759 (0.021)	0.839 (0.007)	0.862 (0.005)
C0080179	Spinal fracture	0.808 (0.031)	0.818 (0.017)	0.811 (0.010)	0.884 (0.003)	0.913 (0.002)
C0080194	muscle strain	0.852 (0.039)	0.845 (0.017)	0.848 (0.009)	0.922 (0.003)	0.940 (0.002)
C0080274	bladder retention	0.806 (0.052)	0.817 (0.026)	0.818 (0.013)	0.893 (0.002)	0.917 (0.001)
C0085096	Disorder Peripheral Vascular	0.804 (0.040)	0.796 (0.023)	0.789 (0.011)	0.876 (0.002)	0.909 (0.002)
C0085166	bacterial vaginitis	0.889 (0.020)	0.826 (0.035)	0.831 (0.026)	0.916 (0.009)	0.932 (0.011)
C0085580	essential hypertension	0.844 (0.032)	0.821 (0.028)	0.820 (0.019)	0.909 (0.003)	0.931 (0.002)
C0085583	choreoathetosis	0.784 (0.055)	0.840 (0.037)	0.830 (0.025)	0.878 (0.005)	0.909 (0.007)
C0085584	encephalopathy	0.797 (0.035)	0.807 (0.020)	0.803 (0.010)	0.883 (0.002)	0.911 (0.002)
C0085593	chill	0.732 (0.258)	0.817 (0.069)	0.816 (0.028)	0.884 (0.003)	0.911 (0.002)
C0085602	excessive thirst	0.827 (0.033)	0.820 (0.016)	0.816 (0.008)	0.895 (0.003)	0.923 (0.002)
C0085605	Hepatic failure	0.781 (0.059)	0.813 (0.022)	0.807 (0.008)	0.879 (0.002)	0.913 (0.001)
C0085606	micturition urgency	0.766 (0.037)	0.853 (0.015)	0.845 (0.008)	0.905 (0.002)	0.922 (0.003)
C0085610	sinus bradycardia	0.778 (0.056)	0.812 (0.028)	0.806 (0.013)	0.887 (0.003)	0.913 (0.002)
C0085614	Atrioventricular block first degree	0.731 (0.259)	0.852 (0.055)	0.827 (0.012)	0.908 (0.002)	0.930 (0.002)
C0085615	bundle branch block right	0.798 (0.035)	0.835 (0.018)	0.829 (0.010)	0.893 (0.003)	0.920 (0.002)
C0085619	orthopnea	0.821 (0.046)	0.817 (0.028)	0.815 (0.014)	0.899 (0.003)	0.926 (0.002)
C0085624	burning sensation	0.784 (0.066)	0.812 (0.032)	0.807 (0.016)	0.880 (0.004)	0.910 (0.002)
C0085631	agitated	0.753 (0.073)	0.827 (0.030)	0.815 (0.012)	0.882 (0.002)	0.913 (0.002)
C0085635	flashing lights	0.828 (0.025)	0.740 (0.023)	0.755 (0.012)	0.854 (0.006)	0.885 (0.004)
C0085636	Light sensitivity	0.784 (0.058)	0.845 (0.034)	0.835 (0.020)	0.903 (0.002)	0.922 (0.002)
C0085648	synovial cyst	0.824 (0.044)	0.870 (0.032)	0.869 (0.021)	0.925 (0.005)	0.943 (0.003)
C0085649	edema extremities	0.811 (0.053)	0.821 (0.027)	0.824 (0.013)	0.890 (0.003)	0.920 (0.001)
C0085652	pyoderma gangrenosum	0.764 (0.270)	0.873 (0.049)	0.858 (0.016)	0.906 (0.004)	0.919 (0.004)
C0085655	polymyositis	0.855 (0.052)	0.772 (0.039)	0.801 (0.019)	0.881 (0.008)	0.904 (0.006)
C0085662	macrocytosis	0.846 (0.050)	0.767 (0.037)	0.793 (0.019)	0.878 (0.005)	0.897 (0.004)
C0085680	hypochloraemia	0.781 (0.081)	0.849 (0.029)	0.837 (0.014)	0.901 (0.002)	0.928 (0.001)
C0085681	hyperphosphatemia	0.764 (0.056)	0.810 (0.025)	0.802 (0.014)	0.877 (0.005)	0.903 (0.005)
C0085682	Hypophosphataemia	0.783 (0.037)	0.780 (0.014)	0.789 (0.008)	0.857 (0.005)	0.888 (0.004)
C0085694	cholecystitis chronic	0.768 (0.061)	0.822 (0.022)	0.808 (0.009)	0.881 (0.005)	0.915 (0.004)
C0085786	fibrosing alveolitis	0.880 (0.074)	0.885 (0.048)	0.872 (0.037)	0.955 (0.005)	0.968 (0.003)
C0086438	hypogammaglobulinaemia	0.758 (0.069)	0.837 (0.022)	0.828 (0.012)	0.875 (0.007)	0.903 (0.009)
C0086543	cataract	0.795 (0.023)	0.831 (0.013)	0.821 (0.007)	0.897 (0.002)	0.922 (0.001)
C0086769	panic attack	0.766 (0.086)	0.862 (0.026)	0.844 (0.012)	0.906 (0.002)	0.932 (0.002)
C0149512	acute sinusitis	0.804 (0.034)	0.828 (0.014)	0.814 (0.008)	0.898 (0.003)	0.925 (0.002)
C0149514	acute bronchitis	0.809 (0.035)	0.855 (0.014)	0.847 (0.007)	0.918 (0.002)	0.938 (0.001)
C0149516	chronic sinusitis	0.861 (0.034)	0.789 (0.017)	0.810 (0.008)	0.889 (0.003)	0.917 (0.002)
C0149520	cholecystitis acute	0.809 (0.035)	0.788 (0.013)	0.786 (0.007)	0.875 (0.002)	0.910 (0.002)
C0149521	pancreatitis relapsing	0.806 (0.057)	0.839 (0.027)	0.822 (0.013)	0.913 (0.003)	0.938 (0.002)
C0149531	fractured pelvis NOS	0.855 (0.026)	0.790 (0.017)	0.807 (0.008)	0.880 (0.003)	0.911 (0.003)
C0149678	EBV infection	0.724 (0.260)	0.755 (0.092)	0.753 (0.013)	0.857 (0.006)	0.880 (0.003)
C0149696	food intolerance	0.748 (0.069)	0.763 (0.037)	0.752 (0.015)	0.848 (0.009)	0.882 (0.007)
C0149721	left ventricular hypertrophy	0.805 (0.042)	0.779 (0.037)	0.789 (0.021)	0.872 (0.004)	0.894 (0.004)
C0149725	Chest infection	0.843 (0.038)	0.804 (0.024)	0.812 (0.013)	0.892 (0.003)	0.919 (0.002)
C0149726	pulmonary mass	0.845 (0.034)	0.805 (0.031)	0.812 (0.018)	0.899 (0.004)	0.919 (0.003)
C0149736	neck mass	0.775 (0.051)	0.874 (0.029)	0.860 (0.023)	0.918 (0.004)	0.929 (0.005)
C0149741	breast discharge	0.834 (0.046)	0.714 (0.053)	0.746 (0.025)	0.866 (0.011)	0.891 (0.009)
C0149745	mouth ulcer	0.777 (0.073)	0.842 (0.030)	0.832 (0.015)	0.904 (0.003)	0.925 (0.002)
C0149756	fascitis plantar	0.747 (0.265)	0.845 (0.056)	0.832 (0.006)	0.904 (0.005)	0.921 (0.004)
C0149778	soft tissue infection	0.801 (0.074)	0.802 (0.026)	0.795 (0.011)	0.896 (0.008)	0.925 (0.005)
C0149801	urosepsis	0.802 (0.090)	0.833 (0.027)	0.830 (0.010)	0.891 (0.003)	0.918 (0.003)
C0149871	deep vein thromboses	0.761 (0.097)	0.833 (0.042)	0.823 (0.020)	0.890 (0.003)	0.917 (0.002)
C0149925	SCLC	0.797 (0.087)	0.808 (0.046)	0.813 (0.022)	0.887 (0.007)	0.912 (0.005)
C0149931	migraine	0.743 (0.263)	0.852 (0.056)	0.853 (0.052)	0.905 (0.004)	0.927 (0.002)
C0151436	allergic vasculitis	0.862 (0.028)	0.806 (0.041)	0.811 (0.025)	0.906 (0.005)	0.928 (0.003)
C0151480	antinuclear antibody positive	0.787 (0.044)	0.833 (0.023)	0.820 (0.013)	0.897 (0.003)	0.924 (0.002)
C0151514	atrophy of skin	0.734 (0.096)	0.821 (0.038)	0.814 (0.014)	0.880 (0.006)	0.899 (0.004)
C0151517	Atrioventricular block complete	0.768 (0.046)	0.821 (0.020)	0.811 (0.010)	0.882 (0.003)	0.910 (0.002)
C0151611	abnormal EEG	0.787 (0.045)	0.819 (0.026)	0.811 (0.015)	0.888 (0.004)	0.913 (0.003)
C0151632	elevated erythrocyte sedimentation rate	0.800 (0.032)	0.805 (0.021)	0.807 (0.011)	0.889 (0.003)	0.911 (0.001)
C0151636	Extrasystoles Ventricular	0.676 (0.244)	0.826 (0.066)	0.793 (0.011)	0.872 (0.003)	0.903 (0.002)
C0151699	haemorrhage intracranial	0.759 (0.115)	0.772 (0.047)	0.779 (0.016)	0.850 (0.005)	0.884 (0.003)
C0151706	bleeding Vaginal	0.740 (0.044)	0.851 (0.018)	0.834 (0.009)	0.884 (0.005)	0.906 (0.003)
C0151723	Hypomagnesaemia	0.784 (0.037)	0.821 (0.021)	0.815 (0.012)	0.897 (0.003)	0.918 (0.002)
C0151744	Cardiac ischemia	0.805 (0.043)	0.820 (0.025)	0.818 (0.013)	0.893 (0.002)	0.920 (0.001)
C0151766	Abnormal LFTs	0.827 (0.052)	0.796 (0.029)	0.802 (0.014)	0.887 (0.003)	0.915 (0.002)
C0151786	muscle weakness	0.678 (0.243)	0.872 (0.055)	0.858 (0.042)	0.901 (0.002)	0.924 (0.001)
C0151798	hepatic necrosis	0.779 (0.050)	0.804 (0.022)	0.801 (0.008)	0.864 (0.002)	0.900 (0.001)
C0151825	bone pain	0.817 (0.079)	0.838 (0.034)	0.837 (0.019)	0.908 (0.002)	0.931 (0.001)
C0151827	eye pain	0.759 (0.052)	0.826 (0.032)	0.815 (0.017)	0.879 (0.004)	0.906 (0.003)
C0151904	Aspartate Aminotransferase Increase	0.546 (0.296)	0.854 (0.083)	0.791 (0.018)	0.860 (0.004)	0.897 (0.002)
C0151908	dry skin	0.790 (0.041)	0.810 (0.024)	0.804 (0.013)	0.886 (0.002)	0.914 (0.001)
C0151966	duodenal ulcer haemorrhage	0.859 (0.032)	0.866 (0.025)	0.870 (0.018)	0.935 (0.003)	0.947 (0.002)
C0151970	esophageal ulcer	0.814 (0.039)	0.817 (0.030)	0.823 (0.018)	0.901 (0.003)	0.916 (0.002)
C0151971	intestinal ulcer	0.858 (0.047)	0.788 (0.046)	0.819 (0.027)	0.902 (0.004)	0.916 (0.004)
C0152013	lung adenocarcinoma	0.816 (0.087)	0.799 (0.044)	0.803 (0.023)	0.865 (0.009)	0.899 (0.007)
C0152018	esophageal cancer	0.811 (0.020)	0.781 (0.048)	0.778 (0.034)	0.869 (0.007)	0.898 (0.005)
C0152021	congenital heart disease	0.804 (0.047)	0.792 (0.030)	0.806 (0.015)	0.850 (0.006)	0.874 (0.008)
C0152025	polyneuropathy	0.720 (0.255)	0.845 (0.057)	0.819 (0.012)	0.888 (0.004)	0.918 (0.003)
C0152027	sensory disturbance	0.786 (0.055)	0.831 (0.027)	0.819 (0.013)	0.894 (0.005)	0.921 (0.004)
C0152029	nasal sinus congestion	0.812 (0.062)	0.799 (0.024)	0.808 (0.009)	0.874 (0.004)	0.904 (0.002)
C0152030	Irritation Skin	0.795 (0.028)	0.802 (0.021)	0.798 (0.013)	0.869 (0.005)	0.898 (0.005)
C0152031	joint swelling	0.819 (0.038)	0.817 (0.028)	0.819 (0.016)	0.890 (0.001)	0.917 (0.001)
C0152032	hesitancy	0.862 (0.044)	0.833 (0.030)	0.838 (0.019)	0.917 (0.004)	0.934 (0.003)
C0152128	drug withdrawal	0.772 (0.066)	0.840 (0.022)	0.830 (0.009)	0.893 (0.003)	0.923 (0.002)
C0152169	renal colic	0.804 (0.039)	0.622 (0.033)	0.677 (0.013)	0.805 (0.008)	0.851 (0.005)
C0152459	Skin Striae	0.822 (0.062)	0.694 (0.077)	0.727 (0.035)	0.842 (0.011)	0.873 (0.007)
C0155540	ear discharge	0.906 (0.023)	0.818 (0.034)	0.817 (0.026)	0.932 (0.006)	0.950 (0.004)
C0155773	portal vein thrombosis	0.751 (0.050)	0.868 (0.031)	0.853 (0.023)	0.898 (0.007)	0.919 (0.006)
C0156369	Uterine polyp	0.765 (0.271)	0.888 (0.049)	0.865 (0.026)	0.913 (0.009)	0.932 (0.011)
C0156404	irregular menstrual cycle	0.838 (0.068)	0.833 (0.024)	0.823 (0.015)	0.904 (0.004)	0.932 (0.003)
C0158252	intervertebral disc disorder	0.869 (0.031)	0.877 (0.018)	0.872 (0.013)	0.941 (0.001)	0.958 (0.001)
C0158328	trigger finger	0.833 (0.023)	0.834 (0.018)	0.820 (0.013)	0.898 (0.006)	0.928 (0.004)
C0158986	hypoglycaemia neonatal	0.828 (0.050)	0.761 (0.021)	0.770 (0.012)	0.869 (0.008)	0.897 (0.009)
C0159877	ankle fracture	0.773 (0.038)	0.870 (0.026)	0.853 (0.019)	0.911 (0.003)	0.929 (0.002)
C0162283	Nephrogenic diabetes insipidus	0.825 (0.042)	0.837 (0.029)	0.822 (0.020)	0.909 (0.004)	0.937 (0.003)
C0162297	pulmonary arrest	0.752 (0.066)	0.807 (0.034)	0.798 (0.015)	0.864 (0.003)	0.900 (0.002)
C0162298	joint stiffness	0.767 (0.033)	0.852 (0.010)	0.833 (0.005)	0.893 (0.003)	0.922 (0.003)
C0162316	iron deficiency anaemia	0.821 (0.026)	0.820 (0.015)	0.816 (0.008)	0.895 (0.003)	0.922 (0.002)
C0162323	polyarthritis	0.781 (0.050)	0.851 (0.026)	0.840 (0.016)	0.899 (0.003)	0.924 (0.003)
C0162429	malnourished	0.759 (0.035)	0.858 (0.013)	0.843 (0.008)	0.898 (0.003)	0.922 (0.002)
C0162529	colitis ischemic	0.777 (0.083)	0.822 (0.041)	0.816 (0.020)	0.891 (0.004)	0.913 (0.003)
C0162834	hyperpigmentation	0.855 (0.042)	0.828 (0.021)	0.835 (0.012)	0.904 (0.005)	0.922 (0.004)
C0178282	Abdominal hernia	0.839 (0.033)	0.817 (0.033)	0.817 (0.022)	0.903 (0.002)	0.922 (0.002)
C0178415	elevated prostate specific antigen	0.842 (0.052)	0.826 (0.019)	0.833 (0.008)	0.893 (0.006)	0.923 (0.003)
C0178428	sinus arrest	0.828 (0.115)	0.784 (0.034)	0.783 (0.016)	0.855 (0.008)	0.910 (0.005)
C0178879	obstructive uropathy	0.855 (0.034)	0.798 (0.024)	0.820 (0.013)	0.876 (0.004)	0.901 (0.003)
C0190211	coronary angioplasty	0.856 (0.036)	0.829 (0.019)	0.842 (0.012)	0.914 (0.006)	0.930 (0.006)
C0205929	Anal fistula	0.772 (0.049)	0.893 (0.016)	0.866 (0.013)	0.922 (0.004)	0.943 (0.004)
C0206062	ild	0.776 (0.064)	0.809 (0.023)	0.805 (0.008)	0.878 (0.003)	0.912 (0.001)
C0206504	tympanic membrane perforation	0.807 (0.285)	0.753 (0.093)	0.767 (0.020)	0.905 (0.009)	0.924 (0.005)
C0220981	metabolic acidosis	0.729 (0.258)	0.814 (0.067)	0.770 (0.095)	0.876 (0.003)	0.908 (0.002)
C0220982	ketoacidosis	0.750 (0.051)	0.817 (0.023)	0.792 (0.013)	0.886 (0.006)	0.920 (0.005)
C0220983	metabolic alkalosis	0.831 (0.052)	0.780 (0.036)	0.794 (0.017)	0.884 (0.004)	0.911 (0.003)
C0221150	odynophagia	0.806 (0.053)	0.793 (0.040)	0.784 (0.024)	0.879 (0.005)	0.906 (0.003)
C0221166	paraparesis	0.800 (0.038)	0.730 (0.061)	0.762 (0.032)	0.844 (0.011)	0.868 (0.010)
C0221245	Rhagades	0.775 (0.120)	0.846 (0.033)	0.847 (0.013)	0.898 (0.005)	0.915 (0.005)
C0221264	cheilosis	0.791 (0.039)	0.789 (0.025)	0.785 (0.013)	0.870 (0.005)	0.896 (0.004)
C0221706	road traffic accident	0.783 (0.032)	0.854 (0.012)	0.845 (0.006)	0.904 (0.002)	0.930 (0.001)
C0221776	mouth pain	0.828 (0.043)	0.834 (0.024)	0.837 (0.013)	0.911 (0.002)	0.929 (0.001)
C0227791	vaginal discharge	0.837 (0.015)	0.779 (0.022)	0.780 (0.016)	0.891 (0.006)	0.915 (0.004)
C0231218	Feeling unwell	0.503 (0.349)	0.859 (0.101)	0.820 (0.073)	0.858 (0.003)	0.897 (0.002)
C0231528	aching muscles	0.650 (0.237)	0.853 (0.057)	0.797 (0.070)	0.878 (0.002)	0.909 (0.003)
C0231807	Dyspnea exertional	0.803 (0.053)	0.816 (0.026)	0.815 (0.012)	0.889 (0.003)	0.916 (0.002)
C0232492	abdominal pain upper	0.777 (0.082)	0.818 (0.038)	0.814 (0.020)	0.887 (0.002)	0.916 (0.002)
C0235328	colonic obstruction	0.867 (0.047)	0.818 (0.045)	0.818 (0.029)	0.897 (0.005)	0.925 (0.005)
C0235329	Small intestinal obstruction	0.817 (0.033)	0.837 (0.025)	0.832 (0.016)	0.906 (0.003)	0.926 (0.002)
C0235527	right heart failure	0.766 (0.067)	0.816 (0.027)	0.807 (0.012)	0.887 (0.003)	0.914 (0.002)
C0235660	galactorrhea	0.758 (0.035)	0.915 (0.027)	0.895 (0.026)	0.912 (0.011)	0.922 (0.015)
C0235896	lung infiltration	0.795 (0.023)	0.825 (0.013)	0.822 (0.008)	0.886 (0.004)	0.913 (0.002)
C0235946	cerebral atrophy	0.754 (0.057)	0.860 (0.018)	0.840 (0.009)	0.896 (0.003)	0.924 (0.002)
C0235974	pancreatic cancer	0.735 (0.030)	0.805 (0.020)	0.788 (0.012)	0.865 (0.006)	0.896 (0.005)
C0236048	gastric polyps	0.807 (0.079)	0.834 (0.028)	0.827 (0.013)	0.910 (0.004)	0.931 (0.002)
C0238154	epidural hematoma	0.720 (0.115)	0.781 (0.076)	0.764 (0.032)	0.837 (0.012)	0.887 (0.008)
C0239739	gingival pain	0.746 (0.256)	0.822 (0.070)	0.826 (0.063)	0.891 (0.002)	0.918 (0.002)
C0241353	testicular swelling	0.784 (0.051)	0.847 (0.025)	0.828 (0.016)	0.907 (0.008)	0.931 (0.007)
C0242172	Pelvic Inflammatory Disease	0.775 (0.046)	0.800 (0.026)	0.798 (0.015)	0.850 (0.004)	0.876 (0.005)
C0242184	hypoxia	0.787 (0.057)	0.834 (0.034)	0.827 (0.018)	0.897 (0.002)	0.923 (0.001)
C0242301	furuncle	0.834 (0.027)	0.849 (0.016)	0.845 (0.011)	0.908 (0.004)	0.929 (0.003)
C0242362	Intervertebral Disc Herniation	0.815 (0.043)	0.834 (0.018)	0.833 (0.009)	0.903 (0.002)	0.927 (0.002)
C0242379	lung neoplasm malignant	0.798 (0.054)	0.849 (0.023)	0.842 (0.011)	0.906 (0.002)	0.933 (0.002)
C0242422	Parkinson	0.715 (0.077)	0.882 (0.031)	0.853 (0.020)	0.897 (0.005)	0.924 (0.003)
C0242429	pain in throat	0.799 (0.053)	0.818 (0.024)	0.812 (0.011)	0.885 (0.002)	0.916 (0.002)
C0242528	azotaemia	0.778 (0.055)	0.796 (0.035)	0.798 (0.016)	0.866 (0.003)	0.899 (0.003)
C0243010	encephalitis viral	0.821 (0.044)	0.754 (0.020)	0.741 (0.012)	0.873 (0.008)	0.904 (0.006)
C0243026	sepsis	0.727 (0.180)	0.844 (0.047)	0.832 (0.014)	0.893 (0.002)	0.920 (0.002)
C0259749	autonomic neuropathy	0.787 (0.038)	0.829 (0.026)	0.814 (0.019)	0.900 (0.010)	0.920 (0.009)
C0259768	wound dehiscence	0.780 (0.124)	0.827 (0.043)	0.827 (0.022)	0.899 (0.004)	0.920 (0.003)
C0259817	xerosis	0.647 (0.101)	0.778 (0.042)	0.746 (0.025)	0.827 (0.010)	0.866 (0.013)
C0262365	abnormal mammogram	0.857 (0.073)	0.734 (0.030)	0.710 (0.012)	0.878 (0.009)	0.922 (0.006)
C0262385	autonomic instability	0.839 (0.047)	0.795 (0.044)	0.798 (0.025)	0.886 (0.005)	0.908 (0.005)
C0262397	breast tenderness	0.846 (0.035)	0.835 (0.043)	0.840 (0.030)	0.914 (0.005)	0.919 (0.005)
C0262414	cervical vertebral fracture	0.811 (0.087)	0.787 (0.033)	0.785 (0.019)	0.879 (0.010)	0.915 (0.009)
C0262431	Spinal Compression Fracture	0.783 (0.050)	0.834 (0.020)	0.830 (0.010)	0.898 (0.004)	0.920 (0.004)
C0262578	night cramps	0.825 (0.060)	0.839 (0.048)	0.813 (0.032)	0.894 (0.006)	0.936 (0.004)
C0262613	renal mass	0.848 (0.055)	0.818 (0.042)	0.821 (0.025)	0.914 (0.003)	0.924 (0.003)
C0262627	Seroma	0.753 (0.040)	0.802 (0.037)	0.792 (0.023)	0.871 (0.004)	0.896 (0.003)
C0263912	rotator cuff syndrome	0.795 (0.035)	0.842 (0.019)	0.832 (0.011)	0.905 (0.003)	0.930 (0.002)
C0264545	pleural fibrosis	0.899 (0.037)	0.795 (0.032)	0.828 (0.018)	0.904 (0.006)	0.922 (0.005)
C0264906	atrioventricular block second degree	0.796 (0.062)	0.856 (0.029)	0.844 (0.021)	0.900 (0.004)	0.918 (0.003)
C0265031	Bleeding hemorrhoids	0.791 (0.042)	0.834 (0.031)	0.824 (0.018)	0.896 (0.002)	0.920 (0.002)
C0266813	fecal occult blood	0.832 (0.034)	0.859 (0.026)	0.861 (0.018)	0.923 (0.002)	0.938 (0.002)
C0267112	erosive gastritis	0.802 (0.032)	0.815 (0.022)	0.802 (0.013)	0.889 (0.004)	0.920 (0.002)
C0267566	perirectal abscess	0.761 (0.047)	0.727 (0.039)	0.703 (0.021)	0.837 (0.005)	0.881 (0.005)
C0267596	haemorrhage rectum	0.752 (0.059)	0.829 (0.026)	0.814 (0.012)	0.885 (0.001)	0.914 (0.001)
C0267716	incisional hernia	0.752 (0.086)	0.766 (0.039)	0.754 (0.014)	0.840 (0.005)	0.885 (0.004)
C0270629	epidural abscess	0.796 (0.057)	0.831 (0.031)	0.814 (0.018)	0.900 (0.004)	0.928 (0.003)
C0270996	eye swelling	0.792 (0.061)	0.838 (0.031)	0.827 (0.018)	0.899 (0.003)	0.920 (0.002)
C0271468	Eustachian tube disorder	0.823 (0.124)	0.791 (0.059)	0.783 (0.036)	0.893 (0.008)	0.918 (0.006)
C0271650	Glucose intolerance	0.834 (0.051)	0.791 (0.027)	0.799 (0.011)	0.888 (0.003)	0.914 (0.002)
C0274435	Transfusion reaction	0.804 (0.040)	0.777 (0.038)	0.764 (0.024)	0.862 (0.008)	0.903 (0.005)
C0276143	Viral Pharyngitis	0.922 (0.038)	0.764 (0.046)	0.801 (0.024)	0.910 (0.008)	0.932 (0.004)
C0277925	Cold extremities	0.797 (0.024)	0.836 (0.018)	0.831 (0.013)	0.895 (0.003)	0.912 (0.003)
C0278008	Altered Bowel Function	0.821 (0.058)	0.760 (0.048)	0.772 (0.023)	0.859 (0.003)	0.896 (0.001)
C0281774	acute psychosis	0.783 (0.073)	0.789 (0.024)	0.793 (0.009)	0.875 (0.005)	0.906 (0.004)
C0282005	swollen scrotum	0.839 (0.049)	0.859 (0.088)	0.851 (0.068)	0.932 (0.005)	0.921 (0.016)
C0282488	Cystitis Interstitial	0.859 (0.034)	0.865 (0.015)	0.861 (0.011)	0.925 (0.006)	0.945 (0.004)
C0302592	carcinoma of the cervix	0.894 (0.137)	0.775 (0.079)	0.785 (0.046)	0.916 (0.007)	0.944 (0.005)
C0311394	difficulty in walking	0.722 (0.124)	0.845 (0.040)	0.824 (0.017)	0.886 (0.003)	0.914 (0.002)
C0314719	dry eye	0.740 (0.055)	0.836 (0.029)	0.830 (0.015)	0.876 (0.004)	0.905 (0.003)
C0318712	gastroenteritis viral	0.801 (0.054)	0.802 (0.029)	0.802 (0.013)	0.890 (0.003)	0.916 (0.002)
C0332687	Burns Second Degree	0.845 (0.028)	0.821 (0.054)	0.830 (0.037)	0.887 (0.005)	0.890 (0.009)
C0341047	parotid gland enlargement	0.818 (0.051)	0.810 (0.042)	0.811 (0.025)	0.882 (0.005)	0.908 (0.005)
C0341163	Gastric ulcer perforated	0.888 (0.065)	0.770 (0.050)	0.806 (0.023)	0.900 (0.006)	0.922 (0.004)
C0342579	Electrolyte disorder	0.786 (0.045)	0.841 (0.021)	0.828 (0.012)	0.896 (0.002)	0.921 (0.001)
C0344232	blurred vision	0.623 (0.309)	0.856 (0.075)	0.807 (0.021)	0.882 (0.004)	0.913 (0.002)
C0392525	Nephrolithiasis	0.777 (0.037)	0.851 (0.016)	0.834 (0.010)	0.903 (0.003)	0.928 (0.002)
C0392699	dysaesthesia	0.793 (0.041)	0.849 (0.022)	0.850 (0.013)	0.903 (0.004)	0.918 (0.004)
C0398353	Hypoventilation	0.812 (0.044)	0.838 (0.023)	0.837 (0.012)	0.903 (0.002)	0.929 (0.001)
C0423798	Easy bruisability	0.817 (0.046)	0.814 (0.023)	0.813 (0.011)	0.884 (0.004)	0.912 (0.003)
C0424230	motor retardation	0.806 (0.061)	0.766 (0.061)	0.762 (0.031)	0.862 (0.005)	0.898 (0.005)
C0426636	defaecation urgency	0.736 (0.058)	0.815 (0.010)	0.801 (0.012)	0.858 (0.009)	0.892 (0.007)
C0428977	bradycardia	0.738 (0.040)	0.838 (0.019)	0.819 (0.009)	0.880 (0.003)	0.912 (0.001)
C0435630	wrist fracture	0.765 (0.045)	0.831 (0.022)	0.818 (0.012)	0.892 (0.003)	0.918 (0.003)
C0438215	Abnormal Laboratory Findings	0.763 (0.064)	0.827 (0.038)	0.820 (0.020)	0.887 (0.002)	0.910 (0.002)
C0442874	neuropathy	0.700 (0.271)	0.832 (0.069)	0.829 (0.061)	0.884 (0.003)	0.915 (0.002)
C0456909	blindness	0.750 (0.047)	0.835 (0.018)	0.819 (0.009)	0.884 (0.003)	0.913 (0.002)
C0476427	abnormal cervical smear	0.865 (0.051)	0.773 (0.029)	0.784 (0.017)	0.894 (0.009)	0.923 (0.007)
C0497156	Adenopathy	0.759 (0.091)	0.833 (0.042)	0.822 (0.022)	0.893 (0.002)	0.919 (0.001)
C0497247	arterial pressure NOS increased	0.713 (0.253)	0.813 (0.069)	0.798 (0.009)	0.870 (0.003)	0.905 (0.001)
C0497327	amentia	0.812 (0.052)	0.804 (0.020)	0.806 (0.007)	0.885 (0.002)	0.915 (0.002)
C0518988	dental abscess	0.817 (0.022)	0.818 (0.015)	0.819 (0.008)	0.898 (0.002)	0.921 (0.002)
C0519030	pneumonia Klebsiella	0.784 (0.056)	0.870 (0.017)	0.862 (0.009)	0.913 (0.004)	0.928 (0.003)
C0520474	aseptic necrosis bone	0.823 (0.061)	0.819 (0.039)	0.822 (0.021)	0.899 (0.004)	0.925 (0.002)
C0521620	hydroureter	0.812 (0.292)	0.801 (0.078)	0.802 (0.021)	0.899 (0.007)	0.927 (0.005)
C0522055	abnormal ECG	0.769 (0.030)	0.843 (0.014)	0.825 (0.008)	0.895 (0.002)	0.917 (0.002)
C0522224	palsies	0.779 (0.066)	0.795 (0.049)	0.798 (0.026)	0.876 (0.003)	0.896 (0.002)
C0549567	pigmentation disorder	0.857 (0.040)	0.713 (0.041)	0.752 (0.020)	0.839 (0.006)	0.878 (0.004)
C0553723	squamous cell carcinoma of skin	0.830 (0.078)	0.846 (0.043)	0.861 (0.027)	0.930 (0.005)	0.939 (0.006)
C0558489	kidney pain	0.797 (0.046)	0.834 (0.024)	0.827 (0.012)	0.903 (0.005)	0.924 (0.003)
C0574960	sacroiliitis	0.784 (0.056)	0.807 (0.040)	0.793 (0.023)	0.879 (0.007)	0.911 (0.008)
C0575081	Abnormal Gait	0.777 (0.087)	0.831 (0.037)	0.828 (0.016)	0.894 (0.003)	0.921 (0.002)
C0575090	balance disorder	0.785 (0.041)	0.827 (0.021)	0.820 (0.011)	0.895 (0.003)	0.921 (0.001)
C0595939	still birth	0.618 (0.281)	0.834 (0.083)	0.792 (0.025)	0.863 (0.005)	0.898 (0.002)
C0600139	Carcinoma of Prostate	0.767 (0.062)	0.827 (0.033)	0.817 (0.017)	0.884 (0.004)	0.911 (0.003)
C0600327	toxic shock	0.806 (0.041)	0.762 (0.039)	0.760 (0.021)	0.869 (0.009)	0.900 (0.006)
C0678222	Breast cancer	0.803 (0.069)	0.845 (0.030)	0.841 (0.017)	0.906 (0.002)	0.926 (0.002)
C0686347	tardive dyskinesia	0.724 (0.254)	0.794 (0.074)	0.796 (0.072)	0.857 (0.003)	0.892 (0.003)
C0699744	ear infection	0.735 (0.111)	0.862 (0.032)	0.841 (0.017)	0.896 (0.003)	0.921 (0.002)
C0699790	carcinoma of the colon	0.791 (0.045)	0.742 (0.030)	0.743 (0.011)	0.855 (0.003)	0.889 (0.002)
C0699791	Gastric Cancer	0.792 (0.052)	0.834 (0.043)	0.821 (0.027)	0.904 (0.004)	0.931 (0.003)
C0699885	bladder cancer	0.779 (0.030)	0.811 (0.010)	0.802 (0.005)	0.882 (0.003)	0.908 (0.003)
C0700200	Near Syncope	0.778 (0.074)	0.823 (0.035)	0.821 (0.014)	0.890 (0.003)	0.911 (0.003)
C0700594	radiculopathy	0.834 (0.024)	0.822 (0.014)	0.820 (0.009)	0.897 (0.003)	0.928 (0.001)
C0702166	Acne	0.722 (0.089)	0.818 (0.030)	0.798 (0.010)	0.861 (0.005)	0.896 (0.004)
C0740394	hyperuricaemia	0.758 (0.071)	0.835 (0.025)	0.822 (0.011)	0.887 (0.007)	0.914 (0.004)
C0740401	duodenal ulcer perforation	0.787 (0.042)	0.860 (0.031)	0.859 (0.021)	0.898 (0.005)	0.909 (0.007)
C0740858	substance abuse	0.885 (0.029)	0.819 (0.027)	0.843 (0.017)	0.923 (0.007)	0.932 (0.007)
C0750426	increased white blood cell count	0.791 (0.074)	0.813 (0.033)	0.813 (0.013)	0.882 (0.002)	0.914 (0.001)
C0750876	phlebitis superficial	0.748 (0.199)	0.872 (0.044)	0.866 (0.025)	0.912 (0.007)	0.925 (0.007)
C0836924	increased platelet count	0.787 (0.060)	0.848 (0.023)	0.839 (0.011)	0.903 (0.002)	0.928 (0.001)
C0851578	sleep disorder	0.836 (0.060)	0.833 (0.034)	0.835 (0.018)	0.909 (0.002)	0.932 (0.001)
C0870082	hyperkeratosis	0.810 (0.049)	0.834 (0.029)	0.829 (0.018)	0.904 (0.002)	0.925 (0.002)
C0878544	Cardiomyopathy	0.715 (0.253)	0.871 (0.049)	0.840 (0.018)	0.910 (0.002)	0.931 (0.002)
C0917798	cerebral ischaemia	0.759 (0.097)	0.808 (0.040)	0.805 (0.017)	0.876 (0.002)	0.903 (0.002)
C0917799	excessive sleepiness	0.795 (0.054)	0.835 (0.019)	0.825 (0.009)	0.890 (0.002)	0.920 (0.002)
C0917801	insomnia	0.736 (0.239)	0.848 (0.052)	0.829 (0.012)	0.895 (0.003)	0.925 (0.002)
C0973461	dysphasia	0.736 (0.038)	0.831 (0.019)	0.814 (0.011)	0.875 (0.006)	0.906 (0.004)
C1136085	monoclonal gammopathy	0.799 (0.053)	0.750 (0.058)	0.752 (0.032)	0.851 (0.005)	0.887 (0.006)
C1145670	respiratory failure	0.777 (0.063)	0.827 (0.026)	0.818 (0.012)	0.888 (0.002)	0.918 (0.001)
C1253936	joint effusion	0.820 (0.057)	0.797 (0.039)	0.806 (0.022)	0.889 (0.005)	0.911 (0.004)
C1257843	colitis pseudomembranous	0.808 (0.041)	0.783 (0.028)	0.781 (0.014)	0.871 (0.006)	0.899 (0.006)
C1258666	ganglion	0.848 (0.035)	0.829 (0.019)	0.836 (0.011)	0.888 (0.008)	0.917 (0.009)
C1260880	rhinorrhea	0.803 (0.058)	0.830 (0.030)	0.827 (0.016)	0.895 (0.002)	0.920 (0.001)
C1261473	sarcoma	0.766 (0.052)	0.802 (0.054)	0.792 (0.040)	0.867 (0.012)	0.892 (0.013)
C1269683	major depression	0.827 (0.059)	0.847 (0.027)	0.844 (0.015)	0.912 (0.003)	0.932 (0.002)
C1384606	dyspareunia	0.905 (0.049)	0.791 (0.060)	0.841 (0.033)	0.906 (0.004)	0.916 (0.006)
C1384666	Decreased hearing	0.800 (0.032)	0.820 (0.020)	0.814 (0.011)	0.893 (0.002)	0.920 (0.002)
C1442903	bone spur	0.744 (0.264)	0.849 (0.055)	0.832 (0.008)	0.907 (0.002)	0.930 (0.002)
C1456784	paranoia	0.691 (0.248)	0.844 (0.061)	0.820 (0.015)	0.887 (0.003)	0.915 (0.002)
C1510431	Superficial thrombophlebitis	0.844 (0.018)	0.809 (0.019)	0.826 (0.012)	0.893 (0.004)	0.921 (0.003)
C1510471	hypovitaminosis	0.760 (0.125)	0.742 (0.093)	0.768 (0.034)	0.844 (0.008)	0.871 (0.009)
C1510472	Drug addiction	0.807 (0.067)	0.888 (0.017)	0.878 (0.009)	0.929 (0.003)	0.949 (0.002)
C1510475	diverticulosis	0.794 (0.052)	0.806 (0.019)	0.800 (0.006)	0.878 (0.005)	0.912 (0.004)
C1527336	Sjogrens syndrome	0.809 (0.141)	0.844 (0.047)	0.832 (0.027)	0.892 (0.009)	0.912 (0.006)
C1527344	dysphonia	0.784 (0.052)	0.848 (0.014)	0.841 (0.005)	0.894 (0.002)	0.922 (0.002)
C1527407	eosinophilic pneumonia	0.738 (0.120)	0.734 (0.089)	0.728 (0.036)	0.838 (0.010)	0.883 (0.008)
C1621958	glioblastoma multiforme	0.864 (0.063)	0.668 (0.044)	0.689 (0.022)	0.835 (0.013)	0.886 (0.009)
