# Supplementary material for: DeSIDE-DDI: interpretable prediction of drug-drug interactions using drug-induced gene expressions
Source: J Cheminform. 2022 Mar 4;14:9. doi: 10.1186/s13321-022-00589-5 (PMC8895921; doi:10.1186/s13321-022-00589-5)
Supplement: Supplementary file 7 — Additional file 7. List of predicted DDIs. The list of positively predicted triplets in unseen interactions test set. The validation labels from DrugBank are annotated. [file 13321_2022_589_MOESM7_ESM.xlsx]

## Sheet: ts_validated_triplets
drug1	drug1_name	drug2	drug2_name	Polypharmacy Side Effect	Side Effect Name	Validated(DrugBank)
2477	buspirone	4205	mirtazapine	C0018188	granuloma	O
3152	donepezil	4171	metoprolol	C0015732	faecal incontinence	O
2520	verapamil	5391	temazepam	C0014869	reflux esophagitis	O
2895	cyclobenzaprine	5656	venlafaxine	C0017086	gangrene	O
3386	fluoxetine	4601	orphenadrine	C0012569	Diplopia	O
5090	rofecoxib	54454	simvastatin	C0016199	flank pain	O
4192	midazolam	4873	KCl	C0220983	metabolic alkalosis	O
4543	nortriptyline	4946	propranolol	C0012569	Diplopia	O
4634	oxybutynin	54454	simvastatin	C0018784	Deafness neurosensory	O
3672	ibuprofen	4171	metoprolol	C0000833	abscess	O
5533	trazodone	5656	venlafaxine	C0000833	abscess	O
444	bupropion	4927	promethazine	C0000833	abscess	O
3325	famotidine	5656	venlafaxine	C0005001	benign prostatic hyperplasia	O
2554	carbamazepine	4171	metoprolol	C0001969	Alcoholic intoxication	O
444	bupropion	2771	citalopram	C0004134	Ataxia	O
3672	ibuprofen	4873	KCl	C0000833	abscess	O
2662	celecoxib	5090	rofecoxib	C0004134	Ataxia	O
4449	nefazodone	5487	tizanidine	C0005001	benign prostatic hyperplasia	O
2662	celecoxib	3016	diazepam	C0000833	abscess	O
4034	monamine	54454	simvastatin	C0024437	macula lutea degeneration	O
2160	amitriptyline	4946	propranolol	C0015256	Excoriation	O
2160	amitriptyline	4873	KCl	C0018989	hemiparesis	O
2554	carbamazepine	2662	celecoxib	C0016199	flank pain	O
2801	clomipramine	5002	quetiapine	C0027796	Neuralgia	O
3672	ibuprofen	4543	nortriptyline	C0000833	abscess	O
2678	cetirizine	5090	rofecoxib	C0002940	aneurysm	O
4170	metolazone	4510	nitroglycerin	C0000833	abscess	O
4829	pioglitazone	5002	quetiapine	C0034212	pyoderma	O
4171	metoprolol	5002	quetiapine	C0003537	aphasia	O
444	bupropion	4205	mirtazapine	C0003537	aphasia	O
2818	clozapine	5391	temazepam	C0018989	hemiparesis	O
5035	raloxifene	5656	venlafaxine	C0016658	bone fracture	O
2907	cyclophosphamide	5978	vincristine	C0003537	aphasia	O
3016	diazepam	3672	ibuprofen	C0003537	aphasia	O
3702	indapamide	4171	metoprolol	C0038525	subarachnoid haemorrhage	O
2678	cetirizine	3463	gemfibrozil	C0007570	coeliac disease	O
3386	fluoxetine	3715	indomethacin	C0016658	bone fracture	O
5090	rofecoxib	5533	trazodone	C0036421	Scleroderma	O
2803	clonidine	3386	fluoxetine	C0002874	Anemia aplastic	O
4543	nortriptyline	4917	prochlorperazine	C0001969	Alcoholic intoxication	O
4054	memantine	5002	quetiapine	C0024050	lower GI bleeding	O
5090	rofecoxib	5656	venlafaxine	C0015544	failure to thrive	O
2092	alfuzosin	5656	venlafaxine	C0025222	black stools	O
2405	bisoprolol	5002	quetiapine	C0220983	metabolic alkalosis	O
2771	citalopram	5656	venlafaxine	C0016059	fib	O
4449	nefazodone	4927	promethazine	C0025222	black stools	O
2099	alosetron	54454	simvastatin	C0024236	lymphedema	O
2405	bisoprolol	3345	fentanyl	C0014869	reflux esophagitis	O
3696	imipramine	5002	quetiapine	C0006826	cancer	O
2471	bumetanide	4170	metolazone	C0000833	abscess	O
2162	amlodipine	5090	rofecoxib	C0000833	abscess	O
2477	buspirone	4946	propranolol	C0002874	Anemia aplastic	O
2520	verapamil	4873	KCl	C0010055	coronary artery bypass graft	O
4409	nabumetone	4927	promethazine	C0025222	black stools	O
2585	carvedilol	3325	famotidine	C0003537	aphasia	O
2802	clonazepam	5487	tizanidine	C0004134	Ataxia	O
2818	clozapine	3016	diazepam	C0001969	Alcoholic intoxication	O
3658	hydroxyzine	54454	simvastatin	C0001948	alcohol consumption	O
2803	clonidine	5090	rofecoxib	C0018674	head injury	O
3658	hydroxyzine	5656	venlafaxine	C0020502	hyperparathyroidism	O
3658	hydroxyzine	4927	promethazine	C0001948	alcohol consumption	O
3658	hydroxyzine	4205	mirtazapine	C0009324	chronic ulcerative colitis	O
4927	promethazine	5391	temazepam	C0003507	aortic stenosis	O
3007	amphetamine	5002	quetiapine	C0006826	cancer	O
444	bupropion	4873	KCl	C0001948	alcohol consumption	O
2895	cyclobenzaprine	4601	orphenadrine	C0011854	insulin dependent diabetes mellitus	O
3345	fentanyl	4873	KCl	C0001948	alcohol consumption	O
2585	carvedilol	3345	fentanyl	C0002874	Anemia aplastic	O
2907	cyclophosphamide	4917	prochlorperazine	C0014356	enterocolitis	O
2130	amantadine	2662	celecoxib	C0018989	hemiparesis	O
2802	clonazepam	4917	prochlorperazine	C0000833	abscess	O
2477	buspirone	4927	promethazine	C0009763	conjunctivitis	O
444	bupropion	3016	diazepam	C0003507	aortic stenosis	O
3386	fluoxetine	4543	nortriptyline	C0001948	alcohol consumption	O
2662	celecoxib	2771	citalopram	C0001948	alcohol consumption	O
2160	amitriptyline	4927	promethazine	C0003873	Arthritis rheumatoid	O
4171	metoprolol	54454	simvastatin	C0003873	Arthritis rheumatoid	O
2554	carbamazepine	3345	fentanyl	C0003486	aortic aneurysm	O
3658	hydroxyzine	4917	prochlorperazine	C0013298	duodenitis	O
2803	clonidine	4927	promethazine	C0014553	petit mal	O
5035	raloxifene	54454	simvastatin	C0009763	conjunctivitis	O
4927	promethazine	60835	duloxetine	C0003507	aortic stenosis	O
3007	amphetamine	5090	rofecoxib	C0149531	fractured pelvis NOS	O
1978	acebutolol	2662	celecoxib	C0013298	duodenitis	O
3702	indapamide	4510	nitroglycerin	C0002726	amyloidosis	O
2803	clonidine	5002	quetiapine	C0018099	gout	O
3902	letrozole	54454	simvastatin	C0027651	neoplasia	O
2662	celecoxib	5035	raloxifene	C0007117	basal cell carcinoma	O
2471	bumetanide	2585	carvedilol	C0011603	dermatitides	O
3672	ibuprofen	5391	temazepam	C0003126	anosmia	O
2802	clonazepam	3559	haloperidol	C0000833	abscess	O
2678	cetirizine	2771	citalopram	C0004626	bacterial pneumonia	O
3715	indomethacin	4171	metoprolol	C0003126	anosmia	O
3042	dicyclomine	3386	fluoxetine	C0009763	conjunctivitis	O
2662	celecoxib	4171	metoprolol	C0003850	arteriosclerosis	O
2471	bumetanide	3348	fexofenadine	C0010055	coronary artery bypass graft	O
2477	buspirone	5656	venlafaxine	C0024902	breast pain	O
4449	nefazodone	4873	KCl	C0028084	nightmare	O
2160	amitriptyline	5391	temazepam	C0003850	arteriosclerosis	O
3657	hydroxyurea	5291	imatinib	C0025222	black stools	O
4034	monamine	4946	propranolol	C0015469	facial palsy	O
3826	ketorolac	54454	simvastatin	C0019291	hernia hiatal	O
4829	pioglitazone	5090	rofecoxib	C0014038	encephalitis	O
444	bupropion	3463	gemfibrozil	C0003873	Arthritis rheumatoid	O
2160	amitriptyline	5002	quetiapine	C0002940	aneurysm	O
2520	verapamil	3016	diazepam	C0011880	diabetic acidosis	O
444	bupropion	2662	celecoxib	C0011616	contact dermatitis	O
2099	alosetron	5391	temazepam	C0085096	Disorder Peripheral Vascular	O
5090	rofecoxib	60835	duloxetine	C0001948	alcohol consumption	O
2771	citalopram	5391	temazepam	C0003850	arteriosclerosis	O
4205	mirtazapine	60835	duloxetine	C0019193	hepatitis toxic	O
5002	quetiapine	54454	simvastatin	C0017672	glossodynia	O
3410	formoterol	4510	nitroglycerin	C0001948	alcohol consumption	O
2471	bumetanide	4873	KCl	C0005747	Blepharospasm	O
2585	carvedilol	2662	celecoxib	C0003873	Arthritis rheumatoid	O
4543	nortriptyline	5487	tizanidine	C0016977	gall bladder	O
2801	clomipramine	5090	rofecoxib	C0037299	cutaneous ulcer	O
5090	rofecoxib	5487	tizanidine	C0014863	esophageal spasm	O
2554	carbamazepine	5090	rofecoxib	C0007286	carpal tunnel	O
2802	clonazepam	3345	fentanyl	C0016204	flatulence	O
2160	amitriptyline	2895	cyclobenzaprine	C0018621	hay fever	O
3763	isoflurane	39765	vecuronium	C0022679	renal cyst	O
3869	labetalol	4917	prochlorperazine	C0242528	azotaemia	O
2477	buspirone	4873	KCl	C0016204	flatulence	O
2895	cyclobenzaprine	5533	trazodone	C0013298	duodenitis	O
2662	celecoxib	54454	simvastatin	C0006107	brain concussion	O
2375	bicalutamide	54454	simvastatin	C0032231	pleurisy	O
2471	bumetanide	3345	fentanyl	C0003850	arteriosclerosis	O
2678	cetirizine	4205	mirtazapine	C0013456	ear ache	O
2756	cimetidine	5391	temazepam	C0004626	bacterial pneumonia	O
3675	phenelzine	5090	rofecoxib	C1253936	joint effusion	O
3869	labetalol	4873	KCl	C0035455	Rhinitis	O
2771	citalopram	4205	mirtazapine	C0003850	arteriosclerosis	O
444	bupropion	4634	oxybutynin	C0002940	aneurysm	O
3152	donepezil	3672	ibuprofen	C0003507	aortic stenosis	O
4449	nefazodone	5391	temazepam	C0008350	cholelithiasis	O
4170	metolazone	5391	temazepam	C0010055	coronary artery bypass graft	O
2771	citalopram	54454	simvastatin	C0002878	haemolytic anaemia	O
3016	diazepam	3386	fluoxetine	C0013456	ear ache	O
2895	cyclobenzaprine	4205	mirtazapine	C0001339	acute pancreatitis	O
444	bupropion	54454	simvastatin	C0005745	blepharoptosis	O
3016	diazepam	54454	simvastatin	C0001623	adrenal insufficiency	O
3016	diazepam	5090	rofecoxib	C0004239	atrial flutter	O
2405	bisoprolol	54454	simvastatin	C0010043	corneal ulcer	O
3016	diazepam	3826	ketorolac	C0001969	Alcoholic intoxication	O
2375	bicalutamide	4917	prochlorperazine	C0004245	atrioventricular block	O
4158	methylphenidate	4873	KCl	C0027121	muscle inflammation	O
3345	fentanyl	4171	metoprolol	C0001623	adrenal insufficiency	O
3261	estazolam	4873	KCl	C0021390	inflammatory bowel disease	O
4058	meperidine	4171	metoprolol	C0005747	Blepharospasm	O
2771	citalopram	3386	fluoxetine	C0001623	adrenal insufficiency	O
4034	monamine	4634	oxybutynin	C0028084	nightmare	O
3463	gemfibrozil	5656	venlafaxine	C0026848	muscle disorder	O
444	bupropion	3386	fluoxetine	C0004239	atrial flutter	O
2726	chlorpromazine	5090	rofecoxib	C0008350	cholelithiasis	O
4158	methylphenidate	5090	rofecoxib	C0001339	acute pancreatitis	O
3702	indapamide	4927	promethazine	C0600139	Carcinoma of Prostate	O
3348	fexofenadine	3672	ibuprofen	C0006267	bronchiectasis	O
2160	amitriptyline	3325	famotidine	C0004239	atrial flutter	O
2818	clozapine	4171	metoprolol	C0151632	elevated erythrocyte sedimentation rate	O
2162	amlodipine	3826	ketorolac	C0003537	aphasia	O
2160	amitriptyline	4674	pamidronate	C0000833	abscess	O
2662	celecoxib	4946	propranolol	C0003850	arteriosclerosis	O
3386	fluoxetine	5533	trazodone	C0001339	acute pancreatitis	O
5245	risedronate	68740	zoledronic acid	C0006826	cancer	O
3108	dipyridamole	5656	venlafaxine	C0015695	fatty liver	O
4171	metoprolol	4873	KCl	C0001623	adrenal insufficiency	O
4829	pioglitazone	54454	simvastatin	C0008350	cholelithiasis	O
3715	indomethacin	4946	propranolol	C0009763	conjunctivitis	O
4771	phentermine	5656	venlafaxine	C0009763	conjunctivitis	O
2160	amitriptyline	4634	oxybutynin	C0003615	appendicitis	O
2771	citalopram	5090	rofecoxib	C0005826	blood pressure abnormal	O
2678	cetirizine	2803	clonidine	C0005747	Blepharospasm	O
444	bupropion	4158	methylphenidate	C0008350	cholelithiasis	O
2477	buspirone	3016	diazepam	C0006107	brain concussion	O
2477	buspirone	2803	clonidine	C0028084	nightmare	O
4946	propranolol	5002	quetiapine	C0019557	hip fracture	O
4034	monamine	4171	metoprolol	C0020557	elevated triglycerides	O
2520	verapamil	3749	irbesartan	C0020162	humerus fracture	O
4205	mirtazapine	4917	prochlorperazine	C0005747	Blepharospasm	O
2520	verapamil	3463	gemfibrozil	C0003873	Arthritis rheumatoid	O
4829	pioglitazone	5035	raloxifene	C0008350	cholelithiasis	O
2405	bisoprolol	5391	temazepam	C0016204	flatulence	O
4178	mexiletine	54454	simvastatin	C0014457	Eosinophil Count Increased	O
4034	monamine	4917	prochlorperazine	C0005001	benign prostatic hyperplasia	O
2520	verapamil	2678	cetirizine	C0005826	blood pressure abnormal	O
3715	indomethacin	4927	promethazine	C0006267	bronchiectasis	O
5487	tizanidine	5533	trazodone	C0014130	endocrine disorder	O
2554	carbamazepine	5391	temazepam	C0011882	Diabetic neuropathy	O
3672	ibuprofen	4510	nitroglycerin	C0007860	cervicitis	O
2405	bisoprolol	5656	venlafaxine	C0149520	cholecystitis acute	O
4510	nitroglycerin	5090	rofecoxib	C0005961	bone marrow transplant	O
3386	fluoxetine	5035	raloxifene	C0009324	chronic ulcerative colitis	O
3463	gemfibrozil	3749	irbesartan	C0008350	cholelithiasis	O
4058	meperidine	4205	mirtazapine	C0008350	cholelithiasis	O
4927	promethazine	5090	rofecoxib	C0332687	Burns Second Degree	O
4543	nortriptyline	4601	orphenadrine	C0037383	sneezing	O
5078	rizatriptan	5487	tizanidine	C0024236	lymphedema	O
2802	clonazepam	4158	methylphenidate	C0003873	Arthritis rheumatoid	O
3696	imipramine	4510	nitroglycerin	C0035455	Rhinitis	O
4158	methylphenidate	5002	quetiapine	C0018965	blood in urine	O
2162	amlodipine	4034	monamine	C0016204	flatulence	O
3386	fluoxetine	54454	simvastatin	C0005586	bipolar disorder	O
4171	metoprolol	4409	nabumetone	C0002878	haemolytic anaemia	O
213039	TMC114	5481350	tenofovir disoproxil fumarate	C0018808	cardiac murmur	O
3386	fluoxetine	3672	ibuprofen	C0005586	bipolar disorder	O
444	bupropion	2160	amitriptyline	C0014549	Convulsions Grand Mal	O
2678	cetirizine	3386	fluoxetine	C0006118	brain neoplasm	O
3152	donepezil	3559	haloperidol	C0011603	dermatitides	O
2726	chlorpromazine	4927	promethazine	C0020295	hydronephrosis	O
3016	diazepam	4205	mirtazapine	C0005961	bone marrow transplant	O
4674	pamidronate	5978	vincristine	C0010709	cyst	O
4946	propranolol	5533	trazodone	C0001339	acute pancreatitis	O
4170	metolazone	104865	bosentan	C0025222	black stools	O
2662	celecoxib	4510	nitroglycerin	C0001430	adenoma	O
2477	buspirone	5391	temazepam	C0003635	apraxia	O
2803	clonidine	3325	famotidine	C0012691	dislocation	O
3386	fluoxetine	4171	metoprolol	C0009319	colitis	O
3410	formoterol	5090	rofecoxib	C0018965	blood in urine	O
3826	ketorolac	5391	temazepam	C0013456	ear ache	O
4449	nefazodone	54454	simvastatin	C0005586	bipolar disorder	O
2818	clozapine	5002	quetiapine	C0019557	hip fracture	O
3308	etodolac	4873	KCl	C0242379	lung neoplasm malignant	O
2160	amitriptyline	4510	nitroglycerin	C0009319	colitis	O
3386	fluoxetine	3463	gemfibrozil	C0010043	corneal ulcer	O
444	bupropion	2895	cyclobenzaprine	C0026764	Multiple Myeloma	O
3386	fluoxetine	5538	retinoic acid	C0011334	dental caries	O
2895	cyclobenzaprine	4409	nabumetone	C0004626	bacterial pneumonia	O
444	bupropion	4171	metoprolol	C0002792	anaphylactic reaction	O
4054	memantine	60835	duloxetine	C0003850	arteriosclerosis	O
2471	bumetanide	5090	rofecoxib	C0002792	anaphylactic reaction	O
2585	carvedilol	4510	nitroglycerin	C0002792	anaphylactic reaction	O
1978	acebutolol	3672	ibuprofen	C0235946	cerebral atrophy	O
2160	amitriptyline	4171	metoprolol	C0007784	cerebral haemorrhage	O
2585	carvedilol	4927	promethazine	C0002792	anaphylactic reaction	O
3749	irbesartan	60835	duloxetine	C0005001	benign prostatic hyperplasia	O
3308	etodolac	4171	metoprolol	C0007286	carpal tunnel	O
3345	fentanyl	3658	hydroxyzine	C0008035	Chest wall pain	O
3042	dicyclomine	5487	tizanidine	C0012813	diverticulitis	O
444	bupropion	3672	ibuprofen	C0002792	anaphylactic reaction	O
5656	venlafaxine	54454	simvastatin	C0002792	anaphylactic reaction	O
2477	buspirone	4171	metoprolol	C0006849	candidiasis of mouth	O
2678	cetirizine	3016	diazepam	C0002792	anaphylactic reaction	O
3393	flurazepam	4917	prochlorperazine	C0014863	esophageal spasm	O
2405	bisoprolol	4171	metoprolol	C0004626	bacterial pneumonia	O
3386	fluoxetine	4946	propranolol	C0007286	carpal tunnel	O
2726	chlorpromazine	4946	propranolol	C0026650	movement disorder	O
3672	ibuprofen	5533	trazodone	C0014863	esophageal spasm	O
3345	fentanyl	3672	ibuprofen	C0002792	anaphylactic reaction	O
2895	cyclobenzaprine	3325	famotidine	C0006849	candidiasis of mouth	O
2375	bicalutamide	2771	citalopram	C0019294	Hernia Inguinal	O
3672	ibuprofen	5656	venlafaxine	C0002792	anaphylactic reaction	O
4205	mirtazapine	4543	nortriptyline	C0011609	dermatitis medicamentosa	O
2160	amitriptyline	3749	irbesartan	C0011053	deafness	O
3672	ibuprofen	4205	mirtazapine	C0002792	anaphylactic reaction	O
4058	meperidine	4917	prochlorperazine	C0014457	Eosinophil Count Increased	O
2771	citalopram	2803	clonidine	C0006118	brain neoplasm	O
2803	clonidine	54454	simvastatin	C0014868	esophagitis	O
3016	diazepam	4058	meperidine	C0007286	carpal tunnel	O
2802	clonazepam	3016	diazepam	C0006849	candidiasis of mouth	O
3467	gentamicin	5090	rofecoxib	C0025290	Aseptic meningitis	O
4748	perphenazine	5002	quetiapine	C0231807	Dyspnea exertional	O
2477	buspirone	2678	cetirizine	C0011882	Diabetic neuropathy	O
2907	cyclophosphamide	3345	fentanyl	C0008350	cholelithiasis	O
3404	fluvoxamine	4205	mirtazapine	C0262385	autonomic instability	O
2585	carvedilol	3386	fluoxetine	C0006849	candidiasis of mouth	O
4674	pamidronate	5426	thalidomide	C0021400	flu	O
3463	gemfibrozil	5002	quetiapine	C0242362	Intervertebral Disc Herniation	O
2662	celecoxib	2802	clonazepam	C0008035	Chest wall pain	O
2662	celecoxib	3658	hydroxyzine	C0008035	Chest wall pain	O
4873	KCl	5090	rofecoxib	C0014544	epilepsy	O
2802	clonazepam	4634	oxybutynin	C0006267	bronchiectasis	O
3393	flurazepam	4946	propranolol	C0003873	Arthritis rheumatoid	O
4054	memantine	4873	KCl	C1269683	major depression	O
3749	irbesartan	5090	rofecoxib	C0006849	candidiasis of mouth	O
3696	imipramine	54454	simvastatin	C0002994	angioedema	O
2477	buspirone	4409	nabumetone	C0007117	basal cell carcinoma	O
3658	hydroxyzine	4058	meperidine	C0014863	esophageal spasm	O
4058	meperidine	5656	venlafaxine	C0005586	bipolar disorder	O
2160	amitriptyline	2477	buspirone	C0011882	Diabetic neuropathy	O
4449	nefazodone	4946	propranolol	C0021400	flu	O
3016	diazepam	4634	oxybutynin	C0006849	candidiasis of mouth	O
2771	citalopram	3325	famotidine	C0002994	angioedema	O
4409	nabumetone	5090	rofecoxib	C0007859	cervicalgia	O
3559	haloperidol	5002	quetiapine	C0014457	Eosinophil Count Increased	O
3657	hydroxyurea	54454	simvastatin	C0008767	Scar	O
2895	cyclobenzaprine	4946	propranolol	C0003635	apraxia	O
4171	metoprolol	5035	raloxifene	C0001623	adrenal insufficiency	O
2802	clonazepam	5090	rofecoxib	C0008767	Scar	O
2662	celecoxib	4634	oxybutynin	C0002940	aneurysm	O
2895	cyclobenzaprine	5487	tizanidine	C0002994	angioedema	O
2726	chlorpromazine	5002	quetiapine	C0014544	epilepsy	O
4601	orphenadrine	5002	quetiapine	C0042769	Infection Viral	O
2585	carvedilol	54454	simvastatin	C0004623	Bacterial infection	O
2803	clonidine	4634	oxybutynin	C0006826	cancer	O
4409	nabumetone	5487	tizanidine	C0002792	anaphylactic reaction	O
444	bupropion	5487	tizanidine	C0002994	angioedema	O
2726	chlorpromazine	3658	hydroxyzine	C0262385	autonomic instability	O
2520	verapamil	3345	fentanyl	C0002994	angioedema	O
1978	acebutolol	54454	simvastatin	C0085655	polymyositis	O
4614	oxaprozin	5656	venlafaxine	C0008767	Scar	O
4205	mirtazapine	5391	temazepam	C0002103	allergic rhinitis	O
4927	promethazine	54454	simvastatin	C0000768	birth defect	O
2520	verapamil	3386	fluoxetine	C0002103	allergic rhinitis	O
2662	celecoxib	60835	duloxetine	C0007860	cervicitis	O
2802	clonazepam	5656	venlafaxine	C0000768	birth defect	O
3308	etodolac	54454	simvastatin	C0020676	hypothyroid	O
444	bupropion	2477	buspirone	C0017979	glucosuria	O
3386	fluoxetine	3658	hydroxyzine	C0009376	colonic polyp	O
5002	quetiapine	5090	rofecoxib	C0024523	malabsorption	O
5090	rofecoxib	5401	terazosin	C0006852	candidiasis of vagina	O
2662	celecoxib	4873	KCl	C0000768	birth defect	O
3386	fluoxetine	5656	venlafaxine	C0009376	colonic polyp	O
3345	fentanyl	4595	ondansetron	C0003578	Apnea	O
3016	diazepam	5656	venlafaxine	C0002103	allergic rhinitis	O
3016	diazepam	4927	promethazine	C0006266	bronchial spasm	O
4595	ondansetron	4917	prochlorperazine	C0007859	cervicalgia	O
5533	trazodone	54454	simvastatin	C0004153	Atherosclerosis	O
2471	bumetanide	4510	nitroglycerin	C0006840	Candida Infection	O
3016	diazepam	4946	propranolol	C0003079	Anisocoria	O
2895	cyclobenzaprine	5002	quetiapine	C0002453	amenorrhea	O
4170	metolazone	5090	rofecoxib	C0009376	colonic polyp	O
2662	celecoxib	4409	nabumetone	C0002792	anaphylactic reaction	O
3404	fluvoxamine	4927	promethazine	C0014130	endocrine disorder	O
2375	bicalutamide	3345	fentanyl	C0020542	pulmonary hypertension	O
2267	azelastine	5090	rofecoxib	C0006266	bronchial spasm	O
2818	clozapine	4873	KCl	C0009319	colitis	O
2678	cetirizine	3325	famotidine	C0011606	dermatitis exfoliative	O
2662	celecoxib	5391	temazepam	C0006266	bronchial spasm	O
4171	metoprolol	4946	propranolol	C0007117	basal cell carcinoma	O
4917	prochlorperazine	5391	temazepam	C0007859	cervicalgia	O
3108	dipyridamole	4171	metoprolol	C0002994	angioedema	O
4595	ondansetron	4946	propranolol	C0151611	abnormal EEG	O
3393	flurazepam	3672	ibuprofen	C0021400	flu	O
3467	gentamicin	5391	temazepam	C0023467	Acute myeloblastic leukemia	O
3559	haloperidol	4205	mirtazapine	C0011606	dermatitis exfoliative	O
2662	celecoxib	3672	ibuprofen	C0008325	cholecystitis	O
2160	amitriptyline	3016	diazepam	C0002103	allergic rhinitis	O
3749	irbesartan	5656	venlafaxine	C0011606	dermatitis exfoliative	O
3672	ibuprofen	4927	promethazine	C0019158	hepatitis	O
3016	diazepam	4449	nefazodone	C0001339	acute pancreatitis	O
2803	clonidine	3672	ibuprofen	C0008325	cholecystitis	O
4449	nefazodone	5656	venlafaxine	C0019079	coughing blood	O
2678	cetirizine	5487	tizanidine	C0004623	Bacterial infection	O
2160	amitriptyline	2471	bumetanide	C0016242	floaters	O
2907	cyclophosphamide	4595	ondansetron	C0020437	Blood Calcium Increased	O
3657	hydroxyurea	4595	ondansetron	C0085602	excessive thirst	O
4917	prochlorperazine	5002	quetiapine	C0018808	cardiac murmur	O
3386	fluoxetine	3826	ketorolac	C0009319	colitis	O
4616	oxazepam	5656	venlafaxine	C0851578	sleep disorder	O
3672	ibuprofen	5002	quetiapine	C0004153	Atherosclerosis	O
2585	carvedilol	3672	ibuprofen	C0000768	birth defect	O
4170	metolazone	4829	pioglitazone	C0004623	Bacterial infection	O
4873	KCl	5481350	tenofovir disoproxil fumarate	C0001122	Acidosis	O
2160	amitriptyline	4614	oxaprozin	C0005001	benign prostatic hyperplasia	O
2160	amitriptyline	3463	gemfibrozil	C0007280	carotid bruit	O
3016	diazepam	4543	nortriptyline	C0000768	birth defect	O
2471	bumetanide	2803	clonidine	C0018099	gout	O
54841	atomoxetine	60835	duloxetine	C0002453	amenorrhea	O
4409	nabumetone	5002	quetiapine	C0006840	Candida Infection	O
444	bupropion	2802	clonazepam	C0005687	distended bladder	O
4510	nitroglycerin	5002	quetiapine	C0000768	birth defect	O
2267	azelastine	4171	metoprolol	C0019079	coughing blood	O
2160	amitriptyline	5035	raloxifene	C0006849	candidiasis of mouth	O
2895	cyclobenzaprine	3016	diazepam	C0005779	Clotting	O
2160	amitriptyline	54454	simvastatin	C0032310	viral pneumonia	O
2907	cyclophosphamide	4171	metoprolol	C0035222	Acute Respiratory Distress Syndrome	O
3463	gemfibrozil	4829	pioglitazone	C0022661	Chronic Kidney Disease	O
2477	buspirone	5533	trazodone	C0002994	angioedema	O
4158	methylphenidate	60835	duloxetine	C0018965	blood in urine	O
3345	fentanyl	5391	temazepam	C0001824	agranulocytoses	O
2895	cyclobenzaprine	3393	flurazepam	C0005586	bipolar disorder	O
3559	haloperidol	5391	temazepam	C0007780	cerebral artery embolism	O
4171	metoprolol	5533	trazodone	C0002453	amenorrhea	O
2160	amitriptyline	5487	tizanidine	C0020651	Hypotension Orthostatic	O
2160	amitriptyline	3345	fentanyl	C0017160	gastroenteritis	O
4873	KCl	4927	promethazine	C0001824	agranulocytoses	O
2520	verapamil	4927	promethazine	C0001418	adenocarcinoma	O
4543	nortriptyline	5391	temazepam	C0000731	abdominal distension	O
2162	amlodipine	5533	trazodone	C0009241	cognitive disorder	O
2585	carvedilol	5090	rofecoxib	C0001824	agranulocytoses	O
2520	verapamil	4946	propranolol	C0007784	cerebral haemorrhage	O
5487	tizanidine	60835	duloxetine	C0014335	enteritis	O
4205	mirtazapine	4449	nefazodone	C0002994	angioedema	O
2662	celecoxib	3386	fluoxetine	C0001418	adenocarcinoma	O
4829	pioglitazone	4946	propranolol	C0002878	haemolytic anaemia	O
2803	clonidine	3559	haloperidol	C0005586	bipolar disorder	O
2726	chlorpromazine	5391	temazepam	C0033975	psychoses	O
2554	carbamazepine	2771	citalopram	C0014733	erysipelas	O
4205	mirtazapine	4946	propranolol	C0010414	cryptococcosis	O
4510	nitroglycerin	4946	propranolol	C0003079	Anisocoria	O
2160	amitriptyline	4449	nefazodone	C0001623	adrenal insufficiency	O
4845	pirbuterol	5656	venlafaxine	C0027719	nephrosclerosis	O
4917	prochlorperazine	5426	thalidomide	C0001418	adenocarcinoma	O
2160	amitriptyline	2162	amlodipine	C0002453	amenorrhea	O
2818	clozapine	3325	famotidine	C0004134	Ataxia	O
2818	clozapine	54454	simvastatin	C0001418	adenocarcinoma	O
2803	clonidine	2895	cyclobenzaprine	C0001418	adenocarcinoma	O
3467	gentamicin	4873	KCl	C0014518	Lyell	O
4034	monamine	60835	duloxetine	C0006266	bronchial spasm	O
4634	oxybutynin	5656	venlafaxine	C0023518	leucocytosis	O
5426	thalidomide	5978	vincristine	C0011606	dermatitis exfoliative	O
2662	celecoxib	4543	nortriptyline	C0001948	alcohol consumption	O
2092	alfuzosin	4510	nitroglycerin	C0027059	myocarditis	O
2678	cetirizine	5002	quetiapine	C0005745	blepharoptosis	O
3715	indomethacin	4510	nitroglycerin	C0001418	adenocarcinoma	O
2678	cetirizine	3672	ibuprofen	C0001824	agranulocytoses	O
4946	propranolol	60835	duloxetine	C0031212	Personality disorder	O
4409	nabumetone	4873	KCl	C0002962	angina	O
1978	acebutolol	4595	ondansetron	C0041912	Infection Upper Respiratory	O
4674	pamidronate	4946	propranolol	C0004623	Bacterial infection	O
2405	bisoprolol	2802	clonazepam	C0178282	Abdominal hernia	O
2585	carvedilol	3749	irbesartan	C0004623	Bacterial infection	O
2756	cimetidine	4927	promethazine	C0014544	epilepsy	O
2471	bumetanide	5391	temazepam	C0000731	abdominal distension	O
2818	clozapine	3386	fluoxetine	C0005687	distended bladder	O
2520	verapamil	3672	ibuprofen	C0006444	bursitis	O
2099	alosetron	5090	rofecoxib	C0022408	arthropathy	O
2477	buspirone	3672	ibuprofen	C0022408	arthropathy	O
4058	meperidine	5090	rofecoxib	C0000731	abdominal distension	O
2895	cyclobenzaprine	5391	temazepam	C0014335	enteritis	O
4674	pamidronate	68740	zoledronic acid	C0023418	Leukaemia	O
4616	oxazepam	5090	rofecoxib	C0037315	sleep apnea	O
4192	midazolam	54454	simvastatin	C0007859	cervicalgia	O
2554	carbamazepine	4946	propranolol	C0020437	Blood Calcium Increased	O
2554	carbamazepine	2678	cetirizine	C0005687	distended bladder	O
3826	ketorolac	5002	quetiapine	C0002962	angina	O
4543	nortriptyline	4634	oxybutynin	C0003873	Arthritis rheumatoid	O
3325	famotidine	4205	mirtazapine	C0000731	abdominal distension	O
3345	fentanyl	5090	rofecoxib	C0002962	angina	O
3869	labetalol	4171	metoprolol	C0001418	adenocarcinoma	O
3386	fluoxetine	4449	nefazodone	C0006444	bursitis	O
3345	fentanyl	5656	venlafaxine	C0001126	renal tubular acidosis	O
2162	amlodipine	2477	buspirone	C0005745	blepharoptosis	O
2802	clonazepam	3386	fluoxetine	C0002962	angina	O
4171	metoprolol	4205	mirtazapine	C0000731	abdominal distension	O
4917	prochlorperazine	4946	propranolol	C0003578	Apnea	O
2162	amlodipine	4170	metolazone	C0008767	Scar	O
2895	cyclobenzaprine	4543	nortriptyline	C0022408	arthropathy	O
4054	memantine	4171	metoprolol	C0007280	carotid bruit	O
2907	cyclophosphamide	5426	thalidomide	C0000731	abdominal distension	O
3324	famciclovir	4171	metoprolol	C0042373	angiopathy	O
2160	amitriptyline	2678	cetirizine	C0007642	cellulitis	O
3016	diazepam	4171	metoprolol	C0000731	abdominal distension	O
3463	gemfibrozil	3672	ibuprofen	C0034150	peliosis	O
2471	bumetanide	3672	ibuprofen	C0007642	cellulitis	O
4917	prochlorperazine	5090	rofecoxib	C0000731	abdominal distension	O
3463	gemfibrozil	54454	simvastatin	C0000731	abdominal distension	O
3672	ibuprofen	5090	rofecoxib	C0002962	angina	O
3152	donepezil	4946	propranolol	C0006107	brain concussion	O
2130	amantadine	3016	diazepam	C0031099	periodontitis	O
2554	carbamazepine	3658	hydroxyzine	C0034150	peliosis	O
4829	pioglitazone	5656	venlafaxine	C0000786	abortion spontaneous	O
3672	ibuprofen	3715	indomethacin	C0008035	Chest wall pain	O
4946	propranolol	5391	temazepam	C0004144	atelectasis	O
2678	cetirizine	3658	hydroxyzine	C0004239	atrial flutter	O
3658	hydroxyzine	4171	metoprolol	C0001818	agoraphobia	O
2802	clonazepam	59708	levetiracetam	C0002940	aneurysm	O
2160	amitriptyline	4409	nabumetone	C0007642	cellulitis	O
3658	hydroxyzine	4946	propranolol	C0008325	cholecystitis	O
4946	propranolol	5090	rofecoxib	C0005424	biliary tract disorder	O
3702	indapamide	3749	irbesartan	C0002962	angina	O
2520	verapamil	4829	pioglitazone	C0000731	abdominal distension	O
4917	prochlorperazine	60835	duloxetine	C0003850	arteriosclerosis	O
2578	BCNU	2907	cyclophosphamide	C0037195	Sinus headache	O
2771	citalopram	4449	nefazodone	C0005747	Blepharospasm	O
4205	mirtazapine	59708	levetiracetam	C0002874	Anemia aplastic	O
2895	cyclobenzaprine	4634	oxybutynin	C0003873	Arthritis rheumatoid	O
3410	formoterol	4927	promethazine	C0006840	Candida Infection	O
4095	methadone	4171	metoprolol	C0034212	pyoderma	O
3016	diazepam	5391	temazepam	C0016053	fibromyalgia	O
2369	betaxolol	54454	simvastatin	C0005779	Clotting	O
5426	thalidomide	38904	carboplatin	C0008767	Scar	O
2477	buspirone	2802	clonazepam	C0018926	haematemesis	O
3345	fentanyl	4927	promethazine	C0004144	atelectasis	O
3715	indomethacin	5391	temazepam	C0006625	cachectic	O
3345	fentanyl	4917	prochlorperazine	C0006266	bronchial spasm	O
444	bupropion	5090	rofecoxib	C0004144	atelectasis	O
2802	clonazepam	5002	quetiapine	C0004144	atelectasis	O
2578	BCNU	4873	KCl	C0026848	muscle disorder	O
2162	amlodipine	5487	tizanidine	C0002962	angina	O
3308	etodolac	5656	venlafaxine	C0009938	bruise	O
2771	citalopram	4543	nortriptyline	C0004623	Bacterial infection	O
2585	carvedilol	4205	mirtazapine	C0007642	cellulitis	O
2554	carbamazepine	3016	diazepam	C0016053	fibromyalgia	O
3386	fluoxetine	5090	rofecoxib	C0019360	herpes zoster	O
444	bupropion	4946	propranolol	C0004144	atelectasis	O
4595	ondansetron	5656	venlafaxine	C0006625	cachectic	O
3393	flurazepam	4058	meperidine	C0003578	Apnea	O
3658	hydroxyzine	5533	trazodone	C0000731	abdominal distension	O
2756	cimetidine	3463	gemfibrozil	C0032584	polyp	O
4409	nabumetone	5391	temazepam	C0023418	Leukaemia	O
4034	monamine	4205	mirtazapine	C0020676	hypothyroid	O
2771	citalopram	4829	pioglitazone	C0004239	atrial flutter	O
4170	metolazone	41781	torasemide	C0011334	dental caries	O
2160	amitriptyline	3658	hydroxyzine	C0003872	psoriatic arthritis	O
5035	raloxifene	60835	duloxetine	C0004144	atelectasis	O
3386	fluoxetine	4058	meperidine	C0009938	bruise	O
3152	donepezil	3463	gemfibrozil	C0001339	acute pancreatitis	O
2520	verapamil	3325	famotidine	C0005424	biliary tract disorder	O
2895	cyclobenzaprine	4917	prochlorperazine	C0002962	angina	O
4192	midazolam	4927	promethazine	C0030446	adynamic ileus	O
5090	rofecoxib	5556	triazolam	C0004134	Ataxia	O
4171	metoprolol	4543	nortriptyline	C0001418	adenocarcinoma	O
3042	dicyclomine	4171	metoprolol	C0152030	Irritation Skin	O
2130	amantadine	2771	citalopram	C0031039	pericardial effusion	O
2803	clonidine	5391	temazepam	C0006144	Breast cyst	O
5556	triazolam	54454	simvastatin	C0019360	herpes zoster	O
2895	cyclobenzaprine	60835	duloxetine	C0000731	abdominal distension	O
5291	imatinib	41781	torasemide	C0151908	dry skin	O
2471	bumetanide	4829	pioglitazone	C0000731	abdominal distension	O
3386	fluoxetine	3393	flurazepam	C0004144	atelectasis	O
4171	metoprolol	4449	nefazodone	C0009324	chronic ulcerative colitis	O
4171	metoprolol	4917	prochlorperazine	C0004239	atrial flutter	O
2907	cyclophosphamide	3386	fluoxetine	C0017979	glucosuria	O
4543	nortriptyline	4873	KCl	C0001824	agranulocytoses	O
4449	nefazodone	5002	quetiapine	C0011860	Mod	O
2801	clomipramine	4616	oxazepam	C0006826	cancer	O
2756	cimetidine	3386	fluoxetine	C0004623	Bacterial infection	O
2162	amlodipine	4927	promethazine	C0001824	agranulocytoses	O
3463	gemfibrozil	60835	duloxetine	C0008325	cholecystitis	O
2756	cimetidine	5090	rofecoxib	C0011860	Mod	O
2369	betaxolol	5090	rofecoxib	C0007784	cerebral haemorrhage	O
2162	amlodipine	4058	meperidine	C0009319	colitis	O
4543	nortriptyline	54454	simvastatin	C0011860	Mod	O
2471	bumetanide	4171	metoprolol	C0009938	bruise	O
3016	diazepam	3345	fentanyl	C0007785	cerebral infarct	O
4054	memantine	5090	rofecoxib	C0013491	ecchymoses	O
4205	mirtazapine	5656	venlafaxine	C0025323	heavy menstrual period	O
2554	carbamazepine	59708	levetiracetam	C0008301	choking	O
2662	celecoxib	2678	cetirizine	C0005697	neurogenic bladder	O
5206	sevoflurane	54454	simvastatin	C0042510	ventricular fibrillation	O
2726	chlorpromazine	3672	ibuprofen	C0009938	bruise	O
2162	amlodipine	3672	ibuprofen	C0009319	colitis	O
2756	cimetidine	3325	famotidine	C0009376	colonic polyp	O
3559	haloperidol	5656	venlafaxine	C0024115	Disorder Lung	O
3559	haloperidol	5090	rofecoxib	C0024115	Disorder Lung	O
4917	prochlorperazine	5329102	SU11248	C0019079	coughing blood	O
4873	KCl	41781	torasemide	C0007859	cervicalgia	O
3559	haloperidol	5572	trihexyphenidyl	C0006107	brain concussion	O
2162	amlodipine	4171	metoprolol	C0002962	angina	O
2405	bisoprolol	4205	mirtazapine	C0019291	hernia hiatal	O
3672	ibuprofen	4058	meperidine	C0001623	adrenal insufficiency	O
2160	amitriptyline	5656	venlafaxine	C0007785	cerebral infarct	O
5002	quetiapine	5391	temazepam	C0007785	cerebral infarct	O
3749	irbesartan	54454	simvastatin	C0005758	bleb	O
4634	oxybutynin	4829	pioglitazone	C0001126	renal tubular acidosis	O
4917	prochlorperazine	5291	imatinib	C0009763	conjunctivitis	O
4595	ondansetron	5426	thalidomide	C0005818	platelet disorder	O
2578	BCNU	5656	venlafaxine	C0018989	hemiparesis	O
2578	BCNU	5090	rofecoxib	C0042594	Vestibular disorder	O
2520	verapamil	4917	prochlorperazine	C0013384	abnormal movements	O
2267	azelastine	5391	temazepam	C0009938	bruise	O
2471	bumetanide	3325	famotidine	C0005758	bleb	O
2477	buspirone	5002	quetiapine	C0002170	alopecia	O
3386	fluoxetine	4205	mirtazapine	C0007785	cerebral infarct	O
4034	monamine	4449	nefazodone	C0003850	arteriosclerosis	O
2554	carbamazepine	3672	ibuprofen	C0005758	bleb	O
3308	etodolac	4946	propranolol	C0007642	cellulitis	O
5538	retinoic acid	5656	venlafaxine	C0017168	acid reflux	O
3325	famotidine	3386	fluoxetine	C0014118	endocarditis	O
4171	metoprolol	5401	terazosin	C0006826	cancer	O
3016	diazepam	5002	quetiapine	C0004144	atelectasis	O
2756	cimetidine	4171	metoprolol	C0002170	alopecia	O
5391	temazepam	60835	duloxetine	C0002170	alopecia	O
5978	vincristine	38904	carboplatin	C0037199	Sinusitis	O
3042	dicyclomine	3345	fentanyl	C0017168	acid reflux	O
2162	amlodipine	3658	hydroxyzine	C0004239	atrial flutter	O
2771	citalopram	5002	quetiapine	C0000731	abdominal distension	O
4674	pamidronate	5656	venlafaxine	C0002170	alopecia	O
5533	trazodone	60835	duloxetine	C0009938	bruise	O
3715	indomethacin	4409	nabumetone	C0002994	angioedema	O
2554	carbamazepine	4158	methylphenidate	C0001969	Alcoholic intoxication	O
4634	oxybutynin	60835	duloxetine	C0005697	neurogenic bladder	O
2520	verapamil	5090	rofecoxib	C0002170	alopecia	O
5078	rizatriptan	5090	rofecoxib	C0030794	pain pelvic	O
2818	clozapine	3404	fluvoxamine	C0001969	Alcoholic intoxication	O
3559	haloperidol	4917	prochlorperazine	C0030305	pancreatitis	O
3559	haloperidol	4927	promethazine	C0162297	pulmonary arrest	O
3261	estazolam	5391	temazepam	C0009938	bruise	O
4927	promethazine	5245	risedronate	C0008320	cholecystectomies	O
3826	ketorolac	5656	venlafaxine	C0011206	acute brain syndrome	O
3016	diazepam	3463	gemfibrozil	C0006266	bronchial spasm	O
4614	oxaprozin	5002	quetiapine	C0002170	alopecia	O
2662	celecoxib	5002	quetiapine	C0002170	alopecia	O
3672	ibuprofen	4829	pioglitazone	C0006112	metabolic encephalopathy	O
4058	meperidine	4595	ondansetron	C0024141	disseminated lupus erythematosus	O
2405	bisoprolol	4829	pioglitazone	C0013428	dysuria	O
2771	citalopram	3658	hydroxyzine	C0000786	abortion spontaneous	O
3393	flurazepam	4927	promethazine	C0038362	mucositis oral	O
3152	donepezil	60835	duloxetine	C0005758	bleb	O
2477	buspirone	2554	carbamazepine	C0000768	birth defect	O
2554	carbamazepine	5002	quetiapine	C0002170	alopecia	O
2801	clomipramine	54454	simvastatin	C0035410	rhabdomyolysis	O
2756	cimetidine	4917	prochlorperazine	C0002962	angina	O
2267	azelastine	2771	citalopram	C0003868	gouty arthritis	O
3386	fluoxetine	4034	monamine	C0010709	cyst	O
2405	bisoprolol	2678	cetirizine	C0001824	agranulocytoses	O
2554	carbamazepine	5538	retinoic acid	C0001430	adenoma	O
3386	fluoxetine	5391	temazepam	C0011206	acute brain syndrome	O
4058	meperidine	5391	temazepam	C0030305	pancreatitis	O
3261	estazolam	5002	quetiapine	C0001339	acute pancreatitis	O
2585	carvedilol	3348	fexofenadine	C0005697	neurogenic bladder	O
4873	KCl	4946	propranolol	C0011881	Diabetic Nephropathy	O
3696	imipramine	5391	temazepam	C0013182	Drug hypersensitivity	O
5002	quetiapine	5095	ropinirole	C0002170	alopecia	O
4595	ondansetron	5978	vincristine	C0002170	alopecia	O
4064	meprobamate	4927	promethazine	C0001824	agranulocytoses	O
3345	fentanyl	4543	nortriptyline	C0004144	atelectasis	O
3657	hydroxyurea	4171	metoprolol	C0040425	tonsillitis	O
2895	cyclobenzaprine	5090	rofecoxib	C0029124	optic atrophy	O
2818	clozapine	3345	fentanyl	C0001824	agranulocytoses	O
2130	amantadine	4946	propranolol	C0035410	rhabdomyolysis	O
2585	carvedilol	4171	metoprolol	C0013362	dysarthria	O
2160	amitriptyline	4205	mirtazapine	C0004601	back injury	O
4034	monamine	5002	quetiapine	C0006849	candidiasis of mouth	O
2160	amitriptyline	5533	trazodone	C0019270	hernia	O
2477	buspirone	3658	hydroxyzine	C0013362	dysarthria	O
2801	clomipramine	2802	clonazepam	C0007642	cellulitis	O
3696	imipramine	4449	nefazodone	C0037199	Sinusitis	O
4510	nitroglycerin	5533	trazodone	C0007177	Cardiac tamponade	O
2662	celecoxib	4927	promethazine	C0013182	Drug hypersensitivity	O
4595	ondansetron	5090	rofecoxib	C0000786	abortion spontaneous	O
3749	irbesartan	4873	KCl	C0017168	acid reflux	O
3696	imipramine	4205	mirtazapine	C0002170	alopecia	O
4409	nabumetone	4946	propranolol	C0042487	phlebothrombosis	O
4873	KCl	60835	duloxetine	C0011206	acute brain syndrome	O
5734	zonisamide	59708	levetiracetam	C0001824	agranulocytoses	O
3108	dipyridamole	3672	ibuprofen	C0038395	streptococcal infection	O
2726	chlorpromazine	3393	flurazepam	C0018674	head injury	O
3345	fentanyl	4205	mirtazapine	C0004610	Bacteraemia	O
4171	metoprolol	4927	promethazine	C0009421	coma	O
2803	clonidine	3749	irbesartan	C0000731	abdominal distension	O
3042	dicyclomine	60835	duloxetine	C0162297	pulmonary arrest	O
2162	amlodipine	4543	nortriptyline	C0013295	duodenal ulcer	O
4171	metoprolol	5656	venlafaxine	C0004610	Bacteraemia	O
2405	bisoprolol	3386	fluoxetine	C0035410	rhabdomyolysis	O
2732	chlorthalidone	4171	metoprolol	C0011860	Mod	O
2771	citalopram	3016	diazepam	C0007868	cervical dysplasia	O
4927	promethazine	5538	retinoic acid	C0001339	acute pancreatitis	O
3152	donepezil	3345	fentanyl	C0007785	cerebral infarct	O
3826	ketorolac	4171	metoprolol	C0011206	acute brain syndrome	O
2471	bumetanide	104865	bosentan	C0013298	duodenitis	O
5978	vincristine	54454	simvastatin	C0002962	angina	O
2771	citalopram	3393	flurazepam	C0002874	Anemia aplastic	O
2585	carvedilol	5656	venlafaxine	C0002064	respiratory alkalosis	O
4829	pioglitazone	60835	duloxetine	C0003044	animal bite	O
5002	quetiapine	59708	levetiracetam	C0004153	Atherosclerosis	O
2477	buspirone	2662	celecoxib	C0004610	Bacteraemia	O
3658	hydroxyzine	60835	duloxetine	C0013182	Drug hypersensitivity	O
2585	carvedilol	2802	clonazepam	C0006840	Candida Infection	O
2160	amitriptyline	2771	citalopram	C0004096	asthma	O
2818	clozapine	3152	donepezil	C0001824	agranulocytoses	O
2895	cyclobenzaprine	3345	fentanyl	C0004096	asthma	O
2895	cyclobenzaprine	4595	ondansetron	C0005826	blood pressure abnormal	O
3559	haloperidol	4595	ondansetron	C0018800	cardiac enlargement	O
4601	orphenadrine	54454	simvastatin	C0019079	coughing blood	O
4058	meperidine	5487	tizanidine	C0030299	pancreatic pseudocyst	O
4614	oxaprozin	4927	promethazine	C0003872	psoriatic arthritis	O
2771	citalopram	5487	tizanidine	C0003044	animal bite	O
3749	irbesartan	5035	raloxifene	C0004096	asthma	O
2895	cyclobenzaprine	3463	gemfibrozil	C0004096	asthma	O
444	bupropion	2554	carbamazepine	C0005758	bleb	O
3016	diazepam	4158	methylphenidate	C0000731	abdominal distension	O
2471	bumetanide	5656	venlafaxine	C0017574	gingivitis	O
3042	dicyclomine	4917	prochlorperazine	C0235896	lung infiltration	O
4674	pamidronate	38904	carboplatin	C0007282	carotid artery stenosis	O
3826	ketorolac	4946	propranolol	C0016053	fibromyalgia	O
2801	clomipramine	3345	fentanyl	C0027441	nasopharyngitis	O
3393	flurazepam	4205	mirtazapine	C0036337	schizoaffective disorder	O
3085017	sevelamer	5281104	paricalcitol	C0018800	cardiac enlargement	O
4205	mirtazapine	4601	orphenadrine	C0000731	abdominal distension	O
3152	donepezil	4927	promethazine	C0001418	adenocarcinoma	O
2162	amlodipine	3715	indomethacin	C0007642	cellulitis	O
5002	quetiapine	60835	duloxetine	C0004096	asthma	O
3749	irbesartan	5002	quetiapine	C0001418	adenocarcinoma	O
2803	clonidine	4158	methylphenidate	C0000731	abdominal distension	O
3325	famotidine	5002	quetiapine	C0000786	abortion spontaneous	O
5533	trazodone	5734	zonisamide	C0017152	gastric inflammation	O
3696	imipramine	4946	propranolol	C0010692	Bladder inflammation	O
2818	clozapine	60835	duloxetine	C0000731	abdominal distension	O
2678	cetirizine	2802	clonazepam	C0010692	Bladder inflammation	O
3016	diazepam	4917	prochlorperazine	C0010692	Bladder inflammation	O
2678	cetirizine	2895	cyclobenzaprine	C0010692	Bladder inflammation	O
3393	flurazepam	5391	temazepam	C0033581	prostatitis	O
4409	nabumetone	68740	zoledronic acid	C0006849	candidiasis of mouth	O
2554	carbamazepine	4543	nortriptyline	C0014518	Lyell	O
3345	fentanyl	3386	fluoxetine	C0010692	Bladder inflammation	O
2803	clonidine	5656	venlafaxine	C0023895	disease of liver	O
59708	levetiracetam	64147	valganciclovir	C0018989	hemiparesis	O
3345	fentanyl	4510	nitroglycerin	C0001122	Acidosis	O
3325	famotidine	4946	propranolol	C0002170	alopecia	O
4616	oxazepam	4927	promethazine	C0001418	adenocarcinoma	O
2471	bumetanide	3463	gemfibrozil	C0010692	Bladder inflammation	O
444	bupropion	2803	clonidine	C0011848	diabetes insipidus	O
2578	BCNU	4171	metoprolol	C0002064	respiratory alkalosis	O
4634	oxybutynin	4946	propranolol	C0007787	transient ischaemic attack	O
4449	nefazodone	60835	duloxetine	C0032290	aspiration pneumonia	O
3308	etodolac	5245	risedronate	C0010692	Bladder inflammation	O
2160	amitriptyline	2585	carvedilol	C0010709	cyst	O
3559	haloperidol	3672	ibuprofen	C0013182	Drug hypersensitivity	O
2771	citalopram	4034	monamine	C0005687	distended bladder	O
4409	nabumetone	5656	venlafaxine	C0006386	Bunion	O
3386	fluoxetine	3696	imipramine	C0004610	Bacteraemia	O
2732	chlorthalidone	3672	ibuprofen	C0022661	Chronic Kidney Disease	O
3869	labetalol	5090	rofecoxib	C0007787	transient ischaemic attack	O
4170	metolazone	4873	KCl	C0001122	Acidosis	O
2162	amlodipine	5002	quetiapine	C0001339	acute pancreatitis	O
2803	clonidine	3016	diazepam	C0001122	Acidosis	O
4946	propranolol	5487	tizanidine	C0003864	arthritis	O
4158	methylphenidate	5533	trazodone	C0015695	fatty liver	O
3826	ketorolac	4510	nitroglycerin	C0006625	cachectic	O
5656	venlafaxine	60835	duloxetine	C0010692	Bladder inflammation	O
2803	clonidine	4510	nitroglycerin	C0003864	arthritis	O
2802	clonazepam	60835	duloxetine	C0003864	arthritis	O
2662	celecoxib	4205	mirtazapine	C0003864	arthritis	O
4058	meperidine	4634	oxybutynin	C0002170	alopecia	O
2554	carbamazepine	5487	tizanidine	C0007787	transient ischaemic attack	O
2802	clonazepam	4205	mirtazapine	C0001122	Acidosis	O
2678	cetirizine	4927	promethazine	C0003864	arthritis	O
3715	indomethacin	5090	rofecoxib	C0001122	Acidosis	O
41781	torasemide	54454	simvastatin	C0020461	Excess potassium	O
3386	fluoxetine	4927	promethazine	C0001122	Acidosis	O
3345	fentanyl	4601	orphenadrine	C0007642	cellulitis	O
3325	famotidine	4927	promethazine	C0001122	Acidosis	O
2907	cyclophosphamide	5291	imatinib	C0000833	abscess	O
3325	famotidine	5090	rofecoxib	C0003864	arthritis	O
4873	KCl	5391	temazepam	C0003864	arthritis	O
5090	rofecoxib	5245	risedronate	C0001122	Acidosis	O
2520	verapamil	4171	metoprolol	C0007787	transient ischaemic attack	O
3696	imipramine	54841	atomoxetine	C0009938	bruise	O
2405	bisoprolol	4510	nitroglycerin	C0003811	Arrhythmia	O
2802	clonazepam	5533	trazodone	C0002994	angioedema	O
2554	carbamazepine	3386	fluoxetine	C0006145	Breast disorder	O
3261	estazolam	3386	fluoxetine	C0018926	haematemesis	O
2895	cyclobenzaprine	3658	hydroxyzine	C0004601	back injury	O
2662	celecoxib	4917	prochlorperazine	C0008035	Chest wall pain	O
3042	dicyclomine	3672	ibuprofen	C0221706	road traffic accident	O
3308	etodolac	3696	imipramine	C0003811	Arrhythmia	O
4909	primidone	60835	duloxetine	C0015408	eye injury	O
4634	oxybutynin	5391	temazepam	C0006325	bruxism	O
2585	carvedilol	60835	duloxetine	C0006849	candidiasis of mouth	O
2801	clomipramine	4829	pioglitazone	C0038362	mucositis oral	O
3108	dipyridamole	5002	quetiapine	C0009938	bruise	O
5253	sotalol	5656	venlafaxine	C0023798	lipoma	O
2160	amitriptyline	2520	verapamil	C0003811	Arrhythmia	O
3386	fluoxetine	4634	oxybutynin	C0006325	bruxism	O
4058	meperidine	4873	KCl	C0006325	bruxism	O
3016	diazepam	3393	flurazepam	C0000731	abdominal distension	O
1978	acebutolol	4873	KCl	C0024198	Lyme Disease	O
2802	clonazepam	3658	hydroxyzine	C0003811	Arrhythmia	O
1978	acebutolol	3345	fentanyl	C0003811	Arrhythmia	O
3325	famotidine	5533	trazodone	C0006277	bronchitis	O
4158	methylphenidate	5391	temazepam	C0003811	Arrhythmia	O
4158	methylphenidate	4674	pamidronate	C0018926	haematemesis	O
5095	ropinirole	5391	temazepam	C0032533	polymyalgia rheumatica	O
2471	bumetanide	4927	promethazine	C0003811	Arrhythmia	O
5426	thalidomide	54454	simvastatin	C0006277	bronchitis	O
4170	metolazone	4927	promethazine	C0010054	arteriosclerotic heart disease	O
2662	celecoxib	3345	fentanyl	C0003811	Arrhythmia	O
3345	fentanyl	5002	quetiapine	C0004030	aspergillosis	O
444	bupropion	3345	fentanyl	C0003811	Arrhythmia	O
4917	prochlorperazine	4927	promethazine	C0016382	facial flushing	O
2678	cetirizine	3345	fentanyl	C0003811	Arrhythmia	O
2477	buspirone	3386	fluoxetine	C0003811	Arrhythmia	O
4205	mirtazapine	4927	promethazine	C0020461	Excess potassium	O
3869	labetalol	4927	promethazine	C0023895	disease of liver	O
2160	amitriptyline	3826	ketorolac	C0013182	Drug hypersensitivity	O
2405	bisoprolol	2520	verapamil	C0003811	Arrhythmia	O
2405	bisoprolol	2585	carvedilol	C0005747	Blepharospasm	O
4616	oxazepam	5391	temazepam	C0020461	Excess potassium	O
3393	flurazepam	5002	quetiapine	C0003864	arthritis	O
3345	fentanyl	54454	simvastatin	C0003811	Arrhythmia	O
3702	indapamide	4917	prochlorperazine	C0014544	epilepsy	O
4927	promethazine	5002	quetiapine	C0003811	Arrhythmia	O
3016	diazepam	5533	trazodone	C0003811	Arrhythmia	O
3410	formoterol	5656	venlafaxine	C0699744	ear infection	O
3559	haloperidol	4748	perphenazine	C0001824	agranulocytoses	O
3152	donepezil	3386	fluoxetine	C0029408	Osteoarthritis	O
2756	cimetidine	2803	clonidine	C0016382	facial flushing	O
3749	irbesartan	4171	metoprolol	C0003811	Arrhythmia	O
4634	oxybutynin	5533	trazodone	C0003864	arthritis	O
2130	amantadine	4873	KCl	C0007785	cerebral infarct	O
2801	clomipramine	3016	diazepam	C0017168	acid reflux	O
444	bupropion	4409	nabumetone	C0000786	abortion spontaneous	O
4449	nefazodone	5090	rofecoxib	C0010054	arteriosclerotic heart disease	O
4909	primidone	5090	rofecoxib	C0010692	Bladder inflammation	O
1978	acebutolol	2678	cetirizine	C0011606	dermatitis exfoliative	O
2554	carbamazepine	4058	meperidine	C0007282	carotid artery stenosis	O
4034	monamine	5656	venlafaxine	C0003811	Arrhythmia	O
4034	monamine	5533	trazodone	C0007642	cellulitis	O
4095	methadone	4927	promethazine	C0038999	bulging	O
444	bupropion	5035	raloxifene	C0003850	arteriosclerosis	O
2160	amitriptyline	2662	celecoxib	C0020621	hypokalaemia	O
2405	bisoprolol	2471	bumetanide	C0004153	Atherosclerosis	O
4510	nitroglycerin	5401	terazosin	C0003811	Arrhythmia	O
3325	famotidine	4409	nabumetone	C0002792	anaphylactic reaction	O
4205	mirtazapine	54454	simvastatin	C0020621	hypokalaemia	O
3559	haloperidol	4946	propranolol	C0029408	Osteoarthritis	O
2520	verapamil	3348	fexofenadine	C0020621	hypokalaemia	O
2802	clonazepam	3463	gemfibrozil	C0001546	adjustment disorder	O
41781	torasemide	68740	zoledronic acid	C0036974	cardiovascular collapse	O
4909	primidone	5656	venlafaxine	C0010054	arteriosclerotic heart disease	O
5090	rofecoxib	5391	temazepam	C0016169	fistula	O
3308	etodolac	4449	nefazodone	C0006840	Candida Infection	O
2477	buspirone	3463	gemfibrozil	C0006325	bruxism	O
2160	amitriptyline	5090	rofecoxib	C0016169	fistula	O
3386	fluoxetine	3404	fluvoxamine	C0001824	agranulocytoses	O
4192	midazolam	5391	temazepam	C0014544	epilepsy	O
4927	promethazine	5656	venlafaxine	C0034063	lung edema	O
4095	methadone	5487	tizanidine	C0281774	acute psychosis	O
3463	gemfibrozil	4946	propranolol	C0027343	ingrowing nail	O
3345	fentanyl	4409	nabumetone	C0008350	cholelithiasis	O
3657	hydroxyurea	4917	prochlorperazine	C0001122	Acidosis	O
3168	droperidol	5391	temazepam	C0035410	rhabdomyolysis	O
2162	amlodipine	4409	nabumetone	C0006277	bronchitis	O
2801	clomipramine	4634	oxybutynin	C0011206	acute brain syndrome	O
2585	carvedilol	5426	thalidomide	C0004239	atrial flutter	O
2818	clozapine	3672	ibuprofen	C0011168	deglutition disorder	O
54454	simvastatin	3085017	sevelamer	C0007784	cerebral haemorrhage	O
4212	mitoxantrone	4917	prochlorperazine	C0242184	hypoxia	O
4170	metolazone	4634	oxybutynin	C0002940	aneurysm	O
2477	buspirone	4543	nortriptyline	C0036974	cardiovascular collapse	O
3902	letrozole	4946	propranolol	C0004144	atelectasis	O
2662	celecoxib	5245	risedronate	C0001339	acute pancreatitis	O
3715	indomethacin	5002	quetiapine	C0010054	arteriosclerotic heart disease	O
3467	gentamicin	4171	metoprolol	C0010054	arteriosclerotic heart disease	O
5978	vincristine	13342	vinblastine	C0004610	Bacteraemia	O
3108	dipyridamole	5090	rofecoxib	C0018801	cardiac failure	O
4058	meperidine	4927	promethazine	C0018801	cardiac failure	O
2130	amantadine	5487	tizanidine	C0038362	mucositis oral	O
1978	acebutolol	60835	duloxetine	C0027769	nervous tension	O
3559	haloperidol	4616	oxazepam	C0004144	atelectasis	O
3308	etodolac	3749	irbesartan	C0007642	cellulitis	O
2520	verapamil	60835	duloxetine	C0021400	flu	O
3702	indapamide	5090	rofecoxib	C0018802	Cardiac decompensation	O
4873	KCl	5002	quetiapine	C0038663	attempted suicide	O
2477	buspirone	4917	prochlorperazine	C0010054	arteriosclerotic heart disease	O
4614	oxaprozin	4873	KCl	C0018802	Cardiac decompensation	O
4205	mirtazapine	4595	ondansetron	C0000786	abortion spontaneous	O
2162	amlodipine	5401	terazosin	C0016382	facial flushing	O
4601	orphenadrine	5533	trazodone	C0017601	glaucoma	O
4205	mirtazapine	4510	nitroglycerin	C0018802	Cardiac decompensation	O
2662	celecoxib	2803	clonidine	C0005741	blepharitis	O
2471	bumetanide	2662	celecoxib	C0242184	hypoxia	O
5095	ropinirole	5656	venlafaxine	C0022346	icterus	O
3108	dipyridamole	4946	propranolol	C0023530	leucopenia	O
2375	bicalutamide	5090	rofecoxib	C0750426	increased white blood cell count	O
3007	amphetamine	5538	retinoic acid	C0009763	conjunctivitis	O
4095	methadone	4917	prochlorperazine	C0018802	Cardiac decompensation	O
2662	celecoxib	4614	oxaprozin	C0008325	cholecystitis	O
3463	gemfibrozil	5090	rofecoxib	C0038454	apoplexy	O
2818	clozapine	4054	memantine	C0001339	acute pancreatitis	O
2802	clonazepam	4171	metoprolol	C0003962	ascites	O
3308	etodolac	3672	ibuprofen	C0242184	hypoxia	O
3749	irbesartan	4927	promethazine	C0011849	Diabetes	O
3658	hydroxyzine	4634	oxybutynin	C0005758	bleb	O
5426	thalidomide	59708	levetiracetam	C0007282	carotid artery stenosis	O
2375	bicalutamide	5656	venlafaxine	C0018801	cardiac failure	O
3715	indomethacin	5656	venlafaxine	C0020517	allergies	O
2756	cimetidine	5656	venlafaxine	C0011849	Diabetes	O
3657	hydroxyurea	60835	duloxetine	C0013182	Drug hypersensitivity	O
4170	metolazone	5002	quetiapine	C0015695	fatty liver	O
3696	imipramine	4614	oxaprozin	C0004623	Bacterial infection	O
2160	amitriptyline	3386	fluoxetine	C0020517	allergies	O
2585	carvedilol	3016	diazepam	C0002064	respiratory alkalosis	O
2678	cetirizine	4034	monamine	C0002453	amenorrhea	O
4409	nabumetone	5533	trazodone	C0003862	Aching joints	O
3386	fluoxetine	5487	tizanidine	C0003962	ascites	O
3749	irbesartan	5401	terazosin	C0030252	palpitation	O
2130	amantadine	2802	clonazepam	C0020517	allergies	O
2554	carbamazepine	4909	primidone	C0000731	abdominal distension	O
3042	dicyclomine	5090	rofecoxib	C0018799	cardiac disease	O
3108	dipyridamole	54454	simvastatin	C0018799	cardiac disease	O
3826	ketorolac	60835	duloxetine	C0018799	cardiac disease	O
3308	etodolac	5391	temazepam	C0017181	gastrointestinal bleed	O
3702	indapamide	5391	temazepam	C0003862	Aching joints	O
4409	nabumetone	60835	duloxetine	C0005758	bleb	O
4845	pirbuterol	60835	duloxetine	C0016382	facial flushing	O
2477	buspirone	3345	fentanyl	C0017181	gastrointestinal bleed	O
5978	vincristine	667490	mercaptopurine	C0039070	Fainting	O
4909	primidone	54454	simvastatin	C0017181	gastrointestinal bleed	O
5391	temazepam	5656	venlafaxine	C0017181	gastrointestinal bleed	O
3749	irbesartan	4946	propranolol	C0003862	Aching joints	O
3016	diazepam	4409	nabumetone	C0008031	chest pain	O
3749	irbesartan	4829	pioglitazone	C0017181	gastrointestinal bleed	O
4946	propranolol	5401	terazosin	C0001418	adenocarcinoma	O
4034	monamine	4595	ondansetron	C0003564	Aphonia	O
2092	alfuzosin	2162	amlodipine	C0010054	arteriosclerotic heart disease	O
2554	carbamazepine	5656	venlafaxine	C0013395	dyspepsia	O
2267	azelastine	60835	duloxetine	C0018799	cardiac disease	O
4440	naratriptan	60835	duloxetine	C0030554	Paraesthesia	O
4595	ondansetron	60835	duloxetine	C0001122	Acidosis	O
3059	diflunisal	4927	promethazine	C0085593	chill	O
444	bupropion	125017	O-desmethylvenlafaxine	C0040822	tremor	O
2520	verapamil	4543	nortriptyline	C0008031	chest pain	O
3672	ibuprofen	5245	risedronate	C0006266	bronchial spasm	O
3696	imipramine	60835	duloxetine	C0003862	Aching joints	O
3345	fentanyl	3393	flurazepam	C0004239	atrial flutter	O
5391	temazepam	5533	trazodone	C0004604	Back Ache	O
2756	cimetidine	3658	hydroxyzine	C0007642	cellulitis	O
2585	carvedilol	3152	donepezil	C0017181	gastrointestinal bleed	O
4158	methylphenidate	4205	mirtazapine	C0003962	ascites	O
74989	atovaquone	148192	atazanavir	C0085605	Hepatic failure	O
2818	clozapine	4510	nitroglycerin	C0018524	Hallucination	O
1978	acebutolol	4034	monamine	C0007780	cerebral artery embolism	O
4054	memantine	4909	primidone	C0028084	nightmare	O
4409	nabumetone	5245	risedronate	C0013395	dyspepsia	O
2802	clonazepam	4946	propranolol	C0004604	Back Ache	O
2405	bisoprolol	4873	KCl	C0004604	Back Ache	O
2162	amlodipine	3108	dipyridamole	C0013362	dysarthria	O
2585	carvedilol	4595	ondansetron	C0003811	Arrhythmia	O
444	bupropion	60835	duloxetine	C0003862	Aching joints	O
3463	gemfibrozil	5391	temazepam	C0043094	weight gain	O
3308	etodolac	4409	nabumetone	C0013182	Drug hypersensitivity	O
4054	memantine	4634	oxybutynin	C0008031	chest pain	O
5002	quetiapine	5572	trihexyphenidyl	C0003862	Aching joints	O
2160	amitriptyline	2554	carbamazepine	C0008031	chest pain	O
39765	vecuronium	42113	desflurane	C0002792	anaphylactic reaction	O
41781	torasemide	104865	bosentan	C0020461	Excess potassium	O
2756	cimetidine	4829	pioglitazone	C0004604	Back Ache	O
2162	amlodipine	4909	primidone	C0018926	haematemesis	O
3345	fentanyl	4158	methylphenidate	C0001122	Acidosis	O
2092	alfuzosin	3016	diazepam	C0030252	palpitation	O
4212	mitoxantrone	5656	venlafaxine	C0043094	weight gain	O
2267	azelastine	2803	clonidine	C0398353	Hypoventilation	O
2818	clozapine	4829	pioglitazone	C0004096	asthma	O
3964	loxapine	5002	quetiapine	C0011168	deglutition disorder	O
4510	nitroglycerin	5538	retinoic acid	C0008031	chest pain	O
3749	irbesartan	4510	nitroglycerin	C0008031	chest pain	O
2160	amitriptyline	4829	pioglitazone	C0010709	cyst	O
5556	triazolam	60835	duloxetine	C0003862	Aching joints	O
3393	flurazepam	4543	nortriptyline	C0017181	gastrointestinal bleed	O
2477	buspirone	3702	indapamide	C0005747	Blepharospasm	O
4595	ondansetron	4927	promethazine	C0004604	Back Ache	O
2578	BCNU	4674	pamidronate	C0003874	Arthritis bacterial	O
2585	carvedilol	4409	nabumetone	C0000731	abdominal distension	O
3168	droperidol	3325	famotidine	C0016382	facial flushing	O
4927	promethazine	5487	tizanidine	C0008031	chest pain	O
3672	ibuprofen	4845	pirbuterol	C0003862	Aching joints	O
2802	clonazepam	2895	cyclobenzaprine	C0008031	chest pain	O
4601	orphenadrine	4946	propranolol	C0042798	Abnormal vision	O
444	bupropion	3042	dicyclomine	C0004604	Back Ache	O
4748	perphenazine	4946	propranolol	C0007642	cellulitis	O
5291	imatinib	5329102	SU11248	C0022346	icterus	O
4171	metoprolol	5391	temazepam	C0008031	chest pain	O
3261	estazolam	5487	tizanidine	C0008031	chest pain	O
2130	amantadine	2477	buspirone	C0013362	dysarthria	O
3397	flutamide	54454	simvastatin	C0018801	cardiac failure	O
5291	imatinib	38904	carboplatin	C0003811	Arrhythmia	O
4595	ondansetron	5002	quetiapine	C0003874	Arthritis bacterial	O
2756	cimetidine	38904	carboplatin	C0002792	anaphylactic reaction	O
4440	naratriptan	5090	rofecoxib	C0008031	chest pain	O
4674	pamidronate	5391	temazepam	C0008031	chest pain	O
5095	ropinirole	59708	levetiracetam	C0013144	drowsiness	O
5401	terazosin	5487	tizanidine	C0022661	Chronic Kidney Disease	O
5002	quetiapine	5556	triazolam	C0003467	Anxiety	O
3108	dipyridamole	4170	metolazone	C0016242	floaters	O
2818	clozapine	5572	trihexyphenidyl	C0018524	Hallucination	O
2726	chlorpromazine	4873	KCl	C0008031	chest pain	O
4909	primidone	4946	propranolol	C0013144	drowsiness	O
2477	buspirone	5090	rofecoxib	C0006012	borderline personality disorder	O
3152	donepezil	5391	temazepam	C0021311	infection	O
4674	pamidronate	4873	KCl	C0009806	constipated	O
41781	torasemide	60835	duloxetine	C0015695	fatty liver	O
2907	cyclophosphamide	4927	promethazine	C0021311	infection	O
3869	labetalol	4634	oxybutynin	C0001418	adenocarcinoma	O
3672	ibuprofen	38904	carboplatin	C0007642	cellulitis	O
2803	clonidine	4449	nefazodone	C0018524	Hallucination	O
2130	amantadine	5734	zonisamide	C0008031	chest pain	O
444	bupropion	3393	flurazepam	C0004604	Back Ache	O
3308	etodolac	4674	pamidronate	C0004144	atelectasis	O
3463	gemfibrozil	4170	metolazone	C0013144	drowsiness	O
2802	clonazepam	41781	torasemide	C0003811	Arrhythmia	O
60877	FTC	148192	atazanavir	C0027962	melanocytic naevus	O
4946	propranolol	5656	venlafaxine	C0009806	constipated	O
4510	nitroglycerin	5487	tizanidine	C0009806	constipated	O
2803	clonidine	4946	propranolol	C0009806	constipated	O
3308	etodolac	4205	mirtazapine	C0004096	asthma	O
2471	bumetanide	4409	nabumetone	C0003850	arteriosclerosis	O
4212	mitoxantrone	5453	thiotepa	C0011168	deglutition disorder	O
2477	buspirone	2585	carvedilol	C0004604	Back Ache	O
5095	ropinirole	60835	duloxetine	C0018681	Head ache	O
2554	carbamazepine	54454	simvastatin	C0009806	constipated	O
2801	clomipramine	4158	methylphenidate	C0013395	dyspepsia	O
3007	amphetamine	54454	simvastatin	C0009806	constipated	O
4158	methylphenidate	5656	venlafaxine	C0013144	drowsiness	O
3658	hydroxyzine	5391	temazepam	C0013144	drowsiness	O
2732	chlorthalidone	5656	venlafaxine	C0030193	Pain	O
4927	promethazine	5533	trazodone	C0013144	drowsiness	O
2801	clomipramine	3672	ibuprofen	C0030193	Pain	O
4601	orphenadrine	4917	prochlorperazine	C0013144	drowsiness	O
2520	verapamil	2554	carbamazepine	C0009806	constipated	O
2471	bumetanide	3749	irbesartan	C0750426	increased white blood cell count	O
3902	letrozole	4674	pamidronate	C0042029	Infection Urinary Tract	O
3672	ibuprofen	5538	retinoic acid	C0009806	constipated	O
2756	cimetidine	3345	fentanyl	C0030193	Pain	O
3559	haloperidol	3696	imipramine	C0004604	Back Ache	O
2130	amantadine	5656	venlafaxine	C0030193	Pain	O
2160	amitriptyline	2756	cimetidine	C0003864	arthritis	O
3559	haloperidol	4829	pioglitazone	C0021845	intestinal perforation	O
3372	fluphenazine	5656	venlafaxine	C0042029	Infection Urinary Tract	O
4674	pamidronate	5210	sibutramine	C0008031	chest pain	O
3559	haloperidol	4634	oxybutynin	C0018681	Head ache	O
2160	amitriptyline	3672	ibuprofen	C0020625	blood sodium decreased	O
2756	cimetidine	5245	risedronate	C0009806	constipated	O
41781	torasemide	5493444	aliskiren	C0002792	anaphylactic reaction	O
3059	diflunisal	3672	ibuprofen	C0018681	Head ache	O
3042	dicyclomine	4543	nortriptyline	C0006849	candidiasis of mouth	O
4449	nefazodone	5426	thalidomide	C0030193	Pain	O
2520	verapamil	3715	indomethacin	C0008325	cholecystitis	O
3007	amphetamine	3348	fexofenadine	C0016382	facial flushing	O
3672	ibuprofen	60835	duloxetine	C0009806	constipated	O
4171	metoprolol	60835	duloxetine	C0004604	Back Ache	O
2520	verapamil	3826	ketorolac	C0001122	Acidosis	O
5426	thalidomide	5538	retinoic acid	C0004604	Back Ache	O
38904	carboplatin	68740	zoledronic acid	C0004238	AFIB	O
2405	bisoprolol	5090	rofecoxib	C0020625	blood sodium decreased	O
3749	irbesartan	4634	oxybutynin	C0007787	transient ischaemic attack	O
3308	etodolac	3345	fentanyl	C0001818	agoraphobia	O
4634	oxybutynin	4917	prochlorperazine	C0004238	AFIB	O
3152	donepezil	5556	triazolam	C0009241	cognitive disorder	O
4927	promethazine	4946	propranolol	C0004238	AFIB	O
2756	cimetidine	3672	ibuprofen	C0004238	AFIB	O
4205	mirtazapine	4634	oxybutynin	C0004238	AFIB	O
3016	diazepam	3749	irbesartan	C0003578	Apnea	O
3308	etodolac	5002	quetiapine	C0085649	edema extremities	O
2267	azelastine	2585	carvedilol	C0005779	Clotting	O
2520	verapamil	54454	simvastatin	C0004238	AFIB	O
3308	etodolac	4158	methylphenidate	C0004604	Back Ache	O
4510	nitroglycerin	41781	torasemide	C0003507	aortic stenosis	O
3308	etodolac	4170	metolazone	C0018681	Head ache	O
2771	citalopram	3345	fentanyl	C0004238	AFIB	O
5002	quetiapine	5487	tizanidine	C0004238	AFIB	O
2678	cetirizine	4873	KCl	C0004238	AFIB	O
3261	estazolam	4927	promethazine	C0020538	High blood pressure	O
2678	cetirizine	5656	venlafaxine	C0004238	AFIB	O
4601	orphenadrine	4873	KCl	C0085649	edema extremities	O
444	bupropion	5656	venlafaxine	C0004238	AFIB	O
3559	haloperidol	4171	metoprolol	C0004238	AFIB	O
2678	cetirizine	4409	nabumetone	C0004238	AFIB	O
5078	rizatriptan	5391	temazepam	C0085649	edema extremities	O
3749	irbesartan	4170	metolazone	C0011991	diarrhea	O
4058	meperidine	5002	quetiapine	C0018790	asystole	O
3826	ketorolac	4409	nabumetone	C0000737	abdominal pain	O
3675	phenelzine	4171	metoprolol	C0042029	Infection Urinary Tract	O
2160	amitriptyline	4595	ondansetron	C0011991	diarrhea	O
1978	acebutolol	4829	pioglitazone	C0011991	diarrhea	O
4771	phentermine	5090	rofecoxib	C0043096	loss of weight	O
4927	promethazine	5035	raloxifene	C0011991	diarrhea	O
4095	methadone	5078	rizatriptan	C0085649	edema extremities	O
2585	carvedilol	4170	metolazone	C0000737	abdominal pain	O
2818	clozapine	4634	oxybutynin	C0018790	asystole	O
4917	prochlorperazine	5487	tizanidine	C0000737	abdominal pain	O
2471	bumetanide	5426	thalidomide	C0011991	diarrhea	O
3869	labetalol	5391	temazepam	C0043096	loss of weight	O
2726	chlorpromazine	3386	fluoxetine	C0043096	loss of weight	O
4158	methylphenidate	4946	propranolol	C0000737	abdominal pain	O
4917	prochlorperazine	5978	vincristine	C0011991	diarrhea	O
4616	oxazepam	4946	propranolol	C0018681	Head ache	O
5090	rofecoxib	68740	zoledronic acid	C0011991	diarrhea	O
4946	propranolol	5078	rizatriptan	C0000737	abdominal pain	O
2678	cetirizine	4946	propranolol	C0000737	abdominal pain	O
2771	citalopram	4409	nabumetone	C0000737	abdominal pain	O
2099	alosetron	4634	oxybutynin	C0043096	loss of weight	O
2732	chlorthalidone	4873	KCl	C0000737	abdominal pain	O
3463	gemfibrozil	3715	indomethacin	C0004238	AFIB	O
2732	chlorthalidone	3345	fentanyl	C0011991	diarrhea	O
2130	amantadine	3672	ibuprofen	C0043096	loss of weight	O
2405	bisoprolol	3672	ibuprofen	C0000737	abdominal pain	O
4409	nabumetone	54454	simvastatin	C0000737	abdominal pain	O
2578	BCNU	2771	citalopram	C0085649	edema extremities	O
2907	cyclophosphamide	5651	vancomycin	C0018188	granuloma	X
2171	amoxicillin	4927	promethazine	C0018188	granuloma	X
3658	hydroxyzine	4900	prednisone	C0018188	granuloma	X
62924	fluticasone	83786	allopurinol	C0018188	granuloma	X
3158	doxepin	4691	paroxetine	C0018188	granuloma	X
2666	cephalexin	4171	metoprolol	C0015732	faecal incontinence	X
3386	fluoxetine	4510	nitroglycerin	C0015732	faecal incontinence	X
2269	azithromycin	2662	celecoxib	C0015732	faecal incontinence	X
2487	butorphanol	6691	warfarin	C0015732	faecal incontinence	X
3350	finasteride	5203	sertraline	C0015732	faecal incontinence	X
2907	cyclophosphamide	3510	granisetron	C0018188	granuloma	X
5454	thiothixene	5656	venlafaxine	C0018188	granuloma	X
3510	granisetron	5372	tacrolimus	C0015732	faecal incontinence	X
3032	diclofenac	54454	simvastatin	C0004245	atrioventricular block	X
5203	sertraline	54454	simvastatin	C0007820	cerebral vascular disorder	X
3325	famotidine	54454	simvastatin	C0004245	atrioventricular block	X
2160	amitriptyline	3348	fexofenadine	C0004245	atrioventricular block	X
3325	famotidine	4873	KCl	C0004245	atrioventricular block	X
3062	digoxin	4873	KCl	C0004245	atrioventricular block	X
3962	lovastatin	83786	allopurinol	C0014869	reflux esophagitis	X
2520	verapamil	62924	fluticasone	C0017086	gangrene	X
2471	bumetanide	4635	oxycodone	C0271650	Glucose intolerance	X
1972	amphotericin B	5039	ranitidine	C0013274	patent ductus arteriosis	X
2142	amikacin	83786	allopurinol	C0220983	metabolic alkalosis	X
2610	cefadroxil	5656	venlafaxine	C0162316	iron deficiency anaemia	X
3749	irbesartan	4900	prednisone	C0004245	atrioventricular block	X
2895	cyclobenzaprine	6691	warfarin	C0007820	cerebral vascular disorder	X
2617	cefazolin	4635	oxycodone	C0004245	atrioventricular block	X
2462	budesonide	54454	simvastatin	C0004245	atrioventricular block	X
2171	amoxicillin	3348	fexofenadine	C0012569	Diplopia	X
2160	amitriptyline	4635	oxycodone	C0012569	Diplopia	X
2311	benazepril	5090	rofecoxib	C0039103	synovitis	X
4205	mirtazapine	6691	warfarin	C0012569	Diplopia	X
3954	loperamide	6691	warfarin	C0017086	gangrene	X
2678	cetirizine	4900	prednisone	C0012569	Diplopia	X
3161	doxycycline	3405	folate	C0012569	Diplopia	X
5656	venlafaxine	62924	fluticasone	C0013295	duodenal ulcer	X
2678	cetirizine	4510	nitroglycerin	C0012569	Diplopia	X
3152	donepezil	62924	fluticasone	C0004245	atrioventricular block	X
2160	amitriptyline	5038	ramipril	C0012569	Diplopia	X
4205	mirtazapine	5544	triamcinolone	C0012569	Diplopia	X
2554	carbamazepine	62924	fluticasone	C0007570	coeliac disease	X
3516	GGG	4873	KCl	C0017086	gangrene	X
2171	amoxicillin	5039	ranitidine	C0011603	dermatitides	X
2311	benazepril	3348	fexofenadine	C0085619	orthopnea	X
191	adenosine	4894	prednisolone	C0004245	atrioventricular block	X
3877	lamivudine	54688	clarithromycin	C0004245	atrioventricular block	X
2171	amoxicillin	4052	meloxicam	C0015732	faecal incontinence	X
2666	cephalexin	5538	retinoic acid	C0000833	abscess	X
3255	erythromycin	4635	oxycodone	C0007820	cerebral vascular disorder	X
5978	vincristine	5311048	cisplatin	C0015256	Excoriation	X
3937	lisinopril	6691	warfarin	C0008320	cholecystectomies	X
2160	amitriptyline	4900	prednisone	C0037052	sick sinus syndrome	X
4601	orphenadrine	5523	tramadol	C0007570	coeliac disease	X
2171	amoxicillin	62924	fluticasone	C0016199	flank pain	X
3890	latanoprost	123620	mometasone	C0014869	reflux esophagitis	X
2173	ampicillin	4159	methylprednisolone	C0013274	patent ductus arteriosis	X
3877	lamivudine	5155	stavudine	C0011603	dermatitides	X
3463	gemfibrozil	5267	spironolactone	C0017086	gangrene	X
4635	oxycodone	54454	simvastatin	C0004134	Ataxia	X
1972	amphotericin B	5651	vancomycin	C0019196	Hepatitis C	X
3648	hydromorphone	5311297	montelukast	C0024050	lower GI bleeding	X
2267	azelastine	4900	prednisone	C0033860	psoriasis	X
2650	ceftazidime	3310	etoposide	C0013295	duodenal ulcer	X
4691	paroxetine	5487	tizanidine	C0008320	cholecystectomies	X
5245	risedronate	6691	warfarin	C0013295	duodenal ulcer	X
3148	dolasetron	4674	pamidronate	C0700200	Near Syncope	X
4616	oxazepam	83786	allopurinol	C0027707	Interstitial nephritis	X
2786	clindamycin	5656	venlafaxine	C0011854	insulin dependent diabetes mellitus	X
2554	carbamazepine	6691	warfarin	C0008320	cholecystectomies	X
1972	amphotericin B	4595	ondansetron	C0011603	dermatitides	X
4171	metoprolol	5039	ranitidine	C0002726	amyloidosis	X
2895	cyclobenzaprine	5203	sertraline	C0008320	cholecystectomies	X
3355	flecainide	4635	oxycodone	C0004245	atrioventricular block	X
2269	azithromycin	5523	tramadol	C0008320	cholecystectomies	X
4634	oxybutynin	5203	sertraline	C0034212	pyoderma	X
2666	cephalexin	62924	fluticasone	C0001969	Alcoholic intoxication	X
3075	diltiazem	4691	paroxetine	C0004134	Ataxia	X
3672	ibuprofen	4900	prednisone	C0000833	abscess	X
62924	fluticasone	123620	mometasone	C0000833	abscess	X
2160	amitriptyline	5311297	montelukast	C0004134	Ataxia	X
3310	etoposide	4595	ondansetron	C0000833	abscess	X
598	mesna	83786	allopurinol	C0015256	Excoriation	X
4253	morphine	5391	temazepam	C0000833	abscess	X
3143	docetaxel	4691	paroxetine	C0000833	abscess	X
3043	didanosine	5203	sertraline	C0027707	Interstitial nephritis	X
2142	amikacin	3929	linezolid	C0699790	carcinoma of the colon	X
942	nicotine	3559	haloperidol	C0004245	atrioventricular block	X
2802	clonazepam	54454	simvastatin	C0000833	abscess	X
3310	etoposide	4917	prochlorperazine	C0000833	abscess	X
5656	venlafaxine	5311297	montelukast	C0034212	pyoderma	X
3355	flecainide	5039	ranitidine	C0004245	atrioventricular block	X
772	heparin	1117	sulfate	C0007820	cerebral vascular disorder	X
4449	nefazodone	5523	tramadol	C0019196	Hepatitis C	X
2462	budesonide	5203	sertraline	C0007570	coeliac disease	X
5538	retinoic acid	5311297	montelukast	C0015256	Excoriation	X
2477	buspirone	6691	warfarin	C0011127	decubitus ulcer	X
4634	oxybutynin	125889	pregabalin	C0015256	Excoriation	X
3255	erythromycin	5090	rofecoxib	C0005001	benign prostatic hyperplasia	X
2171	amoxicillin	2771	citalopram	C0000833	abscess	X
4171	metoprolol	5544	triamcinolone	C0000833	abscess	X
3826	ketorolac	5039	ranitidine	C0028259	nodule	X
2786	clindamycin	62924	fluticasone	C0000833	abscess	X
3158	doxepin	3386	fluoxetine	C0005001	benign prostatic hyperplasia	X
1690	doxorubicin	83786	allopurinol	C0000833	abscess	X
3937	lisinopril	5038	ramipril	C0004245	atrioventricular block	X
6691	warfarin	5311297	montelukast	C0005001	benign prostatic hyperplasia	X
2771	citalopram	4510	nitroglycerin	C0000833	abscess	X
4873	KCl	83786	allopurinol	C0002726	amyloidosis	X
4034	monamine	6691	warfarin	C0000833	abscess	X
3869	labetalol	4691	paroxetine	C0011603	dermatitides	X
3403	fluvastatin	4829	pioglitazone	C0220983	metabolic alkalosis	X
4635	oxycodone	5487	tizanidine	C0001969	Alcoholic intoxication	X
3403	fluvastatin	4900	prednisone	C0004134	Ataxia	X
2646	cefprozil	54454	simvastatin	C0005001	benign prostatic hyperplasia	X
3911	leuprolide acetate	62924	fluticasone	C0271650	Glucose intolerance	X
2609	cefaclor	5203	sertraline	C0034212	pyoderma	X
3310	etoposide	4691	paroxetine	C0034212	pyoderma	X
3661	atropine	87177	lactulose	C0027707	Interstitial nephritis	X
2907	cyclophosphamide	3405	folate	C0000833	abscess	X
5038	ramipril	6691	warfarin	C0000833	abscess	X
772	heparin	3062	digoxin	C0000833	abscess	X
4509	nitrofurantoin	4691	paroxetine	C0700200	Near Syncope	X
772	heparin	4635	oxycodone	C0001969	Alcoholic intoxication	X
2585	carvedilol	5391	temazepam	C0011127	decubitus ulcer	X
4510	nitroglycerin	4917	prochlorperazine	C0004245	atrioventricular block	X
3154	Ets	5090	rofecoxib	C0004134	Ataxia	X
3461	gemcitabine	3937	lisinopril	C0011603	dermatitides	X
4894	prednisolone	5651	vancomycin	C0002726	amyloidosis	X
3308	etodolac	62924	fluticasone	C0030552	muscle paresis	X
1065	quinidine	3386	fluoxetine	C0005001	benign prostatic hyperplasia	X
3405	folate	4927	promethazine	C0011127	decubitus ulcer	X
62924	fluticasone	87177	lactulose	C0004134	Ataxia	X
2909	cyclosporine	62924	fluticasone	C0000833	abscess	X
2666	cephalexin	3161	doxycycline	C0007570	coeliac disease	X
2713	chlorhexidine	4900	prednisone	C0000833	abscess	X
2656	ceftriaxone	3746	ipratropium bromide	C0000833	abscess	X
2311	benazepril	3345	fentanyl	C0033036	atrial ectopic beats	X
5672	vinorelbine	5311048	cisplatin	C0018989	hemiparesis	X
4829	pioglitazone	5391	temazepam	C0005001	benign prostatic hyperplasia	X
3222	enalapril	5311297	montelukast	C0008320	cholecystectomies	X
2802	clonazepam	3348	fexofenadine	C0005001	benign prostatic hyperplasia	X
5038	ramipril	5039	ranitidine	C0005001	benign prostatic hyperplasia	X
3161	doxycycline	4253	morphine	C0005001	benign prostatic hyperplasia	X
4829	pioglitazone	5039	ranitidine	C0016199	flank pain	X
2713	chlorhexidine	3937	lisinopril	C0000833	abscess	X
4158	methylphenidate	4635	oxycodone	C0005001	benign prostatic hyperplasia	X
1690	doxorubicin	4691	paroxetine	C0011127	decubitus ulcer	X
3308	etodolac	3937	lisinopril	C0018989	hemiparesis	X
2554	carbamazepine	5523	tramadol	C0004134	Ataxia	X
2907	cyclophosphamide	4635	oxycodone	C0000833	abscess	X
3419	fosinopril	4946	propranolol	C0014869	reflux esophagitis	X
444	bupropion	2666	cephalexin	C0005001	benign prostatic hyperplasia	X
2658	cefuroxime	83786	allopurinol	C0012569	Diplopia	X
5039	ranitidine	6398525	sucralfate	C0002726	amyloidosis	X
2156	amiodarone	83786	allopurinol	C0016658	bone fracture	X
3954	loperamide	5391	temazepam	C0002726	amyloidosis	X
598	mesna	2909	cyclosporine	C0030552	muscle paresis	X
87177	lactulose	4475485	rosuvastatin	C0014869	reflux esophagitis	X
2462	budesonide	5523	tramadol	C0008320	cholecystectomies	X
4159	methylprednisolone	4873	KCl	C0005001	benign prostatic hyperplasia	X
4449	nefazodone	5311297	montelukast	C0005001	benign prostatic hyperplasia	X
3386	fluoxetine	5203	sertraline	C0002940	aneurysm	X
853	thyroxine	2160	amitriptyline	C0004134	Ataxia	X
2520	verapamil	5544	triamcinolone	C0000833	abscess	X
1690	doxorubicin	3405	folate	C0008320	cholecystectomies	X
3367	fludarabine	3937	lisinopril	C0019196	Hepatitis C	X
3902	letrozole	6691	warfarin	C0016658	bone fracture	X
28112	lithium	54841	atomoxetine	C0018188	granuloma	X
2666	cephalexin	3255	erythromycin	C0000833	abscess	X
581	N-acetylcysteine	4894	prednisolone	C0018989	hemiparesis	X
3386	fluoxetine	3468412	nystatin	C0000833	abscess	X
143	leucovorin	3405	folate	C0024437	macula lutea degeneration	X
5002	quetiapine	5038	ramipril	C0000833	abscess	X
2171	amoxicillin	6691	warfarin	C0003537	aphasia	X
1690	doxorubicin	4674	pamidronate	C0016658	bone fracture	X
4205	mirtazapine	5523	tramadol	C0003537	aphasia	X
4052	meloxicam	60835	duloxetine	C0011127	decubitus ulcer	X
3746	ipratropium bromide	62924	fluticasone	C0003537	aphasia	X
2462	budesonide	4159	methylprednisolone	C0012569	Diplopia	X
3348	fexofenadine	5311297	montelukast	C0002940	aneurysm	X
2678	cetirizine	5203	sertraline	C0015468	face pain	X
3403	fluvastatin	5090	rofecoxib	C0003537	aphasia	X
4946	propranolol	5514	topiramate	C0003537	aphasia	X
4510	nitroglycerin	54454	simvastatin	C0003537	aphasia	X
3310	etoposide	5651	vancomycin	C0003537	aphasia	X
5039	ranitidine	54454	simvastatin	C0003537	aphasia	X
3890	latanoprost	62924	fluticasone	C0002940	aneurysm	X
5487	tizanidine	5523	tramadol	C0003537	aphasia	X
2171	amoxicillin	5533	trazodone	C0005001	benign prostatic hyperplasia	X
3954	loperamide	4635	oxycodone	C0003537	aphasia	X
4510	nitroglycerin	5656	venlafaxine	C0002940	aneurysm	X
1065	quinidine	2895	cyclobenzaprine	C0008320	cholecystectomies	X
4885	pramipexole	54454	simvastatin	C0003537	aphasia	X
3148	dolasetron	3937	lisinopril	C0027796	Neuralgia	X
2909	cyclosporine	5039	ranitidine	C0003537	aphasia	X
2375	bicalutamide	3325	famotidine	C0000833	abscess	X
3154	Ets	4894	prednisolone	C0017152	gastric inflammation	X
68740	zoledronic acid	148211	palonosetron	C0000833	abscess	X
6691	warfarin	60147	tamsulosin	C0013922	embolism	X
2311	benazepril	4171	metoprolol	C0003537	aphasia	X
4634	oxybutynin	62924	fluticasone	C0015468	face pain	X
2142	amikacin	4873	KCl	C0013922	embolism	X
2142	amikacin	2162	amlodipine	C0271650	Glucose intolerance	X
3222	enalapril	4205	mirtazapine	C0000833	abscess	X
4058	meperidine	5311297	montelukast	C0028259	nodule	X
2978	delta 9-tetrahydrocannabinol	4873	KCl	C0016199	flank pain	X
2550	captopril	3386	fluoxetine	C0003537	aphasia	X
3075	diltiazem	4635	oxycodone	C0002940	aneurysm	X
3658	hydroxyzine	6691	warfarin	C0019348	herpes simplex	X
2156	amiodarone	5038	ramipril	C0003537	aphasia	X
5090	rofecoxib	5544	triamcinolone	C0015468	face pain	X
4171	metoprolol	6398525	sucralfate	C0001969	Alcoholic intoxication	X
4691	paroxetine	5005	quinapril	C0002726	amyloidosis	X
4691	paroxetine	4946	propranolol	C0003537	aphasia	X
4595	ondansetron	6398525	sucralfate	C0004134	Ataxia	X
772	heparin	1690	doxorubicin	C0001969	Alcoholic intoxication	X
3062	digoxin	4927	promethazine	C0002940	aneurysm	X
4614	oxaprozin	5544	triamcinolone	C0027796	Neuralgia	X
5267	spironolactone	5656	venlafaxine	C0002940	aneurysm	X
3222	enalapril	3386	fluoxetine	C0003537	aphasia	X
4745	pergolide	5656	venlafaxine	C0008320	cholecystectomies	X
2622	cefepime	4595	ondansetron	C0043246	laceration	X
2160	amitriptyline	3405	folate	C0015468	face pain	X
5035	raloxifene	5090	rofecoxib	C0036421	Scleroderma	X
214	prostaglandin E1	62924	fluticasone	C0004245	atrioventricular block	X
861	triiodothyronine	62924	fluticasone	C0149725	Chest infection	X
3325	famotidine	3345	fentanyl	C0004134	Ataxia	X
3954	loperamide	3468412	nystatin	C0011127	decubitus ulcer	X
5035	raloxifene	130881	olmesartan medoxomil	C0004245	atrioventricular block	X
1978	acebutolol	2156	amiodarone	C0017152	gastric inflammation	X
4058	meperidine	4510	nitroglycerin	C0016199	flank pain	X
4595	ondansetron	68740	zoledronic acid	C0002874	Anemia aplastic	X
942	nicotine	5311297	montelukast	C0003537	aphasia	X
5155	stavudine	54688	clarithromycin	C0008320	cholecystectomies	X
2895	cyclobenzaprine	3158	doxepin	C0000833	abscess	X
2771	citalopram	3075	diltiazem	C0017152	gastric inflammation	X
2375	bicalutamide	6691	warfarin	C0017152	gastric inflammation	X
2786	clindamycin	3325	famotidine	C0000833	abscess	X
581	N-acetylcysteine	83786	allopurinol	C0026265	mitral valve disease NOS	X
2156	amiodarone	4873	KCl	C0017152	gastric inflammation	X
3954	loperamide	5651	vancomycin	C0005001	benign prostatic hyperplasia	X
5647	valacyclovir	5651	vancomycin	C0003537	aphasia	X
2803	clonidine	3937	lisinopril	C0002874	Anemia aplastic	X
2617	cefazolin	5090	rofecoxib	C0002940	aneurysm	X
3657	hydroxyurea	3937	lisinopril	C0030552	muscle paresis	X
2617	cefazolin	3032	diclofenac	C0015256	Excoriation	X
4034	monamine	62924	fluticasone	C0017152	gastric inflammation	X
3161	doxycycline	4900	prednisone	C0025202	malignant melanoma	X
2171	amoxicillin	3954	loperamide	C0004245	atrioventricular block	X
3706	indinavir	5481350	tenofovir disoproxil fumarate	C0023890	cirrhosis	X
4634	oxybutynin	5514	topiramate	C0017152	gastric inflammation	X
4885	pramipexole	4900	prednisone	C0003537	aphasia	X
772	heparin	3746	ipratropium bromide	C0003537	aphasia	X
4138	methyldopa	5090	rofecoxib	C0024236	lymphedema	X
3386	fluoxetine	62924	fluticasone	C0027709	nephrocalcinosis	X
3962	lovastatin	54454	simvastatin	C0025222	black stools	X
3348	fexofenadine	5544	triamcinolone	C0002874	Anemia aplastic	X
4034	monamine	5005	quinapril	C0004245	atrioventricular block	X
3937	lisinopril	4259	moxifloxacin	C0000833	abscess	X
5656	venlafaxine	68740	zoledronic acid	C0002940	aneurysm	X
3463	gemfibrozil	4034	monamine	C0018989	hemiparesis	X
937	nicotinic acid	5544	triamcinolone	C0000833	abscess	X
4909	primidone	62924	fluticasone	C0267112	erosive gastritis	X
3468412	nystatin	4475485	rosuvastatin	C0017086	gangrene	X
1117	sulfate	3075	diltiazem	C0017152	gastric inflammation	X
5514	topiramate	28112	lithium	C0027796	Neuralgia	X
3367	fludarabine	4253	morphine	C0002874	Anemia aplastic	X
2171	amoxicillin	5005	quinapril	C0001969	Alcoholic intoxication	X
3954	loperamide	4917	prochlorperazine	C0002940	aneurysm	X
5090	rofecoxib	6691	warfarin	C0009324	chronic ulcerative colitis	X
2550	captopril	54454	simvastatin	C0017152	gastric inflammation	X
2171	amoxicillin	2803	clonidine	C0011127	decubitus ulcer	X
2909	cyclosporine	4159	methylprednisolone	C0004134	Ataxia	X
5656	venlafaxine	54688	clarithromycin	C0003486	aortic aneurysm	X
4634	oxybutynin	5039	ranitidine	C0006826	cancer	X
3658	hydroxyzine	3826	ketorolac	C0005001	benign prostatic hyperplasia	X
4058	meperidine	4900	prednisone	C0013298	duodenitis	X
4052	meloxicam	5035	raloxifene	C0000833	abscess	X
3746	ipratropium bromide	4691	paroxetine	C0016059	fib	X
2311	benazepril	3937	lisinopril	C0015468	face pain	X
2662	celecoxib	5544	triamcinolone	C0001969	Alcoholic intoxication	X
2786	clindamycin	4171	metoprolol	C0011127	decubitus ulcer	X
4856	piroxicam	5512	tolterodine	C0011854	insulin dependent diabetes mellitus	X
2160	amitriptyline	5523	tramadol	C0003486	aortic aneurysm	X
4449	nefazodone	54688	clarithromycin	C0004134	Ataxia	X
838	epinephrine	2520	verapamil	C0000833	abscess	X
2160	amitriptyline	5245	risedronate	C0008320	cholecystectomies	X
3559	haloperidol	125889	pregabalin	C0007570	coeliac disease	X
4609	oxaliplatin	83786	allopurinol	C0025222	black stools	X
2666	cephalexin	2771	citalopram	C0024236	lymphedema	X
4873	KCl	5038	ramipril	C0011127	decubitus ulcer	X
4510	nitroglycerin	4873	KCl	C0003615	appendicitis	X
54454	simvastatin	6398525	sucralfate	C0009324	chronic ulcerative colitis	X
3152	donepezil	3937	lisinopril	C0023890	cirrhosis	X
4052	meloxicam	4171	metoprolol	C0003537	aphasia	X
143	leucovorin	5090	rofecoxib	C0007117	basal cell carcinoma	X
581	N-acetylcysteine	3746	ipratropium bromide	C0006826	cancer	X
54688	clarithromycin	6398525	sucralfate	C0006826	cancer	X
2802	clonazepam	5203	sertraline	C0003486	aortic aneurysm	X
2678	cetirizine	4253	morphine	C0006826	cancer	X
3648	hydromorphone	4595	ondansetron	C0017152	gastric inflammation	X
4900	prednisone	5533	trazodone	C0000833	abscess	X
62924	fluticasone	130881	olmesartan medoxomil	C0002940	aneurysm	X
2550	captopril	4829	pioglitazone	C0004245	atrioventricular block	X
4856	piroxicam	6691	warfarin	C0025222	black stools	X
4635	oxycodone	5002	quetiapine	C0006826	cancer	X
5514	topiramate	5544	triamcinolone	C0001969	Alcoholic intoxication	X
2666	cephalexin	54454	simvastatin	C0015469	facial palsy	X
2622	cefepime	2650	ceftazidime	C0001969	Alcoholic intoxication	X
861	triiodothyronine	6691	warfarin	C0006826	cancer	X
2550	captopril	5203	sertraline	C0016977	gall bladder	X
5090	rofecoxib	5267	spironolactone	C0006826	cancer	X
2092	alfuzosin	5267	spironolactone	C0028259	nodule	X
2656	ceftriaxone	5656	venlafaxine	C0000833	abscess	X
3672	ibuprofen	5203	sertraline	C0018099	gout	X
5391	temazepam	5311297	montelukast	C0015469	facial palsy	X
3161	doxycycline	3672	ibuprofen	C0018817	atrial septal defect	X
3386	fluoxetine	4900	prednisone	C0016977	gall bladder	X
3405	folate	93860	bortezomib	C0018188	granuloma	X
3467	gentamicin	4595	ondansetron	C0011603	dermatitides	X
2477	buspirone	125889	pregabalin	C0015732	faecal incontinence	X
3108	dipyridamole	6691	warfarin	C0010055	coronary artery bypass graft	X
143	leucovorin	3672	ibuprofen	C0013922	embolism	X
2092	alfuzosin	3350	finasteride	C0034212	pyoderma	X
2311	benazepril	5656	venlafaxine	C0041909	upper gastrointestinal bleeding	X
3324	famciclovir	83786	allopurinol	C0007117	basal cell carcinoma	X
3367	fludarabine	4595	ondansetron	C0006826	cancer	X
2160	amitriptyline	5514	topiramate	C0002940	aneurysm	X
4599	orlistat	4873	KCl	C0024050	lower GI bleeding	X
3715	indomethacin	5523	tramadol	C0002874	Anemia aplastic	X
3937	lisinopril	59708	levetiracetam	C0014549	Convulsions Grand Mal	X
2267	azelastine	5311297	montelukast	C0018099	gout	X
2662	celecoxib	2895	cyclobenzaprine	C0003615	appendicitis	X
4634	oxybutynin	60147	tamsulosin	C0002940	aneurysm	X
853	thyroxine	4691	paroxetine	C0006826	cancer	X
2171	amoxicillin	2662	celecoxib	C0018946	hematoma subdural	X
4034	monamine	83786	allopurinol	C0016977	gall bladder	X
3042	dicyclomine	3405	folate	C0008320	cholecystectomies	X
2308	beclomethasone	5203	sertraline	C0006826	cancer	X
3461	gemcitabine	4927	promethazine	C0017086	gangrene	X
4900	prednisone	5245	risedronate	C0002874	Anemia aplastic	X
772	heparin	54688	clarithromycin	C0017152	gastric inflammation	X
1117	sulfate	3062	digoxin	C0003537	aphasia	X
6691	warfarin	54454	simvastatin	C0003507	aortic stenosis	X
3386	fluoxetine	5544	triamcinolone	C0018674	head injury	X
4917	prochlorperazine	5311048	cisplatin	C0015544	failure to thrive	X
5376	tamoxifen	5311297	montelukast	C0015469	facial palsy	X
5514	topiramate	5731	zolmitriptan	C0002874	Anemia aplastic	X
4543	nortriptyline	4691	paroxetine	C0001948	alcohol consumption	X
4829	pioglitazone	62924	fluticasone	C0010055	coronary artery bypass graft	X
4674	pamidronate	87177	lactulose	C0015732	faecal incontinence	X
2802	clonazepam	4691	paroxetine	C0001948	alcohol consumption	X
3902	letrozole	5376	tamoxifen	C0022116	ischaemia	X
3463	gemfibrozil	5401	terazosin	C0005001	benign prostatic hyperplasia	X
3405	folate	4205	mirtazapine	C0003486	aortic aneurysm	X
2156	amiodarone	3749	irbesartan	C0001969	Alcoholic intoxication	X
444	bupropion	2171	amoxicillin	C0018674	head injury	X
3350	finasteride	4691	paroxetine	C0007117	basal cell carcinoma	X
3043	didanosine	62924	fluticasone	C0009324	chronic ulcerative colitis	X
3461	gemcitabine	19090	megestrol	C0006826	cancer	X
5090	rofecoxib	130881	olmesartan medoxomil	C0005001	benign prostatic hyperplasia	X
838	epinephrine	5391	temazepam	C0017152	gastric inflammation	X
4513	nizatidine	62924	fluticasone	C1260880	rhinorrhea	X
598	mesna	1690	doxorubicin	C0262385	autonomic instability	X
4894	prednisolone	83786	allopurinol	C0022679	renal cyst	X
2171	amoxicillin	4917	prochlorperazine	C0005001	benign prostatic hyperplasia	X
3746	ipratropium bromide	4635	oxycodone	C0003615	appendicitis	X
1690	doxorubicin	3062	digoxin	C0004134	Ataxia	X
2666	cephalexin	4927	promethazine	C0003507	aortic stenosis	X
3348	fexofenadine	4052	meloxicam	C0001948	alcohol consumption	X
2156	amiodarone	3937	lisinopril	C0022116	ischaemia	X
4829	pioglitazone	60147	tamsulosin	C0035258	Ekbom Syndrome	X
2477	buspirone	3075	diltiazem	C0003537	aphasia	X
1690	doxorubicin	19090	megestrol	C0004134	Ataxia	X
853	thyroxine	54454	simvastatin	C0007570	coeliac disease	X
581	N-acetylcysteine	5372	tacrolimus	C0027796	Neuralgia	X
1065	quinidine	3658	hydroxyzine	C0007820	cerebral vascular disorder	X
3255	erythromycin	4510	nitroglycerin	C0013298	duodenitis	X
2311	benazepril	2678	cetirizine	C0265031	Bleeding hemorrhoids	X
83786	allopurinol	123620	mometasone	C0027080	myoglobinuria	X
4900	prednisone	6691	warfarin	C0003507	aortic stenosis	X
2662	celecoxib	5005	quinapril	C0000833	abscess	X
5078	rizatriptan	5544	triamcinolone	C0018989	hemiparesis	X
3929	linezolid	6691	warfarin	C0014356	enterocolitis	X
444	bupropion	3348	fexofenadine	C0001948	alcohol consumption	X
5002	quetiapine	123620	mometasone	C0011127	decubitus ulcer	X
1690	doxorubicin	2909	cyclosporine	C0006826	cancer	X
2756	cimetidine	3962	lovastatin	C0015732	faecal incontinence	X
4159	methylprednisolone	4900	prednisone	C0015423	eyelid diseases	X
3468412	nystatin	5353980	sulfasalazine	C0018989	hemiparesis	X
3367	fludarabine	93860	bortezomib	C0001969	Alcoholic intoxication	X
3403	fluvastatin	5203	sertraline	C0024299	lymphoma	X
3143	docetaxel	3672	ibuprofen	C0318712	gastroenteritis viral	X
3658	hydroxyzine	54688	clarithromycin	C0015802	femur fracture	X
2803	clonidine	54688	clarithromycin	C0003537	aphasia	X
3043	didanosine	5155	stavudine	C0018946	hematoma subdural	X
2650	ceftazidime	4873	KCl	C0027080	myoglobinuria	X
4034	monamine	4829	pioglitazone	C0000833	abscess	X
4095	methadone	5523	tramadol	C0016977	gall bladder	X
3410	formoterol	3746	ipratropium bromide	C0013922	embolism	X
4616	oxazepam	5203	sertraline	C0017152	gastric inflammation	X
2909	cyclosporine	54454	simvastatin	C0003507	aortic stenosis	X
2550	captopril	5656	venlafaxine	C0015544	failure to thrive	X
3032	diclofenac	6398525	sucralfate	C0000833	abscess	X
2891	vitamin B12	4691	paroxetine	C0022679	renal cyst	X
62924	fluticasone	5487301	tegaserod	C0005001	benign prostatic hyperplasia	X
3405	folate	5203	sertraline	C0003486	aortic aneurysm	X
2462	budesonide	5544	triamcinolone	C0003486	aortic aneurysm	X
1690	doxorubicin	3148	dolasetron	C0008320	cholecystectomies	X
2554	carbamazepine	5311297	montelukast	C0002940	aneurysm	X
2803	clonidine	5203	sertraline	C0003873	Arthritis rheumatoid	X
3161	doxycycline	5544	triamcinolone	C0009763	conjunctivitis	X
62924	fluticasone	6398525	sucralfate	C0003873	Arthritis rheumatoid	X
3937	lisinopril	4635	oxycodone	C0029134	OPTIC NEURITIS	X
3386	fluoxetine	4259	moxifloxacin	C0009763	conjunctivitis	X
4513	nizatidine	4927	promethazine	C0035258	Ekbom Syndrome	X
4635	oxycodone	60147	tamsulosin	C0015469	facial palsy	X
2803	clonidine	5523	tramadol	C0009763	conjunctivitis	X
4900	prednisone	5203	sertraline	C0003873	Arthritis rheumatoid	X
2405	bisoprolol	125889	pregabalin	C0028084	nightmare	X
2732	chlorthalidone	5005	quinapril	C0017152	gastric inflammation	X
2617	cefazolin	54454	simvastatin	C0026650	movement disorder	X
5656	venlafaxine	60147	tamsulosin	C0001948	alcohol consumption	X
5203	sertraline	5245	risedronate	C0003873	Arthritis rheumatoid	X
5038	ramipril	5544	triamcinolone	C0009763	conjunctivitis	X
4253	morphine	4635	oxycodone	C0003873	Arthritis rheumatoid	X
2477	buspirone	4635	oxycodone	C0003507	aortic stenosis	X
4264	mupirocin	5372	tacrolimus	C0011127	decubitus ulcer	X
62924	fluticasone	3468412	nystatin	C0149520	cholecystitis acute	X
3696	imipramine	5512	tolterodine	C0016977	gall bladder	X
3032	diclofenac	3345	fentanyl	C0009763	conjunctivitis	X
3929	linezolid	5311297	montelukast	C0027796	Neuralgia	X
3042	dicyclomine	5544	triamcinolone	C0035258	Ekbom Syndrome	X
3108	dipyridamole	4635	oxycodone	C0003537	aphasia	X
2617	cefazolin	3386	fluoxetine	C0018946	hematoma subdural	X
3350	finasteride	4635	oxycodone	C0003507	aortic stenosis	X
3658	hydroxyzine	4253	morphine	C0003873	Arthritis rheumatoid	X
2269	azithromycin	5090	rofecoxib	C0009763	conjunctivitis	X
2678	cetirizine	123620	mometasone	C0003873	Arthritis rheumatoid	X
3310	etoposide	83786	allopurinol	C0029456	osteoporosis	X
3461	gemcitabine	4873	KCl	C0017152	gastric inflammation	X
3310	etoposide	3937	lisinopril	C0013298	duodenitis	X
4509	nitrofurantoin	5090	rofecoxib	C0015469	facial palsy	X
4946	propranolol	62924	fluticasone	C0085602	excessive thirst	X
2678	cetirizine	5311297	montelukast	C0002940	aneurysm	X
3348	fexofenadine	4253	morphine	C0024299	lymphoma	X
4510	nitroglycerin	5391	temazepam	C0003126	anosmia	X
2662	celecoxib	4253	morphine	C0009763	conjunctivitis	X
2462	budesonide	5090	rofecoxib	C0003873	Arthritis rheumatoid	X
3929	linezolid	4253	morphine	C0022679	renal cyst	X
5203	sertraline	5512	tolterodine	C0009763	conjunctivitis	X
3345	fentanyl	5523	tramadol	C0001948	alcohol consumption	X
772	heparin	2909	cyclosporine	C0004626	bacterial pneumonia	X
2550	captopril	4171	metoprolol	C0009763	conjunctivitis	X
3911	leuprolide acetate	54454	simvastatin	C0035305	Detached retina	X
5039	ranitidine	5311297	montelukast	C0013595	eczema	X
2666	cephalexin	3386	fluoxetine	C0011880	diabetic acidosis	X
2617	cefazolin	5656	venlafaxine	C0004245	atrioventricular block	X
3386	fluoxetine	5514	topiramate	C0009763	conjunctivitis	X
4927	promethazine	54688	clarithromycin	C0011880	diabetic acidosis	X
1065	quinidine	5090	rofecoxib	C0014553	petit mal	X
2311	benazepril	83786	allopurinol	C0003873	Arthritis rheumatoid	X
2909	cyclosporine	5645	ursodeoxycholic acid	C0004245	atrioventricular block	X
5544	triamcinolone	5311297	montelukast	C0027651	neoplasia	X
2477	buspirone	5005	quinapril	C0017152	gastric inflammation	X
2891	vitamin B12	5203	sertraline	C0003507	aortic stenosis	X
271	calcium	772	heparin	C0016059	fib	X
3325	famotidine	5267	spironolactone	C0017152	gastric inflammation	X
3902	letrozole	4595	ondansetron	C0024236	lymphedema	X
2907	cyclophosphamide	4900	prednisone	C0004626	bacterial pneumonia	X
3355	flecainide	4510	nitroglycerin	C0151908	dry skin	X
4159	methylprednisolone	5544	triamcinolone	C0003873	Arthritis rheumatoid	X
3324	famciclovir	5651	vancomycin	C0011854	insulin dependent diabetes mellitus	X
4885	pramipexole	83786	allopurinol	C0024299	lymphoma	X
3350	finasteride	5090	rofecoxib	C0009763	conjunctivitis	X
3463	gemfibrozil	4259	moxifloxacin	C0000833	abscess	X
123620	mometasone	130881	olmesartan medoxomil	C0002940	aneurysm	X
4510	nitroglycerin	5523	tramadol	C0003126	anosmia	X
3869	labetalol	5651	vancomycin	C0028259	nodule	X
2171	amoxicillin	3062	digoxin	C0003615	appendicitis	X
2656	ceftriaxone	5090	rofecoxib	C0018946	hematoma subdural	X
3780	isosorbide dinitrate	54454	simvastatin	C0012813	diverticulitis	X
3461	gemcitabine	62924	fluticasone	C0015544	failure to thrive	X
3367	fludarabine	4917	prochlorperazine	C0016977	gall bladder	X
2578	BCNU	4900	prednisone	C1253936	joint effusion	X
4509	nitrofurantoin	62924	fluticasone	C0027080	myoglobinuria	X
3929	linezolid	4171	metoprolol	C0017675	Glossitis	X
4856	piroxicam	5523	tramadol	C0016658	bone fracture	X
3672	ibuprofen	4159	methylprednisolone	C0003507	aortic stenosis	X
93860	bortezomib	125889	pregabalin	C0000833	abscess	X
2713	chlorhexidine	5267	spironolactone	C0025222	black stools	X
1690	doxorubicin	5039	ranitidine	C0013595	eczema	X
2891	vitamin B12	3075	diltiazem	C0024236	lymphedema	X
4440	naratriptan	5203	sertraline	C0001948	alcohol consumption	X
2308	beclomethasone	4894	prednisolone	C0005001	benign prostatic hyperplasia	X
2610	cefadroxil	5203	sertraline	C0018099	gout	X
4543	nortriptyline	62924	fluticasone	C0003126	anosmia	X
772	heparin	3386	fluoxetine	C0001948	alcohol consumption	X
2308	beclomethasone	2771	citalopram	C0003873	Arthritis rheumatoid	X
3059	diflunisal	4635	oxycodone	C0002940	aneurysm	X
4513	nizatidine	6398525	sucralfate	C0034212	pyoderma	X
5533	trazodone	83786	allopurinol	C0015544	failure to thrive	X
2171	amoxicillin	54454	simvastatin	C0011616	contact dermatitis	X
3672	ibuprofen	5512	tolterodine	C0013298	duodenitis	X
5544	triamcinolone	3468412	nystatin	C0003486	aortic aneurysm	X
942	nicotine	3016	diazepam	C0003126	anosmia	X
2520	verapamil	3075	diltiazem	C0009917	contracture	X
4635	oxycodone	6398525	sucralfate	C0001948	alcohol consumption	X
3419	fosinopril	5544	triamcinolone	C0020440	Hypercapnia	X
2156	amiodarone	3672	ibuprofen	C0013595	eczema	X
2622	cefepime	4873	KCl	C0012813	diverticulitis	X
4510	nitroglycerin	5038	ramipril	C0003615	appendicitis	X
3715	indomethacin	3937	lisinopril	C0017675	Glossitis	X
4873	KCl	5311297	montelukast	C0009763	conjunctivitis	X
3911	leuprolide acetate	5038	ramipril	C0000833	abscess	X
3249	vitamin D	54454	simvastatin	C0016204	flatulence	X
4595	ondansetron	5039	ranitidine	C0016977	gall bladder	X
2311	benazepril	4873	KCl	C0012813	diverticulitis	X
3877	lamivudine	4691	paroxetine	C0018418	gynaecomastia	X
3463	gemfibrozil	5203	sertraline	C0012813	diverticulitis	X
2171	amoxicillin	5038	ramipril	C0003873	Arthritis rheumatoid	X
2550	captopril	5038	ramipril	C0006826	cancer	X
3877	lamivudine	5978	vincristine	C0007820	cerebral vascular disorder	X
2802	clonazepam	123620	mometasone	C0018932	haematochezia	X
5672	vinorelbine	68740	zoledronic acid	C0004626	bacterial pneumonia	X
5352	sulindac	5353980	sulfasalazine	C0011127	decubitus ulcer	X
3325	famotidine	3405	folate	C0003126	anosmia	X
4543	nortriptyline	5039	ranitidine	C0018932	haematochezia	X
3016	diazepam	4510	nitroglycerin	C0003850	arteriosclerosis	X
5039	ranitidine	5533	trazodone	C0003850	arteriosclerosis	X
2156	amiodarone	5544	triamcinolone	C0003873	Arthritis rheumatoid	X
3929	linezolid	87177	lactulose	C0017152	gastric inflammation	X
3075	diltiazem	3746	ipratropium bromide	C0004626	bacterial pneumonia	X
4409	nabumetone	4691	paroxetine	C0003850	arteriosclerosis	X
3463	gemfibrozil	5039	ranitidine	C0038814	sunburn	X
3937	lisinopril	5002	quetiapine	C0004626	bacterial pneumonia	X
2269	azithromycin	4205	mirtazapine	C0016204	flatulence	X
2666	cephalexin	4634	oxybutynin	C0013274	patent ductus arteriosis	X
4510	nitroglycerin	4829	pioglitazone	C0001948	alcohol consumption	X
2786	clindamycin	4159	methylprednisolone	C0009763	conjunctivitis	X
2142	amikacin	4894	prednisolone	C0018932	haematochezia	X
4634	oxybutynin	5090	rofecoxib	C0003850	arteriosclerosis	X
5544	triamcinolone	125889	pregabalin	C0003486	aortic aneurysm	X
4691	paroxetine	4829	pioglitazone	C0009763	conjunctivitis	X
4635	oxycodone	5090	rofecoxib	C0011609	dermatitis medicamentosa	X
2803	clonidine	125889	pregabalin	C0013295	duodenal ulcer	X
5487	tizanidine	83786	allopurinol	C0001948	alcohol consumption	X
4253	morphine	54454	simvastatin	C0003850	arteriosclerosis	X
2656	ceftriaxone	5203	sertraline	C0003850	arteriosclerosis	X
5453	thiotepa	68740	zoledronic acid	C0011603	dermatitides	X
2891	vitamin B12	4052	meloxicam	C0007117	basal cell carcinoma	X
5291	imatinib	59708	levetiracetam	C0162316	iron deficiency anaemia	X
3143	docetaxel	3310	etoposide	C0015732	faecal incontinence	X
4900	prednisone	60147	tamsulosin	C0003850	arteriosclerosis	X
2171	amoxicillin	3222	enalapril	C0003850	arteriosclerosis	X
4409	nabumetone	5512	tolterodine	C0037315	sleep apnea	X
4609	oxaliplatin	4635	oxycodone	C0016199	flank pain	X
3937	lisinopril	5544	triamcinolone	C0003850	arteriosclerosis	X
3043	didanosine	4894	prednisolone	C0085619	orthopnea	X
3161	doxycycline	54454	simvastatin	C0003850	arteriosclerosis	X
4052	meloxicam	5311297	montelukast	C0011609	dermatitis medicamentosa	X
4253	morphine	4927	promethazine	C0005747	Blepharospasm	X
5651	vancomycin	54454	simvastatin	C0011609	dermatitis medicamentosa	X
5245	risedronate	5544	triamcinolone	C0037299	cutaneous ulcer	X
5726	zidovudine	54688	clarithromycin	C0015469	facial palsy	X
3672	ibuprofen	5514	topiramate	C0016977	gall bladder	X
3386	fluoxetine	4635	oxycodone	C0005747	Blepharospasm	X
2375	bicalutamide	3062	digoxin	C0041956	ureteral obstruction	X
5005	quinapril	5656	venlafaxine	C0016204	flatulence	X
3355	flecainide	5311297	montelukast	C0149520	cholecystitis acute	X
3648	hydromorphone	83786	allopurinol	C0012813	diverticulitis	X
942	nicotine	2771	citalopram	C0003126	anosmia	X
4052	meloxicam	5203	sertraline	C0005747	Blepharospasm	X
4691	paroxetine	5203	sertraline	C0006107	brain concussion	X
3348	fexofenadine	5656	venlafaxine	C0007286	carpal tunnel	X
2891	vitamin B12	3672	ibuprofen	C0018932	haematochezia	X
2907	cyclophosphamide	5311048	cisplatin	C0037998	Splenic infarction	X
2311	benazepril	2471	bumetanide	C0029456	osteoporosis	X
3348	fexofenadine	4927	promethazine	C0005747	Blepharospasm	X
5523	tramadol	62924	fluticasone	C0014863	esophageal spasm	X
3062	digoxin	4635	oxycodone	C0009917	contracture	X
4542	levonorgestrel	54454	simvastatin	C0012569	Diplopia	X
5512	tolterodine	62924	fluticasone	C0008301	choking	X
3746	ipratropium bromide	5090	rofecoxib	C0007286	carpal tunnel	X
3261	estazolam	83786	allopurinol	C0026650	movement disorder	X
2471	bumetanide	2550	captopril	C0012569	Diplopia	X
2156	amiodarone	5391	temazepam	C0033687	proteinuria	X
5556	triazolam	83786	allopurinol	C0011880	diabetic acidosis	X
1065	quinidine	3325	famotidine	C0003873	Arthritis rheumatoid	X
5002	quetiapine	5514	topiramate	C0016204	flatulence	X
3016	diazepam	5203	sertraline	C0016204	flatulence	X
4845	pirbuterol	54454	simvastatin	C0009763	conjunctivitis	X
2550	captopril	3222	enalapril	C0018099	gout	X
5656	venlafaxine	6691	warfarin	C0007286	carpal tunnel	X
3062	digoxin	60147	tamsulosin	C0003850	arteriosclerosis	X
5005	quinapril	5090	rofecoxib	C0016204	flatulence	X
4205	mirtazapine	62924	fluticasone	C0017672	glossodynia	X
4253	morphine	62924	fluticasone	C0002878	haemolytic anaemia	X
3696	imipramine	5523	tramadol	C0016204	flatulence	X
5005	quinapril	60147	tamsulosin	C0009324	chronic ulcerative colitis	X
1065	quinidine	5512	tolterodine	C0041912	Infection Upper Respiratory	X
2801	clomipramine	62924	fluticasone	C0004626	bacterial pneumonia	X
3954	loperamide	4253	morphine	C0037299	cutaneous ulcer	X
4158	methylphenidate	62924	fluticasone	C0011609	dermatitis medicamentosa	X
1117	sulfate	6691	warfarin	C0005747	Blepharospasm	X
3345	fentanyl	3405	folate	C0011609	dermatitis medicamentosa	X
4634	oxybutynin	83786	allopurinol	C0003850	arteriosclerosis	X
4170	metolazone	83786	allopurinol	C0020557	elevated triglycerides	X
4900	prednisone	5090	rofecoxib	C0002878	haemolytic anaemia	X
2554	carbamazepine	5203	sertraline	C0007286	carpal tunnel	X
3696	imipramine	4691	paroxetine	C0007286	carpal tunnel	X
838	epinephrine	5090	rofecoxib	C0016204	flatulence	X
4259	moxifloxacin	4873	KCl	C0005747	Blepharospasm	X
2554	carbamazepine	3937	lisinopril	C0005747	Blepharospasm	X
5245	risedronate	5523	tramadol	C0018621	hay fever	X
2622	cefepime	5645	ursodeoxycholic acid	C0003537	aphasia	X
3419	fosinopril	4873	KCl	C0011880	diabetic acidosis	X
5234	NaCl	54454	simvastatin	C0019291	hernia hiatal	X
3937	lisinopril	5523	tramadol	C0003564	Aphonia	X
2771	citalopram	54688	clarithromycin	C0006826	cancer	X
3749	irbesartan	6691	warfarin	C0003850	arteriosclerosis	X
6691	warfarin	87177	lactulose	C0003126	anosmia	X
5651	vancomycin	54688	clarithromycin	C0019291	hernia hiatal	X
4543	nortriptyline	5203	sertraline	C0178415	elevated prostate specific antigen	X
3062	digoxin	5311297	montelukast	C0003507	aortic stenosis	X
4674	pamidronate	104741	fulvestrant	C0016059	fib	X
143	leucovorin	598	mesna	C0005747	Blepharospasm	X
2520	verapamil	3062	digoxin	C0016204	flatulence	X
2895	cyclobenzaprine	5544	triamcinolone	C0020440	Hypercapnia	X
838	epinephrine	4595	ondansetron	C0026846	amyotrophy	X
3043	didanosine	4171	metoprolol	C0027796	Neuralgia	X
3152	donepezil	6691	warfarin	C0019291	hernia hiatal	X
4171	metoprolol	5038	ramipril	C0002940	aneurysm	X
2477	buspirone	5203	sertraline	C0011053	deafness	X
2512	cabergoline	4253	morphine	C1260880	rhinorrhea	X
937	nicotinic acid	4900	prednisone	C0007286	carpal tunnel	X
4054	memantine	4900	prednisone	C0028084	nightmare	X
2267	azelastine	5039	ranitidine	C0003850	arteriosclerosis	X
2308	beclomethasone	5523	tramadol	C0021390	inflammatory bowel disease	X
3911	leuprolide acetate	60147	tamsulosin	C0006826	cancer	X
2656	ceftriaxone	54688	clarithromycin	C0026846	amyotrophy	X
2171	amoxicillin	2678	cetirizine	C0005747	Blepharospasm	X
3062	digoxin	3672	ibuprofen	C0009917	contracture	X
2554	carbamazepine	4253	morphine	C0003126	anosmia	X
2666	cephalexin	3016	diazepam	C0019291	hernia hiatal	X
2267	azelastine	83786	allopurinol	C0018932	haematochezia	X
4614	oxaprozin	5512	tolterodine	C0037315	sleep apnea	X
3161	doxycycline	4510	nitroglycerin	C0003873	Arthritis rheumatoid	X
4691	paroxetine	5311297	montelukast	C0002878	haemolytic anaemia	X
3386	fluoxetine	3746	ipratropium bromide	C0019291	hernia hiatal	X
2375	bicalutamide	3350	finasteride	C0027709	nephrocalcinosis	X
83786	allopurinol	87177	lactulose	C0001339	acute pancreatitis	X
2909	cyclosporine	4595	ondansetron	C0018932	haematochezia	X
2656	ceftriaxone	3405	folate	C0014038	encephalitis	X
2524	calcitriol	2585	carvedilol	C0018418	gynaecomastia	X
2622	cefepime	2656	ceftriaxone	C0000833	abscess	X
2269	azithromycin	62924	fluticasone	C0001339	acute pancreatitis	X
2130	amantadine	62924	fluticasone	C0005747	Blepharospasm	X
581	N-acetylcysteine	54688	clarithromycin	C0003873	Arthritis rheumatoid	X
143	leucovorin	4595	ondansetron	C0003507	aortic stenosis	X
3222	enalapril	5544	triamcinolone	C0003126	anosmia	X
3403	fluvastatin	6691	warfarin	C0007286	carpal tunnel	X
2311	benazepril	5267	spironolactone	C0016204	flatulence	X
4510	nitroglycerin	5544	triamcinolone	C0001339	acute pancreatitis	X
4635	oxycodone	5311297	montelukast	C0001339	acute pancreatitis	X
3062	digoxin	4691	paroxetine	C0011053	deafness	X
5512	tolterodine	54454	simvastatin	C0016167	anal fissure	X
3516	GGG	4927	promethazine	C0014863	esophageal spasm	X
2803	clonidine	5038	ramipril	C0001948	alcohol consumption	X
3203	efavirenz	83786	allopurinol	C0032305	Pneumocystis carinii pneumonia	X
5039	ranitidine	5544	triamcinolone	C0001339	acute pancreatitis	X
143	leucovorin	5039	ranitidine	C0006852	candidiasis of vagina	X
942	nicotine	3325	famotidine	C0001948	alcohol consumption	X
4771	phentermine	5203	sertraline	C0003873	Arthritis rheumatoid	X
2269	azithromycin	2477	buspirone	C0003850	arteriosclerosis	X
2631	cefotaxime	5039	ranitidine	C0917798	cerebral ischaemia	X
5039	ranitidine	5647	valacyclovir	C0003850	arteriosclerosis	X
3386	fluoxetine	5311297	montelukast	C0005745	blepharoptosis	X
2666	cephalexin	123620	mometasone	C0001339	acute pancreatitis	X
4052	meloxicam	5544	triamcinolone	C0007286	carpal tunnel	X
3062	digoxin	4171	metoprolol	C0002878	haemolytic anaemia	X
2666	cephalexin	5005	quinapril	C0003507	aortic stenosis	X
2666	cephalexin	5487	tizanidine	C0003873	Arthritis rheumatoid	X
2171	amoxicillin	5544	triamcinolone	C0008350	cholelithiasis	X
2802	clonazepam	4635	oxycodone	C0006107	brain concussion	X
3463	gemfibrozil	83786	allopurinol	C0006107	brain concussion	X
772	heparin	87177	lactulose	C0002878	haemolytic anaemia	X
3043	didanosine	60787	saquinavir	C0085602	excessive thirst	X
3954	loperamide	4691	paroxetine	C0002878	haemolytic anaemia	X
60835	duloxetine	123620	mometasone	C0007286	carpal tunnel	X
2520	verapamil	3222	enalapril	C0013595	eczema	X
3310	etoposide	5039	ranitidine	C0025286	meningioma	X
581	N-acetylcysteine	4900	prednisone	C0001339	acute pancreatitis	X
3152	donepezil	5039	ranitidine	C0004626	bacterial pneumonia	X
581	N-acetylcysteine	3405	folate	C0004626	bacterial pneumonia	X
2269	azithromycin	3658	hydroxyzine	C0008350	cholelithiasis	X
3203	efavirenz	148192	atazanavir	C0020557	elevated triglycerides	X
1972	amphotericin B	83786	allopurinol	C0001339	acute pancreatitis	X
2891	vitamin B12	3016	diazepam	C0013298	duodenitis	X
3954	loperamide	6398525	sucralfate	C0004626	bacterial pneumonia	X
3016	diazepam	62924	fluticasone	C0001623	adrenal insufficiency	X
3075	diltiazem	3386	fluoxetine	C0003564	Aphonia	X
3516	GGG	4259	moxifloxacin	C0018932	haematochezia	X
2554	carbamazepine	3405	folate	C0007286	carpal tunnel	X
4946	propranolol	83786	allopurinol	C0002878	haemolytic anaemia	X
5005	quinapril	5533	trazodone	C0012813	diverticulitis	X
4034	monamine	5090	rofecoxib	C0001623	adrenal insufficiency	X
2311	benazepril	3158	doxepin	C0013295	duodenal ulcer	X
2771	citalopram	4691	paroxetine	C0001339	acute pancreatitis	X
2650	ceftazidime	5651	vancomycin	C0017979	glucosuria	X
5090	rofecoxib	5647	valacyclovir	C0002878	haemolytic anaemia	X
5203	sertraline	5391	temazepam	C0001623	adrenal insufficiency	X
1971	abacavir	5155	stavudine	C0024902	breast pain	X
5523	tramadol	6691	warfarin	C0020488	hypernatraemia	X
2520	verapamil	4894	prednisolone	C0007784	cerebral haemorrhage	X
3877	lamivudine	5391	temazepam	C0003537	aphasia	X
4635	oxycodone	38904	carboplatin	C0004144	atelectasis	X
2610	cefadroxil	4635	oxycodone	C0008350	cholelithiasis	X
2803	clonidine	3075	diltiazem	C0005747	Blepharospasm	X
3042	dicyclomine	4635	oxycodone	C0008350	cholelithiasis	X
3348	fexofenadine	62924	fluticasone	C0005745	blepharoptosis	X
3148	dolasetron	4917	prochlorperazine	C0035455	Rhinitis	X
5005	quinapril	5523	tramadol	C0031256	petechia	X
4691	paroxetine	5514	topiramate	C0001339	acute pancreatitis	X
2156	amiodarone	4894	prednisolone	C0031154	peritonitis	X
2907	cyclophosphamide	5391	temazepam	C0002726	amyloidosis	X
2658	cefuroxime	4510	nitroglycerin	C0011053	deafness	X
3826	ketorolac	5544	triamcinolone	C0019291	hernia hiatal	X
2907	cyclophosphamide	93860	bortezomib	C0002878	haemolytic anaemia	X
5090	rofecoxib	5514	topiramate	C0001623	adrenal insufficiency	X
3222	enalapril	3325	famotidine	C0011609	dermatitis medicamentosa	X
5078	rizatriptan	5203	sertraline	C1260880	rhinorrhea	X
2269	azithromycin	4409	nabumetone	C0018817	atrial septal defect	X
3143	docetaxel	4917	prochlorperazine	C0003564	Aphonia	X
2622	cefepime	2907	cyclophosphamide	C0001339	acute pancreatitis	X
3348	fexofenadine	3749	irbesartan	C0009763	conjunctivitis	X
2617	cefazolin	4927	promethazine	C0008350	cholelithiasis	X
206	galactose	4595	ondansetron	C0001948	alcohol consumption	X
4691	paroxetine	4917	prochlorperazine	C0005747	Blepharospasm	X
2662	celecoxib	3325	famotidine	C0013456	ear ache	X
1690	doxorubicin	68740	zoledronic acid	C0002878	haemolytic anaemia	X
2520	verapamil	5514	topiramate	C0011880	diabetic acidosis	X
2156	amiodarone	3075	diltiazem	C0005747	Blepharospasm	X
4819	pilocarpine	5039	ranitidine	C0035258	Ekbom Syndrome	X
4510	nitroglycerin	5005	quinapril	C0001948	alcohol consumption	X
143	leucovorin	4927	promethazine	C0041956	ureteral obstruction	X
4614	oxaprozin	54454	simvastatin	C0025289	meningitides	X
3937	lisinopril	4691	paroxetine	C0004239	atrial flutter	X
4614	oxaprozin	6691	warfarin	C0034359	pyuria	X
3324	famciclovir	3937	lisinopril	C0014553	petit mal	X
4873	KCl	5523	tramadol	C0004239	atrial flutter	X
5426	thalidomide	87177	lactulose	C0012813	diverticulitis	X
4894	prednisolone	5203	sertraline	C0004626	bacterial pneumonia	X
3042	dicyclomine	83786	allopurinol	C0006852	candidiasis of vagina	X
123620	mometasone	5487301	tegaserod	C0027796	Neuralgia	X
3249	vitamin D	83786	allopurinol	C0008350	cholelithiasis	X
444	bupropion	4510	nitroglycerin	C0001339	acute pancreatitis	X
3367	fludarabine	38904	carboplatin	C0022679	renal cyst	X
38904	carboplatin	5311297	montelukast	C0002878	haemolytic anaemia	X
3222	enalapril	83786	allopurinol	C0003126	anosmia	X
3382	fluocinonide	4691	paroxetine	C0022116	ischaemia	X
191	adenosine	3062	digoxin	C0018932	haematochezia	X
6691	warfarin	83786	allopurinol	C0004239	atrial flutter	X
3161	doxycycline	3255	erythromycin	C0009763	conjunctivitis	X
2666	cephalexin	2786	clindamycin	C0003873	Arthritis rheumatoid	X
2476	buprenorphine	3032	diclofenac	C0151611	abnormal EEG	X
125889	pregabalin	4475485	rosuvastatin	C0003564	Aphonia	X
3325	famotidine	54688	clarithromycin	C0004239	atrial flutter	X
2676	cerivastatin	3937	lisinopril	C0005747	Blepharospasm	X
4894	prednisolone	5372	tacrolimus	C0002878	haemolytic anaemia	X
2269	azithromycin	60147	tamsulosin	C0003850	arteriosclerosis	X
3696	imipramine	5038	ramipril	C0020502	hyperparathyroidism	X
4171	metoprolol	5005	quinapril	C0005747	Blepharospasm	X
3463	gemfibrozil	123620	mometasone	C0001339	acute pancreatitis	X
4513	nizatidine	4900	prednisone	C0008350	cholelithiasis	X
2269	azithromycin	3325	famotidine	C0015423	eyelid diseases	X
3350	finasteride	5267	spironolactone	C0003486	aortic aneurysm	X
1690	doxorubicin	3937	lisinopril	C0014130	endocrine disorder	X
2676	cerivastatin	4171	metoprolol	C0027813	Neuritis	X
3672	ibuprofen	54688	clarithromycin	C0002878	haemolytic anaemia	X
4829	pioglitazone	4873	KCl	C0001339	acute pancreatitis	X
3410	formoterol	3937	lisinopril	C0014553	petit mal	X
5372	tacrolimus	54688	clarithromycin	C0004239	atrial flutter	X
772	heparin	4510	nitroglycerin	C0011053	deafness	X
3325	famotidine	5203	sertraline	C0011882	Diabetic neuropathy	X
2156	amiodarone	6691	warfarin	C0008350	cholelithiasis	X
3937	lisinopril	5267	spironolactone	C0002878	haemolytic anaemia	X
191	adenosine	3325	famotidine	C0022116	ischaemia	X
3324	famciclovir	4595	ondansetron	C0009763	conjunctivitis	X
4691	paroxetine	5245	risedronate	C0003564	Aphonia	X
5291	imatinib	62924	fluticasone	C0018099	gout	X
3405	folate	125889	pregabalin	C0013384	abnormal movements	X
2477	buspirone	5487	tizanidine	C0018099	gout	X
2786	clindamycin	3672	ibuprofen	C0008350	cholelithiasis	X
87177	lactulose	6398525	sucralfate	C0152018	esophageal cancer	X
2978	delta 9-tetrahydrocannabinol	5481350	tenofovir disoproxil fumarate	C0015544	failure to thrive	X
2092	alfuzosin	5391	temazepam	C0008350	cholelithiasis	X
2550	captopril	5090	rofecoxib	C0010709	cyst	X
123620	mometasone	125889	pregabalin	C0019294	Hernia Inguinal	X
3255	erythromycin	54454	simvastatin	C0392525	Nephrolithiasis	X
4946	propranolol	5245	risedronate	C0003850	arteriosclerosis	X
3937	lisinopril	4034	monamine	C0005747	Blepharospasm	X
3780	isosorbide dinitrate	4873	KCl	C0014130	endocrine disorder	X
4885	pramipexole	6691	warfarin	C0004239	atrial flutter	X
3148	dolasetron	6691	warfarin	C0008350	cholelithiasis	X
83786	allopurinol	5311297	montelukast	C0004239	atrial flutter	X
271	calcium	4595	ondansetron	C0008350	cholelithiasis	X
861	triiodothyronine	5002	quetiapine	C0018674	head injury	X
2267	azelastine	4475485	rosuvastatin	C0022679	renal cyst	X
3042	dicyclomine	4253	morphine	C0022104	Colon Spastic	X
4510	nitroglycerin	4927	promethazine	C0008350	cholelithiasis	X
1117	sulfate	4171	metoprolol	C0001339	acute pancreatitis	X
3715	indomethacin	3746	ipratropium bromide	C0003537	aphasia	X
2662	celecoxib	3032	diclofenac	C0008350	cholelithiasis	X
2308	beclomethasone	5090	rofecoxib	C0008350	cholelithiasis	X
1971	abacavir	5656	venlafaxine	C0019196	Hepatitis C	X
3696	imipramine	6691	warfarin	C0015695	fatty liver	X
3158	doxepin	3325	famotidine	C0037383	sneezing	X
3062	digoxin	5656	venlafaxine	C0004239	atrial flutter	X
3559	haloperidol	4691	paroxetine	C0019557	hip fracture	X
3937	lisinopril	5311297	montelukast	C0003850	arteriosclerosis	X
3954	loperamide	5311048	cisplatin	C0011603	dermatitides	X
3161	doxycycline	4691	paroxetine	C0005745	blepharoptosis	X
5005	quinapril	5039	ranitidine	C0014038	encephalitis	X
1972	amphotericin B	3877	lamivudine	C0018932	haematochezia	X
3348	fexofenadine	4635	oxycodone	C0004239	atrial flutter	X
2471	bumetanide	60147	tamsulosin	C0005747	Blepharospasm	X
2585	carvedilol	5651	vancomycin	C0014518	Lyell	X
444	bupropion	54688	clarithromycin	C0008350	cholelithiasis	X
3310	etoposide	19090	megestrol	C0000833	abscess	X
2650	ceftazidime	3559	haloperidol	C0151798	hepatic necrosis	X
2895	cyclobenzaprine	5039	ranitidine	C0005745	blepharoptosis	X
3325	famotidine	4635	oxycodone	C0014009	empyema	X
937	nicotinic acid	3937	lisinopril	C0004239	atrial flutter	X
942	nicotine	3937	lisinopril	C0032584	polyp	X
3016	diazepam	5039	ranitidine	C0008350	cholelithiasis	X
3403	fluvastatin	4510	nitroglycerin	C0231807	Dyspnea exertional	X
4253	morphine	4510	nitroglycerin	C0006267	bronchiectasis	X
1971	abacavir	83786	allopurinol	C0600139	Carcinoma of Prostate	X
1546	2-chlorodeoxyadenosine	2907	cyclophosphamide	C0151611	abnormal EEG	X
4158	methylphenidate	54454	simvastatin	C0005745	blepharoptosis	X
3516	GGG	4900	prednisone	C0019557	hip fracture	X
937	nicotinic acid	6691	warfarin	C0020488	hypernatraemia	X
5245	risedronate	5311297	montelukast	C0010709	cyst	X
5523	tramadol	87177	lactulose	C0001339	acute pancreatitis	X
2909	cyclosporine	3062	digoxin	C0009763	conjunctivitis	X
4894	prednisolone	87177	lactulose	C0001339	acute pancreatitis	X
2162	amlodipine	2311	benazepril	C0001948	alcohol consumption	X
942	nicotine	6691	warfarin	C0008350	cholelithiasis	X
3308	etodolac	5523	tramadol	C0002878	haemolytic anaemia	X
444	bupropion	3161	doxycycline	C0012569	Diplopia	X
3310	etoposide	3510	granisetron	C0011609	dermatitis medicamentosa	X
3419	fosinopril	62924	fluticasone	C0032584	polyp	X
159	prostacyclin	772	heparin	C0041912	Infection Upper Respiratory	X
3672	ibuprofen	5005	quinapril	C0007286	carpal tunnel	X
2909	cyclosporine	5651	vancomycin	C0005745	blepharoptosis	X
2662	celecoxib	6691	warfarin	C0010709	cyst	X
2269	azithromycin	3016	diazepam	C0010709	cyst	X
271	calcium	3062	digoxin	C1510475	diverticulosis	X
4253	morphine	4259	moxifloxacin	C0003850	arteriosclerosis	X
3143	docetaxel	5039	ranitidine	C0019557	hip fracture	X
3075	diltiazem	4634	oxybutynin	C0003850	arteriosclerosis	X
3310	etoposide	4894	prednisolone	C0004239	atrial flutter	X
4894	prednisolone	5391	temazepam	C0008350	cholelithiasis	X
2891	vitamin B12	5656	venlafaxine	C0002878	haemolytic anaemia	X
4170	metolazone	60147	tamsulosin	C0026846	amyotrophy	X
3255	erythromycin	5391	temazepam	C0011616	contact dermatitis	X
5426	thalidomide	83786	allopurinol	C0015695	fatty liver	X
3075	diltiazem	83786	allopurinol	C0014130	endocrine disorder	X
4812	vitamin K1	4917	prochlorperazine	C0151798	hepatic necrosis	X
3746	ipratropium bromide	4900	prednisone	C0014457	Eosinophil Count Increased	X
3696	imipramine	5005	quinapril	C0003850	arteriosclerosis	X
5039	ranitidine	5245	risedronate	C0010709	cyst	X
5496	tobramycin	5651	vancomycin	C0015695	fatty liver	X
3467	gentamicin	4253	morphine	C0014457	Eosinophil Count Increased	X
2609	cefaclor	2666	cephalexin	C0005747	Blepharospasm	X
3749	irbesartan	125889	pregabalin	C0003126	anosmia	X
4449	nefazodone	5039	ranitidine	C0026858	musculoskeletal pain	X
1065	quinidine	62924	fluticasone	C0026858	musculoskeletal pain	X
3648	hydromorphone	5038	ramipril	C0017152	gastric inflammation	X
60835	duloxetine	87177	lactulose	C0001948	alcohol consumption	X
4510	nitroglycerin	5311297	montelukast	C0017979	glucosuria	X
4054	memantine	60147	tamsulosin	C0003850	arteriosclerosis	X
2269	azithromycin	3746	ipratropium bromide	C0003850	arteriosclerosis	X
581	N-acetylcysteine	3468412	nystatin	C0016059	fib	X
4510	nitroglycerin	5512	tolterodine	C0008301	choking	X
143	leucovorin	6691	warfarin	C0001623	adrenal insufficiency	X
2622	cefepime	5203	sertraline	C0016204	flatulence	X
3382	fluocinonide	3937	lisinopril	C0009763	conjunctivitis	X
5487	tizanidine	62924	fluticasone	C0034067	emphysema	X
5311297	montelukast	6398525	sucralfate	C0003564	Aphonia	X
3310	etoposide	4635	oxycodone	C0001623	adrenal insufficiency	X
3032	diclofenac	3222	enalapril	C0007117	basal cell carcinoma	X
444	bupropion	62924	fluticasone	C0006112	metabolic encephalopathy	X
2171	amoxicillin	3255	erythromycin	C0003873	Arthritis rheumatoid	X
4946	propranolol	5039	ranitidine	C0017979	glucosuria	X
2771	citalopram	3348	fexofenadine	C0004239	atrial flutter	X
2658	cefuroxime	3386	fluoxetine	C0015695	fatty liver	X
861	triiodothyronine	3016	diazepam	C0004626	bacterial pneumonia	X
3750	irinotecan	4609	oxaliplatin	C0015256	Excoriation	X
2160	amitriptyline	4052	meloxicam	C0007286	carpal tunnel	X
2477	buspirone	5311297	montelukast	C0028081	night sweat	X
3962	lovastatin	5533	trazodone	C0018674	head injury	X
4635	oxycodone	4873	KCl	C0005826	blood pressure abnormal	X
2907	cyclophosphamide	68740	zoledronic acid	C0008350	cholelithiasis	X
3032	diclofenac	4917	prochlorperazine	C0003486	aortic aneurysm	X
2578	BCNU	5372	tacrolimus	C0013922	embolism	X
2818	clozapine	4635	oxycodone	C0005001	benign prostatic hyperplasia	X
4927	promethazine	5311048	cisplatin	C0009319	colitis	X
2617	cefazolin	2662	celecoxib	C0029456	osteoporosis	X
1690	doxorubicin	5651	vancomycin	C0001339	acute pancreatitis	X
3350	finasteride	54454	simvastatin	C0019557	hip fracture	X
3826	ketorolac	3937	lisinopril	C0015695	fatty liver	X
2269	azithromycin	60835	duloxetine	C0003873	Arthritis rheumatoid	X
2978	delta 9-tetrahydrocannabinol	3386	fluoxetine	C0037052	sick sinus syndrome	X
2622	cefepime	4159	methylprednisolone	C0011053	deafness	X
3016	diazepam	5311297	montelukast	C0010709	cyst	X
4909	primidone	125889	pregabalin	C0011053	deafness	X
4635	oxycodone	5533	trazodone	C0006107	brain concussion	X
2786	clindamycin	3405	folate	C0015695	fatty liver	X
1117	sulfate	5372	tacrolimus	C0011053	deafness	X
4599	orlistat	5512	tolterodine	C0003873	Arthritis rheumatoid	X
2171	amoxicillin	4253	morphine	C0025290	Aseptic meningitis	X
772	heparin	6691	warfarin	C0008350	cholelithiasis	X
4829	pioglitazone	5038	ramipril	C0015695	fatty liver	X
2171	amoxicillin	2802	clonazepam	C0031256	petechia	X
[truncated: 5,515 more rows]
