# Supplementary material for: DeSIDE-DDI: interpretable prediction of drug-drug interactions using drug-induced gene expressions
Source: J Cheminform. 2022 Mar 4;14:9. doi: 10.1186/s13321-022-00589-5 (PMC8895921; doi:10.1186/s13321-022-00589-5)
Supplement: Supplementary file 8 — Additional file 8. The list of ATC codes of drugs in each cluster from dynamic drug features of cyclophosphamide. The second level of ATC codes was obtained which represents therapeutic subgroups. The list is sorted by the odds ratio of the number of drugs in the cluster over the total number of drugs with the code. [file 13321_2022_589_MOESM8_ESM.xlsx]

## Sheet: cluster1
atc_2nd	odds_ratio	num_drug(k)	total_num_drug(n)	description
G02	50.4167	1	4	OTHER GYNECOLOGICALS
R03	20.1667	1	10	DRUGS FOR OBSTRUCTIVE AIRWAY DISEASES
N05	5.93137	1	34	PSYCHOLEPTICS
	Found in three clusters
	Found in two clusters

## Sheet: cluster2
atc_2nd	odds_ratio	num_drug(k)	total_num_drug(n)	description
A06	11	2	5	DRUGS FOR CONSTIPATION
P01	11	2	5	ANTIPROTOZOALS
L02	6.875	2	8	ENDOCRINE THERAPY
L04	5.5	1	5	IMMUNOSUPPRESSANTS
M05	4.58333	1	6	DRUGS FOR TREATMENT OF BONE DISEASES
L01	4.18478	7	46	ANTINEOPLASTIC AGENTS
D06	3.92857	1	7	ANTIBIOTICS AND CHEMOTHERAPEUTICS FOR DERMATOLOGICAL USE
R06	3.4375	1	8	ANTIHISTAMINES FOR SYSTEMIC USE
A01	2.75	1	10	STOMATOLOGICAL PREPARATIONS
A02	1.83333	1	15	DRUGS FOR ACID RELATED DISORDERS
J05	0.982143	1	28	ANTIVIRALS FOR SYSTEMIC USE
J01	0.808824	1	34	ANTIBACTERIALS FOR SYSTEMIC USE
	Found in three clusters
	Found in two clusters

## Sheet: cluster3
atc_2nd	odds_ratio	num_drug(k)	total_num_drug(n)	description
D01	12.6042	1	4	DERMATOLOGICALS
A11	12.6042	1	4	VITAMINS
R01	12.6042	1	4	NASAL PREPARATIONS
D07	10.0833	1	5	CORTICOSTEROIDS, DERMATOLOGICAL PREPARATIONS
N07	5.04167	1	10	OTHER NERVOUS SYSTEM DRUGS
C03	5.04167	1	10	DIURETICS
C07	4.20139	1	12	BETA BLOCKING AGENTS
A07	3.87821	1	13	ANTIDIARRHEALS, INTESTINAL ANTIINFLAMMATORY/ANTIINFECTIVE AGENTS
S01	3.60119	1	14	OPHTHALMOLOGICALS
N06	1.68056	1	30	PSYCHOANALEPTICS
N05	1.48284	1	34	PSYCHOLEPTICS
	Found in three clusters
	Found in two clusters

## Sheet: cluster4
atc_2nd	odds_ratio	num_drug(k)	total_num_drug(n)	description
J02	2.28302	4	4	ANTIMYCOTICS FOR SYSTEMIC USE
C10	2.02935	8	9	LIPID MODIFYING AGENTS
A02	1.97862	13	15	DRUGS FOR ACID RELATED DISORDERS
A04	1.90252	5	6	ANTIEMETICS AND ANTINAUSEANTS
C09	1.82642	16	20	AGENTS ACTING ON THE RENIN-ANGIOTENSIN SYSTEM
A10	1.52201	8	12	DRUGS USED IN DIABETES
M05	1.52201	4	6	DRUGS FOR TREATMENT OF BONE DISEASES
D10	1.52201	4	6	ANTI-ACNE PREPARATIONS
R06	1.42689	5	8	ANTIHISTAMINES FOR SYSTEMIC USE
L01	1.38966	28	46	ANTINEOPLASTIC AGENTS
L04	1.36981	3	5	IMMUNOSUPPRESSANTS
C08	1.36981	3	5	CALCIUM CHANNEL BLOCKERS
A01	1.36981	6	10	STOMATOLOGICAL PREPARATIONS
J04	1.36981	3	5	ANTIMYCOBACTERIALS
N03	1.30458	8	14	ANTIEPILEPTICS
G01	1.14151	4	8	GYNECOLOGICAL ANTIINFECTIVES AND ANTISEPTICS
D11	1.14151	4	8	OTHER DERMATOLOGICAL PREPARATIONS
L02	1.14151	4	8	ENDOCRINE THERAPY
J05	1.14151	14	28	ANTIVIRALS FOR SYSTEMIC USE
C07	1.14151	6	12	BETA BLOCKING AGENTS
A03	1.14151	3	6	DRUGS FOR FUNCTIONAL GASTROINTESTINAL DISORDERS
C02	1.14151	3	6	ANTIHYPERTENSIVES
B01	1.14151	6	12	ANTITHROMBOTIC AGENTS
C03	1.14151	5	10	DIURETICS
A07	1.0537	6	13	ANTIDIARRHEALS, INTESTINAL ANTIINFLAMMATORY/ANTIINFECTIVE AGENTS
M01	1.0537	6	13	ANTIINFLAMMATORY AND ANTIRHEUMATIC PRODUCTS
G04	1.03774	5	11	UROLOGICALS
D07	0.913208	2	5	CORTICOSTEROIDS, DERMATOLOGICAL PREPARATIONS
A06	0.913208	2	5	DRUGS FOR CONSTIPATION
V03	0.913208	2	5	ALL OTHER THERAPEUTIC PRODUCTS
J01	0.872919	13	34	ANTIBACTERIALS FOR SYSTEMIC USE
S01	0.815364	5	14	OPHTHALMOLOGICALS
N05	0.805771	12	34	PSYCHOLEPTICS
N02	0.720953	6	19	ANALGESICS
C01	0.713443	5	16	CARDIAC THERAPY
G03	0.684906	3	10	SEX HORMONES AND MODULATORS OF THE GENITAL SYSTEM
V08	0.652291	2	7	CONTRAST MEDIA
N06	0.608805	8	30	PSYCHOANALEPTICS
A08	0.570755	1	4	ANTIOBESITY PREPARATIONS, EXCL. DIET PRODUCTS
D01	0.570755	1	4	DERMATOLOGICALS
G02	0.570755	1	4	OTHER GYNECOLOGICALS
A11	0.570755	1	4	VITAMINS
C05	0.570755	1	4	VASOPROTECTIVES
R03	0.456604	2	10	DRUGS FOR OBSTRUCTIVE AIRWAY DISEASES
P01	0.456604	1	5	ANTIPROTOZOALS
N01	0.351234	2	13	ANESTHETICS
D06	0.326146	1	7	ANTIBIOTICS AND CHEMOTHERAPEUTICS FOR DERMATOLOGICAL USE
M03	0.190252	1	12	MUSCLE RELAXANTS
	Found in three clusters
	Found in two clusters
